# Supplementary material for: Using whole-genome sequences of the LG/J and SM/J inbred mouse strains to prioritize quantitative trait genes and nucleotides
Source: BMC Genomics. 2015 May 28;16(1):415. doi: 10.1186/s12864-015-1592-3 (PMC4445795; doi:10.1186/s12864-015-1592-3)
Supplement: Additional file 5: — SNPs in SM/J discovered by integrating output from SamTools pileup and FreeBayes variant discovery tools. [file 12864_2015_1592_MOESM5_ESM.zip]

Archive with 1 entries (1 files):
- 12864_2015_1592_MOESM5_ESM.gz
