# Supplementary material for: Using whole-genome sequences of the LG/J and SM/J inbred mouse strains to prioritize quantitative trait genes and nucleotides
Source: BMC Genomics. 2015 May 28;16(1):415. doi: 10.1186/s12864-015-1592-3 (PMC4445795; doi:10.1186/s12864-015-1592-3)
Supplement: Additional file 7: — Structural variants found in LG/J and SM/J. [file 12864_2015_1592_MOESM7_ESM.txt]

Additional File 7: .bed file of Structural Variants in LG/J (lines 2-12803) and SM/J (lines 12804-28367)
chr1	3121895	3123642	INV_REF_1_3122332_1747	-	LG
chr1	3123629	3123631	INS_REF_1_3123642_140	-	LG
chr1	3125542	3129967	DEL_REF_1_3125549_4425	-	LG
chr1	3499516	3502327	DEL_REF_1_3499512_2811	-	LG
chr1	4198634	4202742	DEL_REF_1_4198639_4108	-	LG
chr1	4212693	4214021	DEL_REF_1_4212699_1328	-	LG
chr1	4556970	4567663	DEL_REF_1_4557007_10693	-	LG
chr1	4721972	4722190	DEL_REF_1_4721959_218	-	LG
chr1	4758437	4758541	DEL_REF_1_4758436_104	-	LG
chr1	4764750	4764774	INS_REF_1_4764757_135	-	LG
chr1	4812180	4812361	DEL_REF_1_4812167_181	-	LG
chr1	4815925	4816094	DEL_REF_1_4815913_169	DELinternal_1_4815914_4816083_169	LG
chr1	4941739	4941762	INS_REF_1_4941756_128	-	LG
chr1	5110283	5114442	DEL_RAW_1_5110283_4159	-	LG
chr1	5259967	5259995	INS_REF_1_5259981_121	-	LG
chr1	5350394	5357279	DEL_REF_1_5350388_6885	-	LG
chr1	5429837	5436655	DEL_REF_1_5429844_6818	-	LG
chr1	5578890	5578898	INS_REF_1_5578892_128	-	LG
chr1	5761171	5761173	INSi_REF_1_5761175_111	-	LG
chr1	5804364	5811467	DEL_REF_1_5804344_7103	-	LG
chr1	5816683	5816685	INSi_REF_1_5816712_120	-	LG
chr1	5829097	5830759	DEL_RAW_1_5829097_1662	-	LG
chr1	5831148	5831156	INS_REF_1_5831150_220	-	LG
chr1	5833489	5833510	INS_REF_1_5833495_131	-	LG
chr1	6273537	6274195	DEL_REF_1_6273535_658	-	LG
chr1	6430385	6437495	DEL_REF_1_6430387_7110	-	LG
chr1	6464307	6464564	DEL_REF_1_6464302_257	-	LG
chr1	6504417	6508129	DEL_REF_1_6504415_3712	-	LG
chr1	6662088	6662096	INS_REF_1_6662090_125	-	LG
chr1	6765012	6765132	DEL_REF_1_6765003_120	-	LG
chr1	7190227	7196876	DEL_REF_1_7190237_6649	-	LG
chr1	7328662	7335755	DEL_REF_1_7328638_7093	-	LG
chr1	7538193	7538197	INS_REF_1_7538195_385	-	LG
chr1	7550452	7550462	INS_REF_1_7550454_136	-	LG
chr1	7605210	7607099	DEL_REF_1_7605219_1889	-	LG
chr1	7721796	7727649	DEL_REF_1_7721800_5853	-	LG
chr1	7914224	7914614	DEL_REF_1_7914220_390	-	LG
chr1	7942671	7950132	DEL_REF_1_7942672_7461	-	LG
chr1	8026985	8030564	DEL_REF_1_8026996_3579	-	LG
chr1	8227026	8228787	DEL_REF_1_8227025_1761	-	LG
chr1	8248953	8255938	DEL_REF_1_8248925_6985	DEL_1_8252205_8256093_3888	LG
chr1	8276930	8277575	DEL_REF_1_8276899_645	-	LG
chr1	8355709	8355717	INS_REF_1_8355711_119	-	LG
chr1	8658355	8662536	DEL_REF_1_8658363_4181	-	LG
chr1	8797608	8799497	DEL_REF_1_8797580_1889	-	LG
chr1	8941379	8941384	INS_REF_1_8941381_141	-	LG
chr1	9033169	9035246	DEL_REF_1_9033185_2077	-	LG
chr1	9058156	9064562	DEL_REF_1_9058154_6406	-	LG
chr1	9120764	9125324	DEL_REF_1_9120773_4560	-	LG
chr1	9142143	9142148	INS_REF_1_9142145_218	-	LG
chr1	9220730	9220755	INS_REF_1_9220749_117	-	LG
chr1	9635585	9635827	DEL_REF_1_9635693_242	-	LG
chr1	9893893	9893895	INS_REF_1_9893616_29	-	LG
chr1	9917351	9917372	INS_REF_1_9917363_123	-	LG
chr1	9959118	9959129	INS_REF_1_9959123_128	-	LG
chr1	10034138	10034930	DEL_REF_1_10034146_792	-	LG
chr1	10035163	10037438	DEL_RAW_1_10035163_2275	-	LG
chr1	10065538	10065720	DEL_REF_1_10065526_182	-	LG
chr1	10257212	10257225	INS_REF_1_10257230_180	-	LG
chr1	10273075	10273088	INS_REF_1_10273097_147	-	LG
chr1	10294657	10294962	DEL_REF_1_10294642_305	-	LG
chr1	10295121	10295141	INS_REF_1_10295123_191	-	LG
chr1	10516292	10520221	DEL_REF_1_10516292_3929	-	LG
chr1	10520541	10520558	INS_REF_1_10520543_166	-	LG
chr1	10783944	10784703	DEL_REF_1_10783953_759	-	LG
chr1	10784875	10786048	DEL_REF_1_10784853_1173	-	LG
chr1	10786856	10793018	DEL_REF_1_10786736_6162	-	LG
chr1	10889639	10896081	DEL_REF_1_10889653_6442	-	LG
chr1	10904130	10904153	INS_REF_1_10904141_142	-	LG
chr1	10922377	10925646	DEL_REF_1_10922360_3269	-	LG
chr1	11029575	11032895	DEL_REF_1_11029578_3320	-	LG
chr1	11200172	11200675	DEL_REF_1_11200172_503	-	LG
chr1	11201006	11202732	DEL_REF_1_11201010_1726	-	LG
chr1	11257739	11264174	DEL_REF_1_11257734_6435	-	LG
chr1	11367495	11370221	DEL_REF_1_11367563_2726	-	LG
chr1	11433158	11434550	DEL_REF_1_11433186_1392	-	LG
chr1	11490724	11490738	INS_REF_1_11490732_109	-	LG
chr1	11614876	11627032	DEL_REF_1_11614866_12156	-	LG
chr1	11723243	11729879	DEL_REF_1_11723181_6636	-	LG
chr1	11802295	11802312	INS_REF_1_11802305_123	-	LG
chr1	12176745	12178110	DEL_REF_1_12176745_1365	-	LG
chr1	12326273	12326294	INS_REF_1_12326277_308	-	LG
chr1	12331493	12333389	DEL_REF_1_12331497_1896	-	LG
chr1	12374936	12380336	DEL_REF_1_12374915_5400	-	LG
chr1	13025719	13025721	INS_REF_1_13025721_413	-	LG
chr1	13030789	13030996	DEL_REF_1_13030776_207	-	LG
chr1	13040937	13041152	DEL_REF_1_13040924_215	-	LG
chr1	13051664	13051881	DEL_REF_1_13051661_217	-	LG
chr1	13118208	13118403	DEL_REF_1_13118203_195	-	LG
chr1	13156719	13156734	INS_REF_1_13156728_112	-	LG
chr1	13207516	13214149	DEL_REF_1_13207532_6633	-	LG
chr1	13222028	13224186	DEL_REF_1_13222039_2158	-	LG
chr1	13378446	13380233	DEL_REF_1_13378458_1787	-	LG
chr1	13419306	13419901	DEL_REF_1_13419302_595	DELinternalm_1_13419306_13419901_595	LG
chr1	13476477	13483925	DEL_REF_1_13476466_7448	DEL_1_13476477_13483791_7314	LG
chr1	13593247	13593259	INS_REF_1_13593254_119	-	LG
chr1	13676343	13676354	INS_REF_1_13676344_193	-	LG
chr1	13744091	13744111	INS_REF_1_13744093_118	-	LG
chr1	13882778	13882794	INS_REF_1_13882788_131	-	LG
chr1	13998574	13998918	DEL_REF_1_13998567_344	-	LG
chr1	14365188	14367297	DEL_REF_1_14365185_2109	-	LG
chr1	14610735	14610752	INS_REF_1_14610737_141	-	LG
chr1	14657938	14657940	INS_REF_1_14657940_290	-	LG
chr1	14730725	14730833	DEL_REF_1_14730719_108	-	LG
chr1	15687931	15687941	INS_REF_1_15687933_255	-	LG
chr1	16037013	16037652	DEL_REF_1_16037002_639	-	LG
chr1	16038257	16038462	DEL_REF_1_16038239_205	-	LG
chr1	16044103	16044110	INS_REF_1_16044105_122	-	LG
chr1	16231842	16231850	INS_REF_1_16231844_118	-	LG
chr1	16621937	16626086	DEL_REF_1_16621936_4149	-	LG
chr1	16679207	16679454	DEL_REF_1_16679207_247	-	LG
chr1	16680442	16680973	DEL_REF_1_16680446_531	-	LG
chr1	16685339	16685341	INSi_REF_1_16685387_100	-	LG
chr1	16738273	16745330	DEL_REF_1_16738285_7057	-	LG
chr1	19622355	19629579	DEL_REF_1_19622365_7224	-	LG
chr1	19629974	19629984	INS_REF_1_19629976_360	-	LG
chr1	19687168	19693567	DEL_REF_1_19687184_6399	-	LG
chr1	19838877	19845719	DEL_REF_1_19838885_6842	-	LG
chr1	20126624	20128365	DEL_REF_1_20126642_1741	-	LG
chr1	20203779	20206745	DEL_REF_1_20203784_2966	-	LG
chr1	20249141	20251205	DEL_REF_1_20249173_2064	-	LG
chr1	20277944	20284816	DEL_REF_1_20277933_6872	-	LG
chr1	20432225	20439640	DEL_REF_1_20432239_7415	-	LG
chr1	20486392	20493630	DEL_REF_1_20486386_7238	-	LG
chr1	20574504	20581085	DEL_REF_1_20574503_6581	-	LG
chr1	20637633	20639911	DEL_REF_1_20637610_2278	-	LG
chr1	20822491	20823887	DEL_REF_1_20822502_1396	-	LG
chr1	20887654	20887656	INSi_REF_1_20887669_117	-	LG
chr1	21207640	21207642	INSi_REF_1_21207665_284	-	LG
chr1	21210203	21210348	DEL_RAW_1_21210203_145	-	LG
chr1	21250909	21250916	INS_REF_1_21250916_151	-	LG
chr1	21334428	21334600	DEL_REF_1_21334426_172	-	LG
chr1	21371711	21371902	DEL_RAW_1_21371711_191	-	LG
chr1	21373710	21377388	DEL_RAW_1_21373710_3678	-	LG
chr1	21375415	21375417	INS_REF_1_21375427_82	-	LG
chr1	21394280	21396964	INV_REF_1_21394437_2684	-	LG
chr1	21426084	21426749	DEL_REF_1_21426051_665	-	LG
chr1	21427603	21427605	INSi_REF_1_21427608_103	-	LG
chr1	22334505	22334513	INS_REF_1_22334507_121	-	LG
chr1	22375929	22376187	DEL_REF_1_22375916_258	-	LG
chr1	22710945	22710949	INS_REF_1_22710947_210	-	LG
chr1	26686791	26686793	INSi_REF_1_26686796_168	INSinternalm_1_26686726_26686728_4	LG
chr1	28704796	28704798	INS_REF_1_28704798_443	-	LG
chr1	28889030	28891856	DEL_REF_1_28888970_2826	-	LG
chr1	29060574	29060906	DEL_REF_1_29060588_332	-	LG
chr1	29129779	29129803	INS_REF_1_29129781_85	-	LG
chr1	29368226	29374838	DEL_REF_1_29368233_6612	-	LG
chr1	30066741	30073460	DEL_REF_1_30066736_6719	-	LG
chr1	30462167	30463333	DEL_REF_1_30462072_1166	-	LG
chr1	30660577	30667075	DEL_REF_1_30660574_6498	-	LG
chr1	30708251	30709271	DEL_REF_1_30708267_1020	-	LG
chr1	31074938	31082110	DEL_REF_1_31074940_7172	-	LG
chr1	31210945	31211948	DEL_REF_1_31210949_1003	-	LG
chr1	31475624	31477012	INV_REF_1_31475792_1388	-	LG
chr1	31679761	31679788	INS_REF_1_31679781_115	-	LG
chr1	31694801	31701483	DEL_RAW_1_31694801_6682	-	LG
chr1	31717315	31719055	DEL_REF_1_31717322_1740	-	LG
chr1	31730541	31734686	DEL_REF_1_31730545_4145	-	LG
chr1	31792406	31793198	DEL_RAW_1_31792406_792	-	LG
chr1	32057558	32057568	INS_REF_1_32057560_308	-	LG
chr1	32081444	32082205	DEL_REF_1_32081417_761	-	LG
chr1	32162511	32164493	DEL_REF_1_32162513_1982	-	LG
chr1	32259556	32266120	DEL_REF_1_32259551_6564	-	LG
chr1	32278609	32279970	DEL_REF_1_32278624_1361	-	LG
chr1	32372372	32378739	DEL_REF_1_32372385_6367	-	LG
chr1	32401679	32402630	DEL_REF_1_32401673_951	-	LG
chr1	32485114	32487002	DEL_REF_1_32485116_1888	-	LG
chr1	32519586	32545471	DEL_RAW_1_32519586_25885	-	LG
chr1	32665663	32672098	DEL_REF_1_32665678_6435	-	LG
chr1	33299604	33305994	DEL_REF_1_33299594_6390	-	LG
chr1	34577479	34577499	INS_REF_1_34577088_78	-	LG
chr1	34644652	34651053	DEL_REF_1_34644662_6401	-	LG
chr1	34658635	34662505	DEL_REF_1_34658653_3870	-	LG
chr1	34707534	34707536	INSi_REF_1_34707537_121	-	LG
chr1	34988571	34988581	INS_REF_1_34988573_146	-	LG
chr1	35061427	35061437	INS_REF_1_35061429_133	-	LG
chr1	35086020	35086878	DEL_REF_1_35085988_858	-	LG
chr1	35128001	35128003	INSi_REF_1_35127988_372	-	LG
chr1	35301051	35303523	DEL_REF_1_35301079_2472	-	LG
chr1	35315320	35315322	INSi_REF_1_35315320_157	-	LG
chr1	35316324	35319167	DEL_REF_1_35316329_2843	-	LG
chr1	35408212	35414550	DEL_REF_1_35408169_6338	-	LG
chr1	35572596	35572608	INS_REF_1_35572608_107	-	LG
chr1	35572610	35573645	DEL_RAW_1_35572610_1035	-	LG
chr1	35635950	35635952	INSi_REF_1_35636012_110	-	LG
chr1	35750563	35750565	INSi_REF_1_35750555_112	-	LG
chr1	35754720	35754725	INS_REF_1_35754722_122	-	LG
chr1	35788512	35795595	DEL_REF_1_35788519_7083	-	LG
chr1	35826134	35827655	INV_REF_1_35826825_1521	-	LG
chr1	35843599	35843603	INS_REF_1_35843601_297	-	LG
chr1	35867411	35869301	DEL_REF_1_35867426_1890	-	LG
chr1	35896129	35899434	DEL_REF_1_35896134_3305	-	LG
chr1	36031486	36037913	DEL_RAW_1_36031486_6427	-	LG
chr1	36494690	36494706	INS_REF_1_36494694_119	-	LG
chr1	36697950	36697952	INSi_REF_1_36697946_107	-	LG
chr1	36729355	36729357	INSi_REF_1_36729443_113	-	LG
chr1	36783823	36783825	INSi_REF_1_36783835_102	-	LG
chr1	36816270	36816276	INS_REF_1_36816272_283	-	LG
chr1	36847461	36848531	DEL_REF_1_36847465_1070	-	LG
chr1	36924703	36924705	INSi_REF_1_36924702_127	-	LG
chr1	36951205	36957500	DEL_REF_1_36951200_6295	-	LG
chr1	37049404	37049430	INS_REF_1_37049419_129	-	LG
chr1	37252566	37252577	INS_REF_1_37252568_144	-	LG
chr1	37278806	37283635	DEL_REF_1_37278822_4829	-	LG
chr1	37572845	37572847	INSi_REF_1_37572651_103	INS_1_37572862_37572864_45	LG
chr1	38188583	38188585	INSi_REF_1_38188640_494	INSinternalm_1_38188582_38188584_495	LG
chr1	38222782	38222807	INS_REF_1_38222802_104	-	LG
chr1	38704799	38709019	DEL_REF_1_38704808_4220	-	LG
chr1	39357548	39357577	INS_REF_1_39357551_117	-	LG
chr1	39701422	39702863	DEL_REF_1_39701435_1441	-	LG
chr1	39802242	39803016	DEL_REF_1_39802245_774	-	LG
chr1	39852620	39852622	INSi_REF_1_39852622_143	-	LG
chr1	40046923	40048874	DEL_RAW_1_40046923_1951	-	LG
chr1	40697999	40702461	DEL_REF_1_40698006_4462	-	LG
chr1	40796472	40796490	INS_REF_1_40796478_132	-	LG
chr1	42137427	42143814	DEL_REF_1_42137443_6387	-	LG
chr1	42222583	42222605	INS_REF_1_42222595_126	-	LG
chr1	42646102	42647993	DEL_REF_1_42646121_1891	-	LG
chr1	43189052	43189785	DEL_REF_1_43189065_733	-	LG
chr1	43301694	43301696	INSi_REF_1_43301692_178	-	LG
chr1	43353728	43353744	INS_REF_1_43353736_117	-	LG
chr1	43462051	43462053	INS_REF_1_43462053_264	-	LG
chr1	43500079	43500093	INS_REF_1_43500091_297	-	LG
chr1	44150989	44152202	DEL_REF_1_44150921_1213	-	LG
chr1	44212917	44212930	INS_REF_1_44212931_147	-	LG
chr1	44474901	44491842	DEL_REF_1_44474858_16941	-	LG
chr1	44626605	44627236	DEL_REF_1_44626611_631	-	LG
chr1	44691599	44691601	INS_REF_1_44691322_68	-	LG
chr1	44728871	44729972	DEL_REF_1_44728885_1101	-	LG
chr1	44820669	44826334	DEL_RAW_1_44820669_5665	-	LG
chr1	45189008	45190013	DEL_REF_1_45188998_1005	-	LG
chr1	45199015	45206034	DEL_REF_1_45199033_7019	-	LG
chr1	45230970	45237227	DEL_REF_1_45230969_6257	-	LG
chr1	45238620	45239388	DEL_REF_1_45238574_768	-	LG
chr1	45539736	45539758	INS_REF_1_45539740_146	-	LG
chr1	45630519	45631023	DEL_REF_1_45630901_504	-	LG
chr1	45651610	45651619	INS_REF_1_45651617_126	-	LG
chr1	45654228	45660503	DEL_REF_1_45654225_6275	-	LG
chr1	45734075	45739358	DEL_REF_1_45734093_5283	-	LG
chr1	46033561	46034270	DEL_REF_1_46033562_709	-	LG
chr1	46180836	46466086	DEL_RAW_1_46180836_285250	-	LG
chr1	46397865	46397873	INS_REF_1_46397867_170	-	LG
chr1	46583360	46589617	DEL_REF_1_46583362_6257	-	LG
chr1	47095831	47095833	INSi_REF_1_47095846_132	-	LG
chr1	47105836	47112280	DEL_REF_1_47105758_6444	-	LG
chr1	47133669	47135538	DEL_REF_1_47133670_1869	-	LG
chr1	47223464	47227968	DEL_REF_1_47223462_4504	-	LG
chr1	47233921	47241659	DEL_REF_1_47233830_7738	-	LG
chr1	48089010	48094305	DEL_REF_1_48089000_5295	-	LG
chr1	48264013	48266321	DEL_REF_1_48264008_2308	-	LG
chr1	48921717	48928281	DEL_REF_1_48921720_6564	-	LG
chr1	51176933	51179477	DEL_REF_1_51176932_2544	-	LG
chr1	51251776	51257486	DEL_REF_1_51251785_5710	-	LG
chr1	51708520	51708537	INS_REF_1_51708531_131	-	LG
chr1	51867396	51870222	DEL_REF_1_51867414_2826	-	LG
chr1	51987715	51988343	DEL_REF_1_51987706_628	-	LG
chr1	52240139	52240726	DEL_REF_1_52240145_587	-	LG
chr1	52584437	52585707	DEL_REF_1_52584452_1270	-	LG
chr1	52589869	52594270	DEL_REF_1_52589835_4401	-	LG
chr1	52686239	52686241	INSi_REF_1_52686255_117	-	LG
chr1	52743974	52744930	DEL_REF_1_52743980_956	-	LG
chr1	52775251	52776002	DEL_RAW_1_52775251_751	-	LG
chr1	52837192	52838668	DEL_REF_1_52837188_1476	-	LG
chr1	52852096	52852851	DEL_RAW_1_52852096_755	-	LG
chr1	52904251	52904257	INS_REF_1_52904253_276	-	LG
chr1	52914491	52914495	INS_REF_1_52914493_65	-	LG
chr1	53129566	53134877	DEL_RAW_1_53129566_5311	-	LG
chr1	53185571	53185578	INS_REF_1_53185578_339	-	LG
chr1	53769142	53769255	INS_REF_1_53769170_197	-	LG
chr1	53779866	53779880	INS_REF_1_53779870_364	-	LG
chr1	54018629	54018653	INS_REF_1_54018726_134	-	LG
chr1	54026203	54032434	DEL_REF_1_54026219_6231	-	LG
chr1	54105736	54105751	INS_REF_1_54105745_129	-	LG
chr1	54198498	54199757	DEL_REF_1_54198499_1259	-	LG
chr1	54265478	54272117	DEL_REF_1_54265483_6639	-	LG
chr1	54387177	54393764	DEL_REF_1_54387189_6587	-	LG
chr1	54543997	54602634	DEL_RAW_1_54543997_58637	-	LG
chr1	54889826	54896228	DEL_REF_1_54889836_6402	-	LG
chr1	54966196	54966213	INS_REF_1_54965991_82	-	LG
chr1	55046283	55046285	INSi_REF_1_55046291_203	-	LG
chr1	55419316	55419333	INS_REF_1_55419352_214	-	LG
chr1	55443705	55445087	DEL_REF_1_55443700_1382	-	LG
chr1	55465407	55467237	DEL_REF_1_55465418_1830	-	LG
chr1	55470398	55472181	DEL_REF_1_55470396_1783	-	LG
chr1	55518868	55518879	INS_REF_1_55518870_157	-	LG
chr1	55680917	55680928	INS_REF_1_55680921_129	-	LG
chr1	55923636	55930078	DEL_REF_1_55923640_6442	-	LG
chr1	55964704	55964745	INS_REF_1_55964720_289	-	LG
chr1	56030219	56032109	DEL_REF_1_56030130_1890	-	LG
chr1	56092146	56099281	DEL_REF_1_56092163_7135	-	LG
chr1	56107752	56109063	DEL_RAW_1_56107752_1311	-	LG
chr1	56137029	56143412	DEL_REF_1_56137025_6383	-	LG
chr1	56190808	56190825	INS_REF_1_56190824_424	-	LG
chr1	56292592	56293607	DEL_REF_1_56292590_1015	-	LG
chr1	56309147	56309159	INS_REF_1_56309152_120	-	LG
chr1	56380336	56386782	DEL_REF_1_56380256_6446	-	LG
chr1	56714386	56721206	DEL_REF_1_56714367_6820	-	LG
chr1	56772249	56779298	DEL_REF_1_56772256_7049	-	LG
chr1	57021514	57021519	INS_REF_1_57021518_426	-	LG
chr1	57222615	57222666	INS_REF_1_57222616_95	-	LG
chr1	58087340	58088703	DEL_REF_1_58087359_1363	-	LG
chr1	58117002	58117004	INSi_REF_1_58117004_274	-	LG
chr1	58811698	58818859	DEL_RAW_1_58811698_7161	-	LG
chr1	58930750	58935215	DEL_REF_1_58930770_4465	-	LG
chr1	62178663	62179852	DEL_REF_1_62178688_1189	-	LG
chr1	62457626	62458567	DEL_REF_1_62457633_941	-	LG
chr1	62671155	62677576	DEL_REF_1_62671164_6421	-	LG
chr1	62690492	62690494	INSi_REF_1_62690560_230	-	LG
chr1	62727033	62727035	INSi_REF_1_62727035_216	-	LG
chr1	62842623	62842625	INS_REF_1_62842613_61	-	LG
chr1	64151305	64153200	DEL_REF_1_64151303_1895	-	LG
chr1	64178200	64185292	DEL_REF_1_64178208_7092	-	LG
chr1	64383089	64390200	DEL_REF_1_64383098_7111	-	LG
chr1	64396670	64397347	DEL_REF_1_64396609_677	-	LG
chr1	64405671	64406734	DEL_REF_1_64405636_1063	-	LG
chr1	65100995	65101596	DEL_REF_1_65100985_601	-	LG
chr1	65125173	65128070	DEL_REF_1_65125181_2897	-	LG
chr1	65499850	65502466	DEL_REF_1_65499855_2616	-	LG
chr1	65507531	65508047	DEL_REF_1_65507539_516	DELinternal_1_65507549_65508065_516	LG
chr1	65539528	65542654	DEL_REF_1_65539513_3126	-	LG
chr1	65689237	65689240	INS_REF_1_65689241_307	-	LG
chr1	65727062	65727914	DEL_REF_1_65727074_852	-	LG
chr1	65738274	65738286	INS_REF_1_65738280_135	-	LG
chr1	65749029	65755232	DEL_REF_1_65749016_6203	-	LG
chr1	65768607	65768622	INS_REF_1_65768626_226	-	LG
chr1	65771603	65771618	INS_REF_1_65771626_169	-	LG
chr1	65788839	65788841	INSi_REF_1_65788845_210	-	LG
chr1	65789761	65789781	INS_REF_1_65789775_119	-	LG
chr1	65947958	65950215	DEL_RAW_1_65947958_2257	-	LG
chr1	65973448	65980163	DEL_REF_1_65973450_6715	-	LG
chr1	66036922	66043164	DEL_REF_1_66036933_6242	-	LG
chr1	66048544	66054709	DEL_REF_1_66048549_6165	-	LG
chr1	66100535	66100545	INS_REF_1_66100542_398	-	LG
chr1	66104794	66105345	DEL_REF_1_66104740_551	-	LG
chr1	66151370	66151382	INS_REF_1_66151373_142	-	LG
chr1	66230710	66231753	DEL_REF_1_66230699_1043	-	LG
chr1	66259249	66261237	DEL_REF_1_66259264_1988	-	LG
chr1	66271071	66277752	DEL_REF_1_66271104_6681	-	LG
chr1	66288281	66289156	DEL_REF_1_66288298_875	-	LG
chr1	66290516	66290610	INS_REF_1_66290610_147	-	LG
chr1	66515025	66521227	DEL_REF_1_66515014_6202	-	LG
chr1	66542910	66549240	DEL_REF_1_66542872_6330	-	LG
chr1	66575384	66581589	DEL_REF_1_66575352_6205	-	LG
chr1	66599136	66599936	DEL_REF_1_66599136_800	-	LG
chr1	66756824	66756826	INSi_REF_1_66756654_130	-	LG
chr1	66792364	66796608	INVDEL_REF_1_66792555_4244	-	LG
chr1	66871536	66871551	INS_REF_1_66871544_127	-	LG
chr1	66899112	66899124	INS_REF_1_66898847_204	-	LG
chr1	66978775	66983083	DEL_REF_1_66978754_4308	-	LG
chr1	67105978	67108915	DEL_REF_1_67105983_2937	-	LG
chr1	67270237	67270249	INS_REF_1_67270239_114	-	LG
chr1	67277129	67283326	DEL_REF_1_67277140_6197	-	LG
chr1	67295800	67295802	INS_REF_1_67295796_72	-	LG
chr1	67370064	67370066	INS_REF_1_67370053_67	-	LG
chr1	67460435	67460442	INS_REF_1_67460539_169	-	LG
chr1	67528081	67528083	INS_REF_1_67528083_415	-	LG
chr1	67597432	67598778	DEL_RAW_1_67597432_1346	-	LG
chr1	67605188	67605200	INS_REF_1_67605225_176	-	LG
chr1	67682527	67688785	DEL_REF_1_67682510_6258	-	LG
chr1	67696463	67700114	DEL_REF_1_67696474_3651	-	LG
chr1	67743223	67743827	DEL_REF_1_67743130_604	-	LG
chr1	68065202	68065213	INS_REF_1_68065225_119	-	LG
chr1	68124583	68124593	INS_REF_1_68124585_174	-	LG
chr1	68148583	68150692	DEL_REF_1_68148587_2109	-	LG
chr1	68151434	68152812	DEL_REF_1_68151369_1378	-	LG
chr1	68405851	68412077	DEL_REF_1_68405850_6226	-	LG
chr1	68425192	68425998	DEL_REF_1_68425174_806	-	LG
chr1	68468959	68475569	DEL_REF_1_68468966_6610	-	LG
chr1	68494432	68495093	DEL_REF_1_68494447_661	-	LG
chr1	68583024	68589707	DEL_REF_1_68583011_6683	-	LG
chr1	68610752	68613627	DEL_REF_1_68610708_2875	-	LG
chr1	68624916	68631525	DEL_REF_1_68624933_6609	-	LG
chr1	68728552	68728583	INS_REF_1_68728560_119	-	LG
chr1	68793673	68793675	INSi_REF_1_68793703_101	-	LG
chr1	68924272	68924287	INS_REF_1_68924279_237	-	LG
chr1	69126052	69127023	DEL_REF_1_69126062_971	-	LG
chr1	69167891	69169334	DEL_REF_1_69167893_1443	-	LG
chr1	69191507	69197931	DEL_REF_1_69191516_6424	-	LG
chr1	69338079	69338081	INS_REF_1_69338081_196	-	LG
chr1	69352890	69353580	DEL_REF_1_69352874_690	-	LG
chr1	69490739	69490741	INSi_REF_1_69490812_108	-	LG
chr1	69578957	69580408	DEL_REF_1_69578980_1451	-	LG
chr1	69698001	69703464	DEL_REF_1_69698021_5463	-	LG
chr1	70208716	70215175	DEL_REF_1_70208691_6459	-	LG
chr1	70642600	70643871	DEL_REF_1_70642485_1271	-	LG
chr1	70687143	70690870	DEL_REF_1_70687149_3727	-	LG
chr1	70872868	70877389	DEL_REF_1_70872863_4521	-	LG
chr1	70943413	70944263	DEL_REF_1_70943425_850	-	LG
chr1	70980092	70986873	DEL_RAW_1_70980092_6781	-	LG
chr1	71030934	71030953	INS_REF_1_71030956_236	-	LG
chr1	71079603	71086449	DEL_REF_1_71079610_6846	-	LG
chr1	71532053	71536138	DEL_REF_1_71531948_4085	-	LG
chr1	71631200	71631202	INSi_REF_1_71631201_161	-	LG
chr1	72184603	72185997	DEL_REF_1_72184593_1394	-	LG
chr1	73238587	73238604	INS_REF_1_73238649_90	-	LG
chr1	73317804	73324549	DEL_REF_1_73317799_6745	-	LG
chr1	73867860	73874260	DEL_REF_1_73867858_6400	DEL_1_73867857_73874255_6398	LG
chr1	73885266	73891914	DEL_REF_1_73885147_6648	-	LG
chr1	73902428	73902446	INS_REF_1_73902430_67	-	LG
chr1	73902945	73902960	INS_REF_1_73902984_88	-	LG
chr1	73992240	73992261	INS_REF_1_73992245_127	-	LG
chr1	74064425	74065172	DEL_REF_1_74064561_747	-	LG
chr1	74606056	74608900	DEL_REF_1_74606074_2844	-	LG
chr1	74621847	74621849	INSi_REF_1_74621840_155	INS_1_74621822_74621824_43	LG
chr1	74628346	74628923	DEL_REF_1_74628362_577	-	LG
chr1	74653421	74660606	DEL_REF_1_74653432_7185	-	LG
chr1	78949104	78955466	DEL_REF_1_78949088_6362	-	LG
chr1	79034142	79034174	INS_REF_1_79033907_109	-	LG
chr1	79073704	79076989	DEL_REF_1_79073719_3285	-	LG
chr1	79343492	79343510	INS_REF_1_79343494_127	-	LG
chr1	79380834	79387541	DEL_REF_1_79380837_6707	-	LG
chr1	79399149	79399549	DEL_REF_1_79398918_400	-	LG
chr1	79432781	79432786	INS_REF_1_79432786_152	-	LG
chr1	79652485	79654979	DEL_REF_1_79652498_2494	-	LG
chr1	79677534	79677551	INS_REF_1_79677547_203	-	LG
chr1	79800375	79800383	INS_REF_1_79800253_153	-	LG
chr1	79863937	79864470	DEL_REF_1_79863946_533	-	LG
chr1	79908410	79908412	INSi_REF_1_79908411_172	-	LG
chr1	79937088	79944178	DEL_REF_1_79937079_7090	-	LG
chr1	79961772	79968172	DEL_REF_1_79961781_6400	-	LG
chr1	80135465	80140452	DEL_REF_1_80135479_4987	-	LG
chr1	80696634	80697756	DEL_REF_1_80696653_1122	-	LG
chr1	80884204	80884697	DEL_REF_1_80884073_493	-	LG
chr1	81498475	81504961	DEL_REF_1_81498479_6486	-	LG
chr1	81506783	81506794	INS_REF_1_81506820_229	-	LG
chr1	81522330	81522361	INS_REF_1_81522343_369	-	LG
chr1	82004190	82004209	INS_REF_1_82004199_137	-	LG
chr1	82396590	82403058	DEL_REF_1_82396608_6468	-	LG
chr1	82421129	82427513	DEL_REF_1_82421135_6384	-	LG
chr1	82675881	82675903	INS_REF_1_82675911_131	-	LG
chr1	82727359	82729184	DEL_RAW_1_82727359_1825	-	LG
chr1	82729488	82731111	DEL_RAW_1_82729488_1623	-	LG
chr1	83000608	83001024	DEL_RAW_1_83000608_416	-	LG
chr1	83017177	83018214	DEL_REF_1_83017147_1037	-	LG
chr1	83228845	83229464	DEL_REF_1_83228818_619	-	LG
chr1	83229691	83235511	DEL_REF_1_83229687_5820	-	LG
chr1	83456816	83463433	DEL_REF_1_83456823_6617	-	LG
chr1	83524420	83524427	INS_REF_1_83524422_304	-	LG
chr1	83553786	83553799	INS_REF_1_83553790_249	-	LG
chr1	83615302	83621512	DEL_REF_1_83615309_6210	-	LG
chr1	83819619	83827938	DEL_REF_1_83819591_8319	-	LG
chr1	83844364	83844915	DEL_REF_1_83844372_551	-	LG
chr1	83849952	83850463	DEL_REF_1_83849905_511	-	LG
chr1	83885797	83886355	DEL_REF_1_83885798_558	-	LG
chr1	84262055	84263001	DEL_REF_1_84262031_946	-	LG
chr1	84263499	84270726	DEL_REF_1_84263475_7227	-	LG
chr1	84356460	84356462	INSi_REF_1_84356462_119	-	LG
chr1	84445730	84447172	DEL_REF_1_84445738_1442	-	LG
chr1	84542425	84548798	DEL_REF_1_84542434_6373	-	LG
chr1	84571751	84576553	DEL_REF_1_84571753_4802	-	LG
chr1	84685568	84688525	DEL_RAW_1_84685568_2957	-	LG
chr1	84751997	84754271	DEL_RAW_1_84751997_2274	-	LG
chr1	85216907	85333941	DEL_REF_1_85188312_117034	-	LG
chr1	85498713	85628737	DEL_RAW_1_85498713_130024	-	LG
chr1	85721929	85721931	INSi_REF_1_85722016_114	-	LG
chr1	88251150	88251152	INS_REF_1_88251150_291	-	LG
chr1	88274132	88274134	INS_REF_1_88274101_123	-	LG
chr1	88297906	88297908	INS_REF_1_88297895_119	-	LG
chr1	90421208	90421220	INS_REF_1_90421210_145	-	LG
chr1	90516496	90516554	INS_REF_1_90516554_295	-	LG
chr1	90543361	90543363	INSi_REF_1_90543361_184	-	LG
chr1	90562023	90562025	INSi_REF_1_90562025_156	INSinternal_1_90562024_90562026_156	LG
chr1	90623005	90628628	DEL_REF_1_90623006_5623	-	LG
chr1	90964503	90967579	DEL_REF_1_90964590_3076	DEL_1_90964435_90967579_3144	LG
chr1	90988731	90995850	DEL_REF_1_90988754_7119	-	LG
chr1	91039505	91039507	INSi_REF_1_91039515_153	-	LG
chr1	91130559	91136054	DEL_REF_1_91130544_5495	-	LG
chr1	93107368	93111727	DEL_REF_1_93107305_4359	-	LG
chr1	93889526	93910880	DEL_RAW_1_93889526_21354	-	LG
chr1	93956552	93961304	DEL_RAW_1_93956552_4752	-	LG
chr1	94141760	94143026	DEL_REF_1_94141775_1266	-	LG
chr1	94388103	94394717	DEL_REF_1_94388102_6614	-	LG
chr1	95271068	95273191	DEL_REF_1_95270779_2123	-	LG
chr1	95302305	95304168	DEL_REF_1_95302324_1863	-	LG
chr1	95470101	95470129	INS_REF_1_95470129_369	-	LG
chr1	96488963	96488980	INS_REF_1_96488965_105	-	LG
chr1	96591687	96594472	DEL_REF_1_96591699_2785	-	LG
chr1	96642478	96646120	DEL_REF_1_96642485_3642	-	LG
chr1	96717975	96719116	DEL_REF_1_96717976_1141	-	LG
chr1	96827457	96828323	DEL_REF_1_96827410_866	-	LG
chr1	96942365	96945312	DEL_REF_1_96942369_2947	-	LG
chr1	97097145	97097933	DEL_REF_1_97097133_788	-	LG
chr1	97163862	97347331	DEL_RAW_1_97163862_183469	-	LG
chr1	97417073	97423551	DEL_REF_1_97417071_6478	-	LG
chr1	97578953	97580323	DEL_REF_1_97578922_1370	-	LG
chr1	97585439	97587136	DEL_REF_1_97585387_1697	-	LG
chr1	97665448	97666469	DEL_REF_1_97665406_1021	-	LG
chr1	97728598	97728600	INSi_REF_1_97728616_182	-	LG
chr1	97778591	97781699	DEL_REF_1_97778591_3108	-	LG
chr1	97814777	97814785	INS_REF_1_97814779_135	-	LG
chr1	97818886	97819594	DEL_REF_1_97818904_708	-	LG
chr1	97865694	97872094	DEL_REF_1_97865695_6400	-	LG
chr1	97886303	97886305	INS_REF_1_97886303_26	-	LG
chr1	98102060	98106313	DEL_REF_1_98102053_4253	-	LG
chr1	98110237	98116436	DEL_REF_1_98110233_6199	-	LG
chr1	98240903	98241883	DEL_REF_1_98240849_980	-	LG
chr1	98366452	98373109	DEL_REF_1_98366430_6657	-	LG
chr1	98385154	98391939	DEL_REF_1_98385154_6785	-	LG
chr1	98597009	98597608	DELINS_REF_1_98597014_599	DEL_1_98597009_98597607_598	LG
chr1	98613615	98614377	DEL_REF_1_98613615_762	-	LG
chr1	98639543	98639559	INS_REF_1_98639585_124	-	LG
chr1	98642172	98644474	DEL_REF_1_98642168_2302	-	LG
chr1	98669853	98669875	INS_REF_1_98669862_154	-	LG
chr1	98703140	98703142	INS_REF_1_98703170_237	-	LG
chr1	98710651	98710666	INS_REF_1_98710609_120	-	LG
chr1	98724825	98725226	DEL_REF_1_98724554_401	-	LG
chr1	98812820	98813877	DEL_REF_1_98812831_1057	-	LG
chr1	98816764	98817570	DEL_REF_1_98816764_806	-	LG
chr1	98817810	98818683	DEL_REF_1_98817812_873	-	LG
chr1	98866209	98866778	DEL_REF_1_98866197_569	-	LG
chr1	98873328	98875388	DEL_REF_1_98873345_2060	-	LG
chr1	98877373	98878269	DEL_REF_1_98877249_896	-	LG
chr1	98890817	98891497	DEL_REF_1_98890816_680	-	LG
chr1	98946786	98952972	DEL_REF_1_98946732_6186	-	LG
chr1	98968587	98970242	DEL_REF_1_98968550_1655	-	LG
chr1	98974921	98974923	INS_REF_1_98974942_52	-	LG
chr1	98979645	98981246	DEL_REF_1_98979644_1601	-	LG
chr1	98988167	98988180	INS_REF_1_98988176_316	-	LG
chr1	99023012	99023798	DEL_REF_1_99022994_786	-	LG
chr1	99034984	99034992	INS_REF_1_99034986_393	-	LG
chr1	99075168	99076482	DEL_REF_1_99075153_1314	-	LG
chr1	99099679	99101556	DEL_REF_1_99099624_1877	-	LG
chr1	99106753	99108240	DEL_REF_1_99106760_1487	-	LG
chr1	99183181	99190391	DEL_REF_1_99183159_7210	-	LG
chr1	99201724	99210209	DEL_REF_1_99201701_8485	-	LG
chr1	99269263	99271517	DEL_REF_1_99269272_2254	-	LG
chr1	99311268	99314427	DEL_REF_1_99311270_3159	-	LG
chr1	99345376	99351984	DEL_RAW_1_99345376_6608	-	LG
chr1	99471856	99471863	INS_REF_1_99471918_126	-	LG
chr1	99542381	99546557	DEL_REF_1_99542375_4176	-	LG
chr1	99563941	99565412	DEL_REF_1_99563932_1471	-	LG
chr1	99635033	99635474	DEL_REF_1_99634908_441	DELinternalm_1_99635033_99635474_441	LG
chr1	99701651	99702997	DEL_REF_1_99701670_1346	-	LG
chr1	99730313	99731480	DEL_REF_1_99730306_1167	-	LG
chr1	99800993	99801000	INS_REF_1_99801000_317	-	LG
chr1	99817923	99824321	DEL_REF_1_99817924_6398	-	LG
chr1	104901026	104901028	INSi_REF_1_104901124_219	-	LG
chr1	104908758	104908760	INSi_REF_1_104908758_123	-	LG
chr1	105529326	105529907	DEL_REF_1_105529341_581	-	LG
chr1	105568041	105574452	DEL_REF_1_105568040_6411	-	LG
chr1	105606284	105609562	DEL_RAW_1_105606284_3278	-	LG
chr1	105609805	105615748	DEL_REF_1_105609802_5943	-	LG
chr1	107183897	107185468	DEL_RAW_1_107183897_1571	-	LG
chr1	107202661	107209570	DEL_RAW_1_107202661_6909	-	LG
chr1	107437597	107438748	DEL_REF_1_107437598_1151	-	LG
chr1	107822785	107830003	DEL_REF_1_107822788_7218	-	LG
chr1	108321421	108328579	DEL_REF_1_108321391_7158	-	LG
chr1	108351035	108357182	DEL_REF_1_108351030_6147	-	LG
chr1	108405050	108416892	DEL_REF_1_108405068_11842	-	LG
chr1	108517934	108524162	DEL_REF_1_108517919_6228	-	LG
chr1	109458803	109460063	DEL_REF_1_109458824_1260	-	LG
chr1	109716448	109717017	DEL_REF_1_109716358_569	-	LG
chr1	110305236	110306934	DEL_REF_1_110305262_1698	-	LG
chr1	110329115	110334266	DEL_REF_1_110329126_5151	-	LG
chr1	110387957	110388809	DEL_REF_1_110387957_852	-	LG
chr1	110475295	110477678	DEL_REF_1_110475267_2383	-	LG
chr1	111341443	111341456	INS_REF_1_111341445_141	-	LG
chr1	111469927	111470660	DEL_REF_1_111469928_733	-	LG
chr1	111560552	111560564	INS_REF_1_111560554_141	-	LG
chr1	111613456	111614003	DEL_REF_1_111613313_547	-	LG
chr1	111616205	111617959	DEL_REF_1_111616189_1754	-	LG
chr1	111691240	111696732	DEL_REF_1_111691194_5492	-	LG
chr1	111703296	111710478	DEL_REF_1_111703294_7182	-	LG
chr1	111747987	111748625	DEL_REF_1_111747984_638	-	LG
chr1	111802761	111802772	INS_REF_1_111802763_148	-	LG
chr1	112054502	112061953	INV_REF_1_112054513_7451	-	LG
chr1	112057956	112057977	INS_REF_1_112058007_124	-	LG
chr1	112118989	112118994	INS_REF_1_112118946_293	-	LG
chr1	112178145	112178147	INS_REF_1_112178148_139	-	LG
chr1	112214095	112220753	DEL_REF_1_112214084_6658	-	LG
chr1	112425003	112425029	INS_REF_1_112425038_158	-	LG
chr1	112440135	112444681	DEL_REF_1_112440132_4546	-	LG
chr1	112550491	112557132	DEL_REF_1_112550449_6641	-	LG
chr1	112564193	112569481	DEL_REF_1_112564193_5288	-	LG
chr1	112625260	112626005	DEL_REF_1_112625250_745	-	LG
chr1	112838119	112845043	DEL_REF_1_112838130_6924	-	LG
chr1	113016074	113023202	DEL_REF_1_113016039_7128	-	LG
chr1	113167850	113169403	DEL_REF_1_113167859_1553	-	LG
chr1	113172224	113173301	DEL_REF_1_113172222_1077	-	LG
chr1	113183700	113190028	DEL_REF_1_113183698_6328	-	LG
chr1	113366255	113368212	DEL_REF_1_113366251_1957	-	LG
chr1	113403081	113403910	DEL_REF_1_113403094_829	-	LG
chr1	113404112	113404118	INS_REF_1_113404119_318	-	LG
chr1	113430725	113432112	DEL_REF_1_113430728_1387	-	LG
chr1	114029514	114036132	DEL_REF_1_114029460_6618	-	LG
chr1	114128277	114134904	DEL_REF_1_114128266_6627	-	LG
chr1	114141023	114142179	DEL_REF_1_114141021_1156	-	LG
chr1	114211384	114215531	DEL_REF_1_114211365_4147	-	LG
chr1	114421136	114422363	DEL_REF_1_114421166_1227	-	LG
chr1	114611246	114611266	INS_REF_1_114611266_133	-	LG
chr1	114799157	114799169	INS_REF_1_114799159_169	-	LG
chr1	114802332	114809414	DEL_REF_1_114802334_7082	-	LG
chr1	115004026	115004040	INS_REF_1_115004036_290	-	LG
chr1	115112651	115114116	DEL_REF_1_115112673_1465	-	LG
chr1	115427716	115430035	DEL_REF_1_115427728_2319	-	LG
chr1	115476684	115482895	DEL_REF_1_115476690_6211	-	LG
chr1	115884047	115884055	INS_REF_1_115884049_138	-	LG
chr1	115885257	115890710	DEL_REF_1_115885258_5453	-	LG
chr1	115899812	115899814	INSi_REF_1_115899814_114	-	LG
chr1	116223220	116223760	DEL_REF_1_116223247_540	DEL_1_116223227_116223767_540	LG
chr1	116325254	116325279	INS_REF_1_116325261_178	-	LG
chr1	116333850	116333852	INSi_REF_1_116333621_114	-	LG
chr1	116343384	116344554	DEL_REF_1_116343367_1170	-	LG
chr1	116356694	116363601	DEL_REF_1_116356689_6907	-	LG
chr1	116588511	116589369	DEL_REF_1_116588523_858	-	LG
chr1	116622868	116626508	DEL_REF_1_116622847_3640	-	LG
chr1	116634169	116634177	INS_REF_1_116634171_306	-	LG
chr1	116643940	116671199	DEL_RAW_1_116643940_27259	-	LG
chr1	116683383	116683400	INS_REF_1_116683405_324	-	LG
chr1	116701462	116703930	DEL_REF_1_116701468_2468	-	LG
chr1	116755775	116755777	INS_REF_1_116755777_253	-	LG
chr1	116756765	116763638	DEL_REF_1_116756760_6873	-	LG
chr1	116855481	116862564	DEL_REF_1_116855484_7083	-	LG
chr1	117089041	117091926	DEL_REF_1_117089027_2885	-	LG
chr1	117231650	117239522	DEL_RAW_1_117231650_7872	-	LG
chr1	117253580	117260974	DEL_REF_1_117253578_7394	-	LG
chr1	117471554	117474554	DEL_REF_1_117471547_3000	-	LG
chr1	117479630	117486516	DEL_REF_1_117479635_6886	-	LG
chr1	118099664	118132894	INVINSDEL_REF_1_118051831_33230	-	LG
chr1	118342988	118342990	INS_REF_1_118343009_76	-	LG
chr1	118347459	118347474	INS_REF_1_118347473_218	-	LG
chr1	118811525	118811536	INS_REF_1_118811552_128	-	LG
chr1	119154732	119155785	DEL_REF_1_119154732_1053	-	LG
chr1	119173837	119173839	INS_REF_1_119173836_66	-	LG
chr1	120096457	120096975	DEL_REF_1_120096463_518	-	LG
chr1	120317149	120317166	INS_REF_1_120317161_134	-	LG
chr1	120570871	120576014	DEL_REF_1_120570839_5143	-	LG
chr1	120826911	120826913	INSi_REF_1_120826940_121	-	LG
chr1	120954529	120955192	DEL_REF_1_120954532_663	-	LG
chr1	120993992	121000455	DEL_REF_1_120993997_6463	-	LG
chr1	121035656	121041984	DEL_REF_1_121035661_6328	-	LG
chr1	121153478	121153483	INS_REF_1_121153290_184	-	LG
chr1	121161434	121162764	DEL_REF_1_121161434_1330	-	LG
chr1	121202603	121211079	DEL_REF_1_121202609_8476	-	LG
chr1	121457652	121458476	DEL_REF_1_121457662_824	-	LG
chr1	121483455	121484317	DEL_RAW_1_121483455_862	-	LG
chr1	121579414	121579416	INSi_REF_1_121579421_118	-	LG
chr1	121692604	121693378	DEL_REF_1_121692599_774	-	LG
chr1	122102039	122102058	INS_REF_1_122102041_129	-	LG
chr1	122137065	122139231	DEL_REF_1_122137062_2166	-	LG
chr1	122258548	122292633	DEL_RAW_1_122258548_34085	-	LG
chr1	122523010	122524856	DEL_REF_1_122523008_1846	-	LG
chr1	122635839	122636336	DEL_REF_1_122635806_497	-	LG
chr1	124962192	124963436	DEL_REF_1_124962196_1244	-	LG
chr1	124965727	124972411	DEL_REF_1_124965717_6684	-	LG
chr1	125007399	125007982	DEL_REF_1_125007161_583	-	LG
chr1	125013363	125014158	DEL_REF_1_125013321_795	-	LG
chr1	125090964	125097331	DEL_REF_1_125090972_6367	-	LG
chr1	125132247	125144856	DEL_REF_1_125132262_12609	-	LG
chr1	125244241	125247303	DEL_REF_1_125244260_3062	-	LG
chr1	125257272	125259811	DEL_REF_1_125257275_2539	-	LG
chr1	125316763	125323978	DEL_REF_1_125316781_7215	-	LG
chr1	125342940	125343728	INV_REF_1_125343240_788	-	LG
chr1	125346142	125350337	DEL_REF_1_125346155_4195	-	LG
chr1	125387592	125387600	INS_REF_1_125387602_139	-	LG
chr1	125480038	125480040	INSi_REF_1_125480050_102	-	LG
chr1	125484368	125487259	DEL_REF_1_125484341_2891	-	LG
chr1	125490489	125490500	INS_REF_1_125490494_136	-	LG
chr1	125510837	125513606	DEL_REF_1_125510848_2769	-	LG
chr1	125552685	125555869	DEL_REF_1_125552692_3184	-	LG
chr1	125568750	125568763	INS_REF_1_125568763_306	-	LG
chr1	125682317	125682345	INS_REF_1_125682071_82	-	LG
chr1	125782457	125783850	DEL_REF_1_125782465_1393	-	LG
chr1	125811979	125811984	INS_REF_1_125811981_382	-	LG
chr1	125853510	125853512	INSi_REF_1_125853273_105	-	LG
chr1	125891892	125891901	INS_REF_1_125891904_227	-	LG
chr1	125939402	125939897	DEL_REF_1_125939441_495	-	LG
chr1	125953937	125953951	INS_REF_1_125953953_122	-	LG
chr1	125955347	125955349	INSi_REF_1_125955359_103	-	LG
chr1	126103650	126104256	DEL_REF_1_126103659_606	-	LG
chr1	126416234	126417592	DEL_REF_1_126416245_1358	-	LG
chr1	126424033	126429711	DEL_REF_1_126424018_5678	-	LG
chr1	126627420	126630333	DEL_REF_1_126627437_2913	-	LG
chr1	126632952	126634030	DEL_REF_1_126632954_1078	-	LG
chr1	126662787	126670553	DEL_REF_1_126663676_7766	-	LG
chr1	126939173	126944390	DEL_REF_1_126939180_5217	-	LG
chr1	127558257	127565490	DEL_REF_1_127558271_7233	-	LG
chr1	127590764	127593901	DEL_REF_1_127590765_3137	-	LG
chr1	127683879	127686339	DEL_REF_1_127683886_2460	-	LG
chr1	127719318	127720033	DEL_RAW_1_127719318_715	-	LG
chr1	127838565	127838572	INS_REF_1_127838567_261	-	LG
chr1	127844762	127845304	DEL_REF_1_127844784_542	DELinternal_1_127844774_127845316_542	LG
chr1	128065074	128066909	DEL_REF_1_128065114_1835	-	LG
chr1	128773202	128779719	DEL_REF_1_128773219_6517	-	LG
chr1	128783089	128783110	INS_REF_1_128783101_26	-	LG
chr1	128846771	128853368	DEL_REF_1_128846789_6597	-	LG
chr1	128915903	128915921	INS_REF_1_128915915_114	-	LG
chr1	129132223	129133652	DEL_REF_1_129132221_1429	-	LG
chr1	129184497	129186387	DEL_REF_1_129184485_1890	-	LG
chr1	129394079	129400400	DEL_REF_1_129394108_6321	-	LG
chr1	129646405	129646407	INSi_REF_1_129646417_249	-	LG
chr1	129783496	129784300	DEL_REF_1_129783666_804	DELinternalm_1_129783502_129784300_798	LG
chr1	130122413	130122415	INSi_REF_1_130122413_170	-	LG
chr1	130293659	130294200	DEL_REF_1_130293663_541	-	LG
chr1	130312139	130312942	DEL_REF_1_130312143_803	-	LG
chr1	130398926	130443995	DEL_RAW_1_130398926_45069	-	LG
chr1	130534305	130539231	DEL_REF_1_130534310_4926	-	LG
chr1	130593319	130593321	INS_REF_1_130593099_25	-	LG
chr1	130593366	130594285	DEL_RAW_1_130593366_919	-	LG
chr1	130599907	130607431	DEL_REF_1_130599940_7524	-	LG
chr1	130748256	130748708	DEL_REF_1_130748167_452	-	LG
chr1	130750331	130750333	INS_REF_1_130750336_75	-	LG
chr1	130799749	130799751	INS_REF_1_130799832_19	-	LG
chr1	130947756	130947758	INS_REF_1_130947758_62	-	LG
chr1	131302099	131308950	DEL_REF_1_131302118_6851	-	LG
chr1	131552951	131552964	INS_REF_1_131552953_353	-	LG
chr1	131642571	131651633	DEL_REF_1_131642587_9062	-	LG
chr1	131680542	131687005	DEL_REF_1_131680573_6463	-	LG
chr1	131713054	131713065	INS_REF_1_131713056_141	-	LG
chr1	131766460	131766995	DEL_REF_1_131766418_535	-	LG
chr1	132536263	132537602	DEL_REF_1_132536264_1339	-	LG
chr1	132546546	132547242	DEL_REF_1_132546555_696	DEL_1_132546546_132547243_697	LG
chr1	132644688	132646220	DEL_RAW_1_132644688_1532	-	LG
chr1	132744346	132745110	DEL_REF_1_132744360_764	-	LG
chr1	132896673	132896681	INS_REF_1_132896675_313	-	LG
chr1	132936368	132936370	INSi_REF_1_132936357_111	-	LG
chr1	133155000	133155002	INSi_REF_1_133155001_159	-	LG
chr1	133346862	133346872	INS_REF_1_133346458_136	-	LG
chr1	133348168	133348170	INS_REF_1_133348170_178	-	LG
chr1	133350071	133350073	INSi_REF_1_133350082_143	-	LG
chr1	133361271	133361273	INS_REF_1_133361281_76	-	LG
chr1	133395983	133396590	DEL_REF_1_133395975_607	-	LG
chr1	133545148	133545150	INSi_REF_1_133545145_128	-	LG
chr1	134124807	134129954	DEL_REF_1_134124802_5147	-	LG
chr1	134131251	134131253	INSi_REF_1_134131271_189	-	LG
chr1	134248221	134248223	INSi_REF_1_134248256_133	-	LG
chr1	134370073	134370094	INS_REF_1_134370095_303	-	LG
chr1	134400075	134405597	DEL_REF_1_134400083_5522	-	LG
chr1	134975224	134975239	INS_REF_1_134975228_373	-	LG
chr1	135205311	135205313	INSi_REF_1_135205343_112	-	LG
chr1	135231995	135233426	DEL_REF_1_135232014_1431	-	LG
chr1	135307589	135307591	INSi_REF_1_135307328_182	-	LG
chr1	135333127	135333154	INS_REF_1_135333035_92	-	LG
chr1	135428126	135428151	INS_REF_1_135428140_366	-	LG
chr1	135461974	135461985	INS_REF_1_135461979_340	-	LG
chr1	135601237	135601251	INS_REF_1_135601239_150	-	LG
chr1	135798357	135798366	INS_REF_1_135798361_268	-	LG
chr1	136371184	136371186	INSi_REF_1_136371186_155	-	LG
chr1	136493746	136493754	INS_REF_1_136493748_247	-	LG
chr1	136688681	136688683	INS_REF_1_136688677_73	-	LG
chr1	136793029	136793874	DEL_REF_1_136793049_845	-	LG
chr1	136808129	136810321	DEL_RAW_1_136808129_2192	-	LG
chr1	136833179	136833729	DEL_REF_1_136833199_550	-	LG
chr1	137149634	137156452	DEL_REF_1_137149646_6818	-	LG
chr1	137273941	137278277	DEL_REF_1_137273956_4336	-	LG
chr1	137337465	137350666	DEL_RAW_1_137337465_13201	-	LG
chr1	137858353	137858372	INS_REF_1_137858357_121	-	LG
chr1	137979613	137984175	DEL_REF_1_137979605_4562	-	LG
chr1	138211434	138213098	DEL_REF_1_138211440_1664	-	LG
chr1	138255028	138255038	INS_REF_1_138255030_143	-	LG
chr1	138305428	138312369	DEL_REF_1_138305432_6941	-	LG
chr1	138526133	138528636	DEL_REF_1_138526143_2503	-	LG
chr1	138788827	138795689	DEL_REF_1_138788836_6862	-	LG
chr1	138947013	138950619	DEL_REF_1_138947008_3606	-	LG
chr1	139089445	139089497	INS_REF_1_139089508_298	INS_1_139089495_139089497_119	LG
chr1	139629330	139629332	INSi_REF_1_139629327_116	INSinternalm_1_139629646_139629648_18	LG
chr1	139638771	139638780	INS_REF_1_139638783_144	-	LG
chr1	139641124	139654082	DEL_RAW_1_139641124_12958	-	LG
chr1	139770154	139787815	DEL_RAW_1_139770154_17661	-	LG
chr1	139899036	139925873	DEL_RAW_1_139899036_26837	-	LG
chr1	139952469	139958882	DEL_REF_1_139952478_6413	-	LG
chr1	139962503	140121525	DEL_RAW_1_139962503_159022	-	LG
chr1	141035365	141042507	DEL_REF_1_141035385_7142	-	LG
chr1	141058323	141058954	DEL_REF_1_141058336_631	-	LG
chr1	141164630	141164656	INS_REF_1_141164652_311	-	LG
chr1	141274845	141274855	INS_REF_1_141274847_138	-	LG
chr1	141372013	141374044	DEL_REF_1_141372001_2031	-	LG
chr1	141751419	141753315	DEL_REF_1_141751426_1896	-	LG
chr1	142584901	142590167	DEL_REF_1_142584912_5266	-	LG
chr1	142824411	142824425	INS_REF_1_142824420_250	-	LG
chr1	143037122	143038396	DEL_REF_1_143037087_1274	-	LG
chr1	143143233	143143900	DEL_REF_1_143143237_667	-	LG
chr1	143370746	143371555	DEL_REF_1_143370731_809	-	LG
chr1	143711066	143717214	DEL_REF_1_143711046_6148	-	LG
chr1	143762052	143762916	DEL_REF_1_143762096_864	-	LG
chr1	143862097	143868762	DEL_REF_1_143862097_6665	-	LG
chr1	144065262	144071652	DEL_REF_1_144065256_6390	-	LG
chr1	144458247	144464406	DEL_REF_1_144458242_6159	-	LG
chr1	144778648	144778660	INS_REF_1_144778654_128	-	LG
chr1	144806928	144813282	DEL_RAW_1_144806928_6354	-	LG
chr1	144854682	144861808	DEL_REF_1_144854676_7126	-	LG
chr1	145086545	145087579	DEL_REF_1_145086491_1034	-	LG
chr1	145523296	145523298	INS_REF_1_145523322_84	-	LG
chr1	145527337	145535865	DEL_REF_1_145527345_8528	-	LG
chr1	145782099	145784507	DEL_REF_1_145782133_2408	-	LG
chr1	145819089	145825575	DEL_REF_1_145819095_6486	-	LG
chr1	145849047	145849128	INS_REF_1_145849048_263	-	LG
chr1	145895861	145895886	INS_REF_1_145895895_154	-	LG
chr1	145917099	145917108	INS_REF_1_145917101_255	-	LG
chr1	146004345	146011305	DEL_REF_1_146004435_6960	-	LG
chr1	146120986	146128056	DEL_REF_1_146120943_7070	-	LG
chr1	146191991	146193805	DEL_REF_1_146191988_1814	-	LG
chr1	146397213	146404302	DEL_REF_1_146397223_7089	-	LG
chr1	146695075	146695077	INS_REF_1_146695087_143	-	LG
chr1	147282387	147288783	DEL_REF_1_147282374_6396	-	LG
chr1	147416110	147418854	DEL_REF_1_147416122_2744	-	LG
chr1	148701875	148702484	DEL_REF_1_148701885_609	-	LG
chr1	149423954	149423956	INSi_REF_1_149423953_189	-	LG
chr1	149451029	149457326	DEL_REF_1_149451044_6297	-	LG
chr1	149506296	149513466	DEL_REF_1_149506276_7170	-	LG
chr1	149581499	149588656	DEL_REF_1_149581490_7157	-	LG
chr1	149715935	149716615	DEL_REF_1_149715907_680	-	LG
chr1	149842626	149843437	DEL_REF_1_149842642_811	-	LG
chr1	150232433	150239676	DEL_REF_1_150232448_7243	-	LG
chr1	150264915	150266096	DEL_REF_1_150264909_1181	-	LG
chr1	150273001	150281065	DEL_REF_1_150272915_8064	-	LG
chr1	150388688	150390236	DEL_RAW_1_150388688_1548	-	LG
chr1	150851543	150853073	DEL_REF_1_150851562_1530	-	LG
chr1	151186814	151196441	DEL_RAW_1_151186814_9627	-	LG
chr1	151278025	151278051	INS_REF_1_151278060_73	-	LG
chr1	151546897	151555041	DEL_REF_1_151546891_8144	-	LG
chr1	152190281	152192292	DEL_REF_1_152190270_2011	-	LG
chr1	152204734	152206582	DEL_REF_1_152204744_1848	-	LG
chr1	152213877	152213885	INS_REF_1_152213885_222	-	LG
chr1	152294824	152296148	DEL_REF_1_152294832_1324	-	LG
chr1	152339698	152343151	DEL_REF_1_152339692_3453	-	LG
chr1	152346546	152347898	INV_REF_1_152346755_1352	INV_1_152346022_152347896_1874	LG
chr1	152347888	152347897	INS_REF_1_152347939_160	-	LG
chr1	156557794	156557798	INS_REF_1_156557823_294	-	LG
chr1	156968236	156968245	INS_REF_1_156968262_105	-	LG
chr1	157086785	157086801	INS_REF_1_157086791_128	-	LG
chr1	157766603	157766618	INS_REF_1_157766607_124	-	LG
chr1	157877237	157884046	DEL_REF_1_157877270_6809	-	LG
chr1	157933564	157934828	DEL_REF_1_157933546_1264	-	LG
chr1	161932835	161939175	DEL_REF_1_161932847_6340	-	LG
chr1	162338486	162345388	DEL_REF_1_162338493_6902	-	LG
chr1	162840537	162847648	DEL_REF_1_162840545_7111	-	LG
chr1	162889662	162889664	INSi_REF_1_162889664_181	-	LG
chr1	163011715	163018850	DEL_REF_1_163011715_7135	-	LG
chr1	163278439	163279666	DEL_REF_1_163278435_1227	-	LG
chr1	163296958	163297542	DEL_REF_1_163296977_584	-	LG
chr1	168492995	168494141	DEL_REF_1_168492990_1146	-	LG
chr1	168508944	168508946	INSi_REF_1_168508951_181	-	LG
chr1	168601048	168601550	DEL_REF_1_168600940_502	-	LG
chr1	168623237	168629868	DEL_REF_1_168623235_6631	-	LG
chr1	168983411	168989765	DEL_REF_1_168983420_6354	-	LG
chr1	169107219	169113417	DEL_REF_1_169107233_6198	-	LG
chr1	169153630	169154371	DEL_REF_1_169153642_741	-	LG
chr1	169174724	169181388	DEL_REF_1_169174727_6664	-	LG
chr1	169190337	169194829	DEL_REF_1_169190325_4492	-	LG
chr1	169220256	169221508	DEL_REF_1_169220313_1252	-	LG
chr1	169284798	169291181	DEL_REF_1_169284797_6383	-	LG
chr1	169323114	169324411	DEL_REF_1_169323102_1297	-	LG
chr1	169542419	169548896	DEL_REF_1_169542431_6477	-	LG
chr1	169605839	169605854	INS_REF_1_169605841_126	-	LG
chr1	169701457	169702233	DEL_REF_1_169701464_776	-	LG
chr1	169774097	169774143	INS_REF_1_169774133_100	-	LG
chr1	169779864	169779875	INS_REF_1_169779896_127	-	LG
chr1	169805405	169806563	DEL_REF_1_169805385_1158	-	LG
chr1	169847384	169847392	INS_REF_1_169847392_197	-	LG
chr1	170069631	170070607	DEL_REF_1_170069651_976	-	LG
chr1	170104269	170104271	INSi_REF_1_170104321_106	-	LG
chr1	170115817	170122905	DEL_REF_1_170115808_7088	-	LG
chr1	170171285	170171287	INSi_REF_1_170171287_304	-	LG
chr1	170217814	170217816	INS_REF_1_170217816_157	-	LG
chr1	170228998	170232156	DEL_RAW_1_170228998_3158	-	LG
chr1	170248052	170279688	DEL_RAW_1_170248052_31636	-	LG
chr1	170314528	170315229	DEL_RAW_1_170314528_701	-	LG
chr1	170419028	170419040	INS_REF_1_170419030_133	-	LG
chr1	170619342	170621922	DEL_RAW_1_170619342_2580	-	LG
chr1	170688021	170689855	DEL_REF_1_170687889_1834	-	LG
chr1	170746593	170746606	INS_REF_1_170746605_388	-	LG
chr1	170798089	170798097	INS_REF_1_170798091_263	-	LG
chr1	170808281	170808301	INS_REF_1_170808296_139	-	LG
chr1	170916709	170916711	INSi_REF_1_170916711_173	-	LG
chr1	170941521	170950184	DEL_REF_1_170941519_8663	-	LG
chr1	171010529	171011215	DEL_RAW_1_171010529_686	-	LG
chr1	171044646	171044657	INS_REF_1_171044648_132	-	LG
chr1	171102720	171102722	INSi_REF_1_171102719_130	-	LG
chr1	171481145	171489819	DEL_REF_1_171481165_8674	-	LG
chr1	171495969	171495975	INS_REF_1_171495971_119	-	LG
chr1	171506753	171506755	INS_REF_1_171506786_703	-	LG
chr1	171512374	171512376	INSi_REF_1_171512262_231	INSinternalm_1_171512269_171512271_8	LG
chr1	171512472	171512474	INSi_REF_1_171512549_231	-	LG
chr1	171518664	171524863	DEL_REF_1_171518789_6199	DEL_1_171518665_171524864_6199	LG
chr1	171530112	171530114	INS_REF_1_171529743_268	INSinternalm_1_171530101_171530103_42	LG
chr1	171530756	171530816	INS_REF_1_171530833_100	-	LG
chr1	171532619	171532621	INS_REF_1_171532251_173	-	LG
chr1	171536744	171537508	DEL_RAW_1_171536744_764	-	LG
chr1	171538427	171538429	INS_REF_1_171538103_83	INSinternalm_1_171538997_171538999_75	LG
chr1	171539050	171539052	INSi_REF_1_171539017_112	INSinternalm_1_171538997_171538999_75	LG
chr1	171543970	171543972	INS_REF_1_171544003_275	INS_1_171544286_171544288_211	LG
chr1	171550302	171550304	INS_REF_1_171550147_853	INS_1_171550244_171550246_226	LG
chr1	171557501	171557503	INS_REF_1_171557572_81	INS_1_171557501_171557503_78	LG
chr1	171562404	171562406	INS_REF_1_171561700_166	-	LG
chr1	171563246	171563248	INS_REF_1_171562944_63	-	LG
chr1	171563700	171563702	INS_REF_1_171563690_130	INS_1_171564238_171564240_66	LG
chr1	171565995	171565997	INSi_REF_1_171564822_131	-	LG
chr1	171567471	171567473	INSi_REF_1_171567572_113	-	LG
chr1	171569758	171570212	INS_REF_1_171569045_249	-	LG
chr1	171574530	171574532	INS_REF_1_171573424_102	INSinternal_1_171573658_171573660_5	LG
chr1	171578237	171578239	INS_REF_1_171578289_182	-	LG
chr1	171580702	171580704	INS_REF_1_171580024_1126	INSinternalm_1_171580692_171580694_30	LG
chr1	171582606	171582608	INSi_REF_1_171581992_231	-	LG
chr1	171624410	171627209	DEL_REF_1_171624415_2799	-	LG
chr1	171673454	171673471	INS_REF_1_171673456_150	-	LG
chr1	171829710	171832737	DEL_REF_1_171829719_3027	-	LG
chr1	171888530	171895665	DEL_RAW_1_171888530_7135	-	LG
chr1	171900168	171900187	INS_REF_1_171900178_141	-	LG
chr1	172039372	172040099	DEL_RAW_1_172039372_727	-	LG
chr1	172042362	172043154	DEL_REF_1_172042410_792	-	LG
chr1	172143904	172144989	DEL_REF_1_172143916_1085	-	LG
chr1	172226618	172226620	INS_REF_1_172226669_220	-	LG
chr1	172265676	172269738	DEL_REF_1_172265678_4062	-	LG
chr1	172591659	172591678	INS_REF_1_172591668_330	-	LG
chr1	172731842	172738221	DEL_REF_1_172731842_6379	-	LG
chr1	172759424	172759426	INSi_REF_1_172759438_153	-	LG
chr1	172788175	172788183	INS_REF_1_172788177_138	-	LG
chr1	172866346	172866348	INS_REF_1_172866349_418	-	LG
chr1	172876064	172876078	INS_REF_1_172876066_309	-	LG
chr1	172878608	172885156	DEL_REF_1_172878584_6548	-	LG
chr1	172938967	172938974	INS_REF_1_172938976_274	-	LG
chr1	172998177	172998990	INV_REF_1_172998346_813	-	LG
chr1	173208885	173208887	INS_REF_1_173208650_55	-	LG
chr1	173254416	173261225	DEL_REF_1_173254430_6809	-	LG
chr1	173400415	173401203	DEL_REF_1_173400425_788	-	LG
chr1	173488806	173546856	INVDEL_REF_1_173490807_58050	-	LG
chr1	173581201	173581210	INS_REF_1_173581203_133	-	LG
chr1	173832914	173839422	DEL_RAW_1_173832914_6508	-	LG
chr1	173918122	173920525	DEL_RAW_1_173918122_2403	-	LG
chr1	173920859	173996080	DEL_RAW_1_173920859_75221	-	LG
chr1	174039097	174039688	DEL_REF_1_174039096_591	-	LG
chr1	174073051	174074469	DEL_REF_1_174073041_1418	-	LG
chr1	174092601	174092625	INS_REF_1_174092605_127	-	LG
chr1	174168045	174168691	DEL_REF_1_174168046_646	-	LG
chr1	174182854	174183657	DEL_REF_1_174182853_803	-	LG
chr1	174220717	174221687	DEL_REF_1_174220727_970	-	LG
chr1	174232357	174235498	DEL_REF_1_174232374_3141	-	LG
chr1	174273501	174273515	INS_REF_1_174273508_142	-	LG
chr1	174275548	174281850	DEL_RAW_1_174275548_6302	-	LG
chr1	174306705	174312890	DEL_REF_1_174306704_6185	-	LG
chr1	174325752	174329213	DEL_REF_1_174325592_3461	-	LG
chr1	174376485	174383731	DEL_REF_1_174376483_7246	-	LG
chr1	174421797	174422734	DEL_REF_1_174421814_937	-	LG
chr1	174446033	174446035	INSi_REF_1_174446042_111	-	LG
chr1	174456590	174463705	DEL_REF_1_174456592_7115	-	LG
chr1	174568900	174570235	DEL_RAW_1_174568900_1335	-	LG
chr1	174613224	174613259	INS_REF_1_174613232_113	-	LG
chr1	174668617	174668619	INSi_REF_1_174668622_219	-	LG
chr1	174749743	174749752	INS_REF_1_174749745_210	-	LG
chr1	174831985	174832668	DEL_REF_1_174831983_683	-	LG
chr1	174867956	174867967	INS_REF_1_174867964_440	-	LG
chr1	175007165	175018071	DEL_REF_1_175007239_10906	-	LG
chr1	175042010	175048301	DEL_REF_1_175042033_6291	-	LG
chr1	175223399	175225191	DEL_REF_1_175223350_1792	-	LG
chr1	175249910	175251336	DEL_REF_1_175249916_1426	-	LG
chr1	175267413	175267424	INS_REF_1_175267417_193	-	LG
chr1	175274416	175275375	DEL_REF_1_175274416_959	-	LG
chr1	175316702	175316704	INSi_REF_1_175316705_106	-	LG
chr1	175366713	175366715	INSi_REF_1_175366715_203	-	LG
chr1	175378110	175378739	INVCOMPLEX_REF_1_175378008_629	-	LG
chr1	175442921	175442923	INSi_REF_1_175442929_127	-	LG
chr1	175451721	175452663	DEL_REF_1_175451693_942	-	LG
chr1	175726762	175726764	INSi_REF_1_175726752_112	-	LG
chr1	175795789	175798930	DEL_REF_1_175795790_3141	-	LG
chr1	175842558	175848968	DEL_REF_1_175842548_6410	-	LG
chr1	176110266	176111551	DEL_RAW_1_176110266_1285	-	LG
chr1	176322056	176322072	INS_REF_1_176322058_140	-	LG
chr1	176389917	176389934	INS_REF_1_176389951_100	-	LG
chr1	176410713	176411300	DEL_REF_1_176410728_587	-	LG
chr1	176501928	176504258	DEL_REF_1_176501945_2330	-	LG
chr1	176541120	176554641	DEL_REF_1_176541133_13521	-	LG
chr1	176649825	176651691	DEL_REF_1_176649837_1866	-	LG
chr1	176893327	176899921	DEL_REF_1_176893327_6594	-	LG
chr1	176920035	176921729	DEL_REF_1_176920045_1694	-	LG
chr1	177213043	177219481	DEL_REF_1_177213036_6438	-	LG
chr1	177739765	177739775	INS_REF_1_177739767_145	-	LG
chr1	177758112	177761033	DEL_REF_1_177758109_2921	-	LG
chr1	177904279	177905360	DEL_RAW_1_177904279_1081	-	LG
chr1	177983412	178122715	DEL_RAW_1_177983412_139303	-	LG
chr1	181095057	181097136	DEL_REF_1_181093902_2079	-	LG
chr1	181101643	181105079	DEL_REF_1_181101673_3436	-	LG
chr1	181105175	181106863	DEL_REF_1_181105214_1688	-	LG
chr1	181112407	181114082	DEL_RAW_1_181112407_1675	-	LG
chr1	181114305	181117439	DEL_REF_1_181114314_3134	-	LG
chr1	181117740	181120123	DEL_RAW_1_181117740_2383	-	LG
chr1	181120500	181123858	DEL_RAW_1_181120500_3358	-	LG
chr1	181127084	181129503	DEL_RAW_1_181127084_2419	-	LG
chr1	181130892	181134824	DEL_RAW_1_181130892_3932	-	LG
chr1	181136930	181139068	DEL_REF_1_181135079_2138	-	LG
chr1	182064315	182064317	INSi_REF_1_182064317_133	-	LG
chr1	182126413	182126415	INS_REF_1_182126421_52	-	LG
chr1	182134337	182134367	INS_REF_1_182134036_67	-	LG
chr1	182155894	182171856	DEL_REF_1_182155906_15962	-	LG
chr1	182200893	182209318	DEL_REF_1_182200911_8425	-	LG
chr1	182257126	182266111	DEL_REF_1_182257129_8985	-	LG
chr1	183446617	183447425	DEL_REF_1_183446626_808	-	LG
chr1	183601234	183601246	INS_REF_1_183601255_126	-	LG
chr1	183662036	183662064	INS_REF_1_183662047_119	-	LG
chr1	183904616	183904618	INSi_REF_1_183904616_248	-	LG
chr1	184013537	184013542	INS_REF_1_184013542_357	-	LG
chr1	184148503	184155299	DEL_REF_1_184148539_6796	-	LG
chr1	184696973	184696975	INS_REF_1_184697002_33	-	LG
chr1	184867576	184867578	INSi_REF_1_184867596_192	-	LG
chr1	184953846	184954500	DEL_REF_1_184953853_654	-	LG
chr1	185030840	185031509	DEL_REF_1_185030899_669	-	LG
chr1	185082899	185082903	INS_REF_1_185082916_248	-	LG
chr1	185116869	185116881	INS_REF_1_185116873_190	-	LG
chr1	185126761	185126763	INSi_REF_1_185126471_203	-	LG
chr1	185218827	185218829	INS_REF_1_185218835_23	-	LG
chr1	185303508	185306510	DEL_RAW_1_185303508_3002	-	LG
chr1	185326278	185326280	INSi_REF_1_185326280_119	-	LG
chr1	185338232	185341222	DEL_REF_1_185338269_2990	-	LG
chr1	185361332	185361339	INS_REF_1_185361401_184	-	LG
chr1	185429285	185429292	INS_REF_1_185429289_327	-	LG
chr1	185442375	185442410	INS_REF_1_185442387_54	-	LG
chr1	185461915	185461924	INS_REF_1_185461917_262	-	LG
chr1	185515539	185515552	INS_REF_1_185515555_248	-	LG
chr1	185563635	185570080	DEL_REF_1_185563629_6445	-	LG
chr1	185603566	185603583	INS_REF_1_185603578_144	-	LG
chr1	185690542	185691138	DEL_REF_1_185690549_596	-	LG
chr1	186104167	186110574	DEL_REF_1_186104173_6407	-	LG
chr1	186141765	186141782	INS_REF_1_186141773_150	-	LG
chr1	186251608	186251610	INS_REF_1_186251611_69	-	LG
chr1	186855561	186856319	INVCOMPLEX_REF_1_186855763_758	-	LG
chr1	186869512	186875966	DEL_REF_1_186869516_6454	-	LG
chr1	186886158	186886163	INS_REF_1_186886160_1075	-	LG
chr1	186903068	186903088	INS_REF_1_186903072_272	-	LG
chr1	187425754	187425756	INSi_REF_1_187425756_305	-	LG
chr1	187430396	187431361	DEL_REF_1_187430385_965	-	LG
chr1	187553190	187553192	INSi_REF_1_187553287_140	-	LG
chr1	187578668	187578670	INSi_REF_1_187578670_110	-	LG
chr1	188322298	188323529	DEL_REF_1_188322309_1231	-	LG
chr1	188492855	188494073	DEL_REF_1_188492863_1218	-	LG
chr1	188923409	188929882	DEL_REF_1_188923420_6473	-	LG
chr1	189277312	189277856	DEL_REF_1_189277329_544	-	LG
chr1	189747687	189747689	INSi_REF_1_189747689_223	-	LG
chr1	190131297	190131325	INS_REF_1_190131328_178	-	LG
chr1	190325106	190325604	DEL_REF_1_190324932_498	-	LG
chr1	190343748	190343750	INSi_REF_1_190343750_317	-	LG
chr1	190350968	190352024	DEL_REF_1_190350976_1056	-	LG
chr1	190463116	190463317	INS_REF_1_190463293_129	-	LG
chr1	191385361	191388392	DEL_REF_1_191385380_3031	-	LG
chr1	191685145	191685861	DEL_REF_1_191685159_716	-	LG
chr1	191685991	191686641	DEL_REF_1_191686007_650	-	LG
chr1	191870166	191872057	DEL_REF_1_191870183_1891	-	LG
chr1	191882537	191882562	INS_REF_1_191882539_26	-	LG
chr1	191933623	191942605	DEL_REF_1_191933628_8982	-	LG
chr1	191984881	191984891	INS_REF_1_191984886_130	-	LG
chr1	192073740	192074544	DEL_REF_1_192073762_804	-	LG
chr1	192171314	192171316	INSi_REF_1_192171347_152	-	LG
chr1	192199153	192199964	DEL_REF_1_192199151_811	-	LG
chr1	192308524	192309250	DEL_REF_1_192308537_726	-	LG
chr1	192340318	192340334	INS_REF_1_192340328_140	-	LG
chr1	193003985	193004009	INS_REF_1_193003999_97	-	LG
chr1	193070629	193077717	DEL_REF_1_193070630_7088	-	LG
chr1	193251814	193251816	INS_REF_1_193251818_379	-	LG
chr1	193469927	193471836	DEL_REF_1_193469943_1909	-	LG
chr1	193492581	193493742	INV_REF_1_193493065_1161	-	LG
chr10	3148226	3148249	INS_REF_10_3148243_94	-	LG
chr10	3161848	3161856	INS_REF_10_3161850_144	-	LG
chr10	3171074	3171081	INS_REF_10_3171076_321	-	LG
chr10	3270841	3270849	INS_REF_10_3270843_140	-	LG
chr10	3298539	3299856	GAIN_RAW_10_3298539_1316	-	LG
chr10	3298548	3299665	DEL_RAW_10_3298548_1117	-	LG
chr10	3316248	3321407	DEL_REF_10_3316254_5159	-	LG
chr10	3327496	3327519	INS_REF_10_3327506_117	-	LG
chr10	3517191	3517207	INS_REF_10_3517193_130	-	LG
chr10	3527073	3527278	DEL_REF_10_3527083_205	-	LG
chr10	3576854	3583118	DEL_REF_10_3576851_6264	-	LG
chr10	3600944	3608031	DEL_REF_10_3600962_7087	-	LG
chr10	3694492	3694694	DEL_REF_10_3694492_202	-	LG
chr10	3726667	3726679	INS_REF_10_3726669_86	-	LG
chr10	4202247	4202455	DEL_REF_10_4202232_208	-	LG
chr10	4231731	4231736	INS_REF_10_4231785_305	-	LG
chr10	4275288	4275501	DEL_REF_10_4275286_213	-	LG
chr10	4401356	4401561	DEL_REF_10_4401343_205	-	LG
chr10	4443130	4446709	DEL_REF_10_4443141_3579	-	LG
chr10	4462089	4462566	DEL_REF_10_4462089_477	-	LG
chr10	4519732	4519739	INS_REF_10_4519736_266	-	LG
chr10	5580181	5586582	DEL_REF_10_5580175_6401	-	LG
chr10	5717655	5726756	DEL_RAW_10_5717655_9101	-	LG
chr10	5816349	5816559	DEL_REF_10_5816368_210	-	LG
chr10	6277718	6280102	INV_REF_10_6276724_2384	-	LG
chr10	6544509	6545179	DEL_REF_10_6544522_670	-	LG
chr10	6560805	6560921	DEL_REF_10_6560805_116	-	LG
chr10	6654609	6661149	DEL_REF_10_6654598_6540	-	LG
chr10	6849567	6851017	DEL_RAW_10_6849567_1450	-	LG
chr10	7204683	7204692	INS_REF_10_7204685_196	-	LG
chr10	7286857	7289850	DEL_REF_10_7286871_2993	-	LG
chr10	7306803	7336731	DEL_RAW_10_7306803_29928	-	LG
chr10	7462043	7462045	INSi_REF_10_7461813_125	-	LG
chr10	7766539	7766561	INS_REF_10_7766541_135	-	LG
chr10	8077316	8077318	INSi_REF_10_8077318_250	-	LG
chr10	8138450	8138452	INSi_REF_10_8138452_112	-	LG
chr10	8544134	8551272	DEL_REF_10_8544143_7138	-	LG
chr10	8763750	8764394	DEL_REF_10_8763794_644	-	LG
chr10	8848524	8848752	DEL_REF_10_8848511_228	-	LG
chr10	8883364	8883566	DEL_REF_10_8883364_202	DEL_10_8883376_8883570_194	LG
chr10	8986046	8986064	INS_REF_10_8986048_434	-	LG
chr10	8995085	8995111	INS_REF_10_8995087_112	-	LG
chr10	9087341	9087357	INS_REF_10_9087351_128	-	LG
chr10	9123487	9123882	DEL_REF_10_9123474_395	-	LG
chr10	9337211	9337642	DEL_REF_10_9337205_431	-	LG
chr10	9652899	9652909	INS_REF_10_9652901_146	-	LG
chr10	9665663	9665681	INS_REF_10_9665671_138	-	LG
chr10	9729848	9731838	DEL_REF_10_9729883_1990	-	LG
chr10	10189120	10191883	DEL_REF_10_10189125_2763	-	LG
chr10	10455087	10455926	DEL_REF_10_10455110_839	-	LG
chr10	10955790	10962199	DEL_REF_10_10955826_6409	-	LG
chr10	11021921	11021923	INSi_REF_10_11021924_232	-	LG
chr10	11045405	11045560	DEL_REF_10_11045429_155	-	LG
chr10	11218422	11224802	DEL_RAW_10_11218422_6380	-	LG
chr10	11471524	11471706	DEL_REF_10_11471522_182	-	LG
chr10	11487502	11493313	DEL_REF_10_11487256_5811	-	LG
chr10	11839463	11839568	DEL_REF_10_11839461_105	-	LG
chr10	12145693	12145868	GAIN_RAW_10_12145693_174	-	LG
chr10	12155137	12155160	INS_REF_10_12155145_122	-	LG
chr10	12300415	12300417	INSi_REF_10_12300417_148	-	LG
chr10	12847000	12847015	INS_REF_10_12847011_200	-	LG
chr10	12913274	12913287	INS_REF_10_12913276_123	-	LG
chr10	13504506	13504519	INS_REF_10_13504508_352	-	LG
chr10	13685063	13685071	INS_REF_10_13685065_153	-	LG
chr10	15773536	15774404	DEL_REF_10_15773523_868	-	LG
chr10	16324703	16324720	INS_REF_10_16324725_200	-	LG
chr10	16660238	16661325	DEL_REF_10_16660247_1087	-	LG
chr10	16747974	16750235	DEL_REF_10_16747984_2261	-	LG
chr10	16771338	16778053	DEL_REF_10_16771345_6715	-	LG
chr10	17317061	17324667	DEL_REF_10_17317072_7606	-	LG
chr10	17496728	17496736	INS_REF_10_17496730_128	-	LG
chr10	18170695	18171989	DEL_REF_10_18170694_1294	-	LG
chr10	18907935	18907948	INS_REF_10_18907944_178	-	LG
chr10	19128441	19129269	DEL_REF_10_19128467_828	-	LG
chr10	19222149	19222150	INS_REF_10_19221997_92	-	LG
chr10	19222151	19223952	DEL_REF_10_19222154_1801	-	LG
chr10	19263788	19263800	INS_REF_10_19263791_296	-	LG
chr10	19270186	19273520	DEL_REF_10_19270197_3334	-	LG
chr10	19275974	19276171	DEL_REF_10_19275974_197	-	LG
chr10	19308186	19308188	INSi_REF_10_19308177_247	-	LG
chr10	19559383	19559394	INS_REF_10_19559387_145	-	LG
chr10	19729545	19736021	DEL_REF_10_19729553_6476	-	LG
chr10	19797285	19801525	DEL_REF_10_19797302_4240	-	LG
chr10	20206089	20206091	INSi_REF_10_20206113_113	-	LG
chr10	20240557	20240745	DEL_REF_10_20240553_188	DELinternal_10_20240553_20240741_188	LG
chr10	20643303	20649476	DEL_REF_10_20643310_6173	-	LG
chr10	21211205	21216558	DEL_REF_10_21211215_5353	-	LG
chr10	21393196	21393311	GAIN_RAW_10_21393196_114	-	LG
chr10	21564673	21564675	INS_REF_10_21564675_85	-	LG
chr10	21714166	21714392	DEL_REF_10_21714153_226	-	LG
chr10	21936270	21936272	INS_REF_10_21936347_21	-	LG
chr10	21953580	21953680	DEL_REF_10_21953571_100	-	LG
chr10	22038757	22040494	DEL_REF_10_22038761_1737	-	LG
chr10	22074111	22074131	INS_REF_10_22074119_144	-	LG
chr10	22149757	22149759	INS_REF_10_22149747_79	-	LG
chr10	22150091	22159924	INV_REF_10_22151676_9833	INVCOMPLEX_10_22150416_22160220_9804	LG
chr10	22198472	22218816	DEL_RAW_10_22198472_20344	-	LG
chr10	22272574	22454657	DEL_RAW_10_22272574_182083	-	LG
chr10	22287157	22287159	INSi_REF_10_22287078_190	INSinternalm_10_22287237_22287239_4	LG
chr10	22338344	22338346	INS_REF_10_22338348_69	-	LG
chr10	22456508	22456522	INS_REF_10_22456518_235	-	LG
chr10	22518352	22522803	INV_REF_10_22517835_4451	-	LG
chr10	22734277	22743324	DEL_REF_10_22734293_9047	-	LG
chr10	23100301	23100319	INS_REF_10_23100303_121	-	LG
chr10	23607857	23607957	DEL_REF_10_23607857_100	-	LG
chr10	23669180	23670304	DEL_REF_10_23669181_1124	-	LG
chr10	23830423	23832314	DEL_REF_10_23830439_1891	-	LG
chr10	23856699	23862401	DEL_REF_10_23856700_5702	-	LG
chr10	23871325	23878467	DEL_REF_10_23871334_7142	-	LG
chr10	23890275	23890476	DEL_REF_10_23890263_201	-	LG
chr10	23991504	23991746	DEL_REF_10_23991501_242	-	LG
chr10	24376749	24376759	INS_REF_10_24376751_154	-	LG
chr10	24686430	24691620	DEL_REF_10_24686442_5190	-	LG
chr10	24848280	24848689	DEL_REF_10_24848291_409	-	LG
chr10	25068338	25068340	INSi_REF_10_25068340_102	-	LG
chr10	25301319	25301527	DEL_REF_10_25301319_208	-	LG
chr10	25340123	25340561	DEL_REF_10_25340116_438	-	LG
chr10	25418933	25425590	DEL_REF_10_25418966_6657	-	LG
chr10	25470349	25470351	INS_REF_10_25470359_59	-	LG
chr10	25470349	25470366	INS_REF_10_25470351_99	-	LG
chr10	25525097	25525551	DEL_REF_10_25525084_454	-	LG
chr10	25532622	25532624	INSi_REF_10_25532636_198	-	LG
chr10	25599729	25601384	DEL_REF_10_25599739_1655	-	LG
chr10	25663891	25670068	DEL_REF_10_25663899_6177	-	LG
chr10	25680913	25681235	DEL_REF_10_25680915_322	-	LG
chr10	25895610	25904027	DEL_REF_10_25895620_8417	-	LG
chr10	25907538	25907540	INSi_REF_10_25907546_216	-	LG
chr10	26549503	26550963	DEL_REF_10_26549509_1460	-	LG
chr10	26616688	26616703	INS_REF_10_26616694_143	-	LG
chr10	26683691	26683695	INS_REF_10_26683693_190	-	LG
chr10	27070462	27070973	DEL_REF_10_27070449_511	-	LG
chr10	27071991	27071993	INSi_REF_10_27072018_130	-	LG
chr10	27112264	27112373	DEL_REF_10_27112265_109	-	LG
chr10	27353940	27360524	DEL_REF_10_27353950_6584	-	LG
chr10	29619635	29626149	DEL_REF_10_29619640_6514	-	LG
chr10	30776756	30777776	DEL_REF_10_30776763_1020	-	LG
chr10	30900881	30907731	DEL_REF_10_30900874_6850	-	LG
chr10	31478128	31478162	INS_REF_10_31478127_321	-	LG
chr10	34231082	34231322	DEL_REF_10_34230391_240	-	LG
chr10	40459570	40459572	INS_REF_10_40459572_75	-	LG
chr10	43642249	43642251	INSi_REF_10_43642215_109	-	LG
chr10	45554820	45560298	DEL_REF_10_45554900_5478	-	LG
chr10	45737387	45739441	DEL_REF_10_45737402_2054	-	LG
chr10	45746815	45746830	INS_REF_10_45746898_108	-	LG
chr10	45838966	45845432	DEL_REF_10_45838963_6466	-	LG
chr10	45909601	45910864	DEL_REF_10_45909608_1263	-	LG
chr10	46096868	46096877	INS_REF_10_46096870_145	-	LG
chr10	46474885	46474887	INSi_REF_10_46474884_303	-	LG
chr10	46553200	46553787	DEL_REF_10_46553198_587	-	LG
chr10	46592194	46592205	INS_REF_10_46592198_138	-	LG
chr10	46759239	46759258	INS_REF_10_46759255_123	-	LG
chr10	46940513	46940515	INSi_REF_10_46940513_101	-	LG
chr10	47115543	47115551	INS_REF_10_47115545_117	-	LG
chr10	47325866	47329480	DEL_REF_10_47325874_3614	-	LG
chr10	47330813	47337240	DEL_REF_10_47330808_6427	-	LG
chr10	47452111	47456723	DEL_REF_10_47452107_4612	-	LG
chr10	48056073	48058845	DEL_REF_10_48056082_2772	-	LG
chr10	48160495	48160497	INS_REF_10_48160507_166	-	LG
chr10	48291033	48295709	DEL_REF_10_48291014_4676	-	LG
chr10	48307014	48307031	INS_REF_10_48307022_139	-	LG
chr10	48325787	48326941	DEL_REF_10_48325777_1154	-	LG
chr10	48382355	48388839	DEL_REF_10_48382222_6484	-	LG
chr10	48462196	48462211	INS_REF_10_48462198_123	-	LG
chr10	48749469	48749473	INS_REF_10_48749481_159	-	LG
chr10	48825489	48832264	DEL_REF_10_48825499_6775	-	LG
chr10	48979151	48979370	DEL_REF_10_48979138_219	-	LG
chr10	48986714	48987378	DEL_REF_10_48986714_664	-	LG
chr10	49197063	49197065	INSi_REF_10_49197065_286	-	LG
chr10	49225037	49231323	DEL_REF_10_49224991_6286	-	LG
chr10	49276054	49276083	INS_REF_10_49276071_111	-	LG
chr10	49743659	49746110	DEL_REF_10_49743650_2451	-	LG
chr10	49748666	49748673	INS_REF_10_49748672_239	-	LG
chr10	49755267	49755291	INS_REF_10_49755281_111	-	LG
chr10	49763136	49764137	DEL_REF_10_49763143_1001	-	LG
chr10	49823497	49830839	DEL_REF_10_49823458_7342	-	LG
chr10	50063940	50064872	DEL_REF_10_50063871_932	-	LG
chr10	50109118	50115554	DEL_REF_10_50109115_6436	-	LG
chr10	50419555	50427585	DEL_REF_10_50419559_8030	-	LG
chr10	50479729	50479737	INS_REF_10_50479731_140	-	LG
chr10	50491314	50495470	DEL_REF_10_50491322_4156	-	LG
chr10	50581577	50581583	INS_REF_10_50581397_100	-	LG
chr10	50691689	50691891	DEL_REF_10_50691688_202	-	LG
chr10	50750972	50751490	DEL_REF_10_50750959_518	-	LG
chr10	51340921	51341471	DEL_REF_10_51340921_550	-	LG
chr10	51431326	51432681	DEL_REF_10_51431332_1355	-	LG
chr10	51490634	51490636	INSi_REF_10_51490708_185	INSinternal_10_51490690_51490692_12	LG
chr10	51526180	51526283	DEL_REF_10_51526180_103	-	LG
chr10	51540068	51541022	DEL_REF_10_51540071_954	-	LG
chr10	51558579	51560921	DEL_REF_10_51558585_2342	-	LG
chr10	51636633	51639466	INVDEL_REF_10_51636643_2833	INV_10_51636633_51639549_2916	LG
chr10	51698285	51698315	INS_REF_10_51698299_152	-	LG
chr10	51758349	51758351	INSi_REF_10_51758351_130	-	LG
chr10	51790962	51792055	DEL_REF_10_51790973_1093	-	LG
chr10	51883032	51887918	DEL_REF_10_51883041_4886	-	LG
chr10	52052529	52058929	DEL_REF_10_52052521_6400	-	LG
chr10	52070397	52070902	DEL_REF_10_52070397_505	-	LG
chr10	52134570	52141192	DEL_REF_10_52134586_6622	-	LG
chr10	52700499	52700501	INSi_REF_10_52700500_101	-	LG
chr10	52760912	52767240	DEL_REF_10_52760911_6328	-	LG
chr10	52776474	52776488	INS_REF_10_52776486_305	-	LG
chr10	52783138	52786537	DEL_REF_10_52783141_3399	-	LG
chr10	52792047	52792863	DEL_REF_10_52792041_816	-	LG
chr10	52799400	52799410	INS_REF_10_52799410_359	-	LG
chr10	53371800	53371907	DEL_RAW_10_53371800_107	-	LG
chr10	53514746	53514955	DEL_REF_10_53514730_209	-	LG
chr10	53533899	53535081	DEL_REF_10_53533918_1182	-	LG
chr10	53569621	53576061	DEL_REF_10_53569636_6440	-	LG
chr10	53666322	53672379	DEL_REF_10_53666326_6057	-	LG
chr10	53681809	53718504	DEL_REF_10_53682166_36695	-	LG
chr10	53791659	53791673	INS_REF_10_53791661_121	-	LG
chr10	53951046	53951048	INSi_REF_10_53951046_252	INS_10_53951044_53951048_251	LG
chr10	54319169	54323987	DEL_REF_10_54319176_4818	-	LG
chr10	54354912	54354917	INS_REF_10_54354922_236	-	LG
chr10	54454071	54454372	DEL_REF_10_54454069_301	-	LG
chr10	54475064	54476985	DEL_REF_10_54475058_1921	-	LG
chr10	54478296	54478952	DEL_REF_10_54478292_656	-	LG
chr10	54588774	54593513	DEL_REF_10_54588810_4739	-	LG
chr10	54606393	54607309	DEL_REF_10_54606421_916	-	LG
chr10	54613342	54619936	DEL_REF_10_54613343_6594	-	LG
chr10	54628456	54629141	DEL_REF_10_54628458_685	-	LG
chr10	54770760	54770762	INS_REF_10_54770762_340	-	LG
chr10	54771510	54771512	INSi_REF_10_54771511_257	-	LG
chr10	54837018	54839055	DEL_REF_10_54837028_2037	-	LG
chr10	54886743	54891064	DEL_REF_10_54886732_4321	-	LG
chr10	55026740	55029355	DEL_RAW_10_55026740_2615	-	LG
chr10	55030426	55030428	INSi_REF_10_55030466_249	INSinternal_10_55030815_55030817_3	LG
chr10	55034085	55035393	DEL_REF_10_55034081_1308	-	LG
chr10	55079855	55082795	DEL_REF_10_55079857_2940	-	LG
chr10	55119432	55120332	DEL_REF_10_55119430_900	-	LG
chr10	55158639	55158648	INS_REF_10_55158641_320	INS_10_55158632_55158648_314	LG
chr10	55483825	55485431	DEL_RAW_10_55483825_1606	-	LG
chr10	55574835	55581162	DEL_REF_10_55574855_6327	-	LG
chr10	55715542	55720848	DEL_REF_10_55715546_5306	-	LG
chr10	55938313	55938327	INS_REF_10_55938315_122	-	LG
chr10	55971406	55971414	INS_REF_10_55971408_124	-	LG
chr10	55995914	55995931	INS_REF_10_55995928_309	-	LG
chr10	56031085	56037570	DEL_REF_10_56031095_6485	-	LG
chr10	56250363	56257127	DEL_REF_10_56250364_6764	-	LG
chr10	56266409	56276302	DEL_REF_10_56266394_9893	-	LG
chr10	56287257	56293965	DEL_REF_10_56287241_6708	-	LG
chr10	56347363	56347372	INS_REF_10_56347365_338	-	LG
chr10	56491055	56491514	DEL_REF_10_56491042_459	-	LG
chr10	56576018	56580786	DEL_REF_10_56576021_4768	-	LG
chr10	57137701	57144785	DEL_REF_10_57137695_7084	-	LG
chr10	57299117	57299125	INS_REF_10_57299119_100	-	LG
chr10	57326872	57334013	DEL_REF_10_57326869_7141	-	LG
chr10	57439847	57439849	INSi_REF_10_57439565_192	INSinternal_10_57439975_57439977_13	LG
chr10	57442033	57442035	INS_REF_10_57442030_215	INS_10_57442020_57442022_200	LG
chr10	57442543	57442558	INS_REF_10_57442545_196	-	LG
chr10	57445097	57445712	GAIN_RAW_10_57445097_614	-	LG
chr10	57445730	57445732	INS_REF_10_57445722_32	-	LG
chr10	57446336	57446338	INSi_REF_10_57446299_152	-	LG
chr10	57447635	57447637	INS_REF_10_57447642_279	-	LG
chr10	57535380	57536388	DEL_RAW_10_57535380_1008	-	LG
chr10	57601316	57601325	INS_REF_10_57601318_125	-	LG
chr10	57766650	57773329	DEL_REF_10_57766644_6679	-	LG
chr10	58206432	58206577	DEL_REF_10_58206432_145	-	LG
chr10	58212209	58212211	INS_REF_10_58211889_332	INSinternal_10_58212036_58212038_4	LG
chr10	58309463	58309894	DEL_REF_10_58309451_431	-	LG
chr10	58310728	58310730	INSi_REF_10_58310730_236	-	LG
chr10	58365946	58365957	INS_REF_10_58365948_127	-	LG
chr10	58375188	58375458	DEL_REF_10_58375188_270	-	LG
chr10	58749523	58751796	DEL_RAW_10_58749523_2273	-	LG
chr10	58815200	58815925	DEL_REF_10_58815183_725	-	LG
chr10	58910433	58910445	INS_REF_10_58910449_151	-	LG
chr10	59379457	59379469	INS_REF_10_59379506_112	-	LG
chr10	59379467	59379469	INS_REF_10_59379463_63	-	LG
chr10	59381800	59387068	DEL_REF_10_59381799_5268	-	LG
chr10	59589384	59589495	DEL_REF_10_59589378_111	-	LG
chr10	59606084	59606385	GAIN_RAW_10_59606084_300	-	LG
chr10	59651297	59651530	DEL_REF_10_59651296_233	-	LG
chr10	59684145	59684153	INS_REF_10_59684147_140	-	LG
chr10	59694500	59694505	INS_REF_10_59694484_315	-	LG
chr10	59710207	59710229	INS_REF_10_59710209_114	-	LG
chr10	59850517	59856929	DEL_REF_10_59850523_6412	-	LG
chr10	59994039	59994260	DEL_REF_10_59994036_221	-	LG
chr10	60091396	60095584	DEL_REF_10_60091409_4188	-	LG
chr10	60117004	60117006	INSi_REF_10_60117006_145	-	LG
chr10	60265629	60265630	INS_REF_10_60265597_101	-	LG
chr10	60508015	60508034	INS_REF_10_60508017_332	-	LG
chr10	60512679	60512692	INS_REF_10_60512722_332	-	LG
chr10	60535586	60535831	DEL_REF_10_60535586_245	-	LG
chr10	60546622	60553074	DEL_REF_10_60546622_6452	-	LG
chr10	60707694	60707710	INS_REF_10_60707754_59	-	LG
chr10	60769302	60769491	DEL_REF_10_60769303_189	-	LG
chr10	61127607	61128416	DEL_REF_10_61127620_809	-	LG
chr10	61220094	61220299	DEL_REF_10_61220093_205	-	LG
chr10	61222749	61222755	INS_REF_10_61222755_354	-	LG
chr10	61323966	61324120	DEL_REF_10_61323966_154	-	LG
chr10	61436703	61437391	DEL_REF_10_61436697_688	-	LG
chr10	61453077	61453239	DEL_REF_10_61453077_162	-	LG
chr10	61454841	61454870	INS_REF_10_61454857_100	-	LG
chr10	61513676	61515660	DEL_REF_10_61513675_1984	-	LG
chr10	61537348	61537839	DEL_REF_10_61537343_491	-	LG
chr10	61641570	61642179	GAIN_RAW_10_61641570_608	-	LG
chr10	61647782	61647898	DEL_REF_10_61647793_116	-	LG
chr10	61650414	61650617	DEL_REF_10_61650404_203	-	LG
chr10	61656545	61656576	INS_REF_10_61656581_416	INS_10_61656574_61656595_273	LG
chr10	61729594	61730616	DEL_REF_10_61729594_1022	-	LG
chr10	61800806	61800968	GAIN_RAW_10_61800806_161	-	LG
chr10	61897371	61897382	INS_REF_10_61897373_345	-	LG
chr10	62028713	62028715	INSi_REF_10_62028715_115	-	LG
chr10	62427430	62427644	DEL_REF_10_62427417_214	-	LG
chr10	62553181	62553193	INS_REF_10_62553191_207	-	LG
chr10	62608886	62613330	DEL_RAW_10_62608886_4444	-	LG
chr10	62689917	62690137	DEL_REF_10_62689904_220	-	LG
chr10	62720842	62721045	DEL_REF_10_62720829_203	-	LG
chr10	62727851	62728035	DEL_REF_10_62727849_184	-	LG
chr10	62733441	62736359	DEL_RAW_10_62733441_2918	-	LG
chr10	62798952	62799163	DEL_REF_10_62798952_211	-	LG
chr10	62904357	62904359	INSi_REF_10_62904362_201	-	LG
chr10	62907066	62907082	INS_REF_10_62907076_113	-	LG
chr10	62927153	62927364	DEL_REF_10_62927140_211	-	LG
chr10	62933550	62933746	DEL_REF_10_62933550_196	-	LG
chr10	62967383	62967387	INS_REF_10_62967385_361	-	LG
chr10	63077342	63077548	DEL_REF_10_63077337_206	-	LG
chr10	63103942	63111084	DEL_REF_10_63103949_7142	-	LG
chr10	63355464	63355472	INS_REF_10_63355468_137	-	LG
chr10	63390268	63395310	DEL_REF_10_63390290_5042	-	LG
chr10	63508797	63511338	DEL_REF_10_63508817_2541	-	LG
chr10	63662415	63671694	DEL_REF_10_63663223_9279	-	LG
chr10	63723508	63730453	DEL_RAW_10_63723508_6945	-	LG
chr10	63851702	63851727	INS_REF_10_63851704_112	-	LG
chr10	64201284	64208124	DEL_REF_10_64201292_6840	-	LG
chr10	64928915	64935006	DEL_REF_10_64928909_6091	-	LG
chr10	64937819	64939758	DEL_REF_10_64937821_1939	-	LG
chr10	64948819	64949063	DEL_REF_10_64948815_244	-	LG
chr10	65129018	65129022	INS_REF_10_65129022_329	-	LG
chr10	65383221	65389885	DEL_REF_10_65383180_6664	-	LG
chr10	65440939	65444855	INV_REF_10_65441212_3916	INV_10_65440937_65444855_3918	LG
chr10	65444673	65444823	DEL_RAW_10_65444673_150	-	LG
chr10	65593441	65595817	DEL_REF_10_65593435_2376	-	LG
chr10	65638934	65644944	DEL_REF_10_65638938_6010	-	LG
chr10	65761961	65765981	DEL_REF_10_65761973_4020	-	LG
chr10	65804883	65805163	DEL_REF_10_65804883_280	-	LG
chr10	65823310	65823312	INSi_REF_10_65823311_218	-	LG
chr10	65938045	65944816	DEL_REF_10_65937935_6771	-	LG
chr10	65945210	65945494	DEL_REF_10_65945200_284	-	LG
chr10	65996816	66002951	DEL_REF_10_65996825_6135	-	LG
chr10	66072646	66079324	DEL_REF_10_66072641_6678	-	LG
chr10	66093013	66093903	DEL_REF_10_66093023_890	-	LG
chr10	66511514	66511914	DEL_RAW_10_66511514_400	-	LG
chr10	66581773	66589183	DEL_REF_10_66581754_7410	-	LG
chr10	66722485	66729610	DEL_REF_10_66722494_7125	-	LG
chr10	66886534	66886748	DEL_REF_10_66886533_214	-	LG
chr10	67079597	67079819	DEL_REF_10_67079596_222	-	LG
chr10	67083009	67083224	DEL_REF_10_67083057_215	-	LG
chr10	67286030	67286246	DEL_REF_10_67286017_216	-	LG
chr10	67307658	67307660	INS_REF_10_67307700_203	-	LG
chr10	67349692	67349860	DELINS_REF_10_67349501_168	-	LG
chr10	67353722	67353724	INSi_REF_10_67353746_118	-	LG
chr10	67448865	67448869	INS_REF_10_67448875_230	-	LG
chr10	67771933	67771941	INS_REF_10_67771935_143	-	LG
chr10	67925533	67927413	DEL_REF_10_67925503_1880	-	LG
chr10	67943981	67944816	DEL_REF_10_67943986_835	-	LG
chr10	68018407	68018557	DEL_REF_10_68018395_150	-	LG
chr10	68078610	68078815	DEL_REF_10_68078609_205	-	LG
chr10	68224990	68225710	DEL_REF_10_68225054_720	-	LG
chr10	68229359	68229370	INS_REF_10_68229367_303	-	LG
chr10	68243358	68246458	DEL_REF_10_68243391_3100	-	LG
chr10	68942570	68942685	DEL_REF_10_68942570_115	-	LG
chr10	69046509	69047903	DEL_REF_10_69046509_1394	-	LG
chr10	69229441	69236108	DEL_REF_10_69229434_6667	-	LG
chr10	69330660	69330882	DEL_REF_10_69330672_222	-	LG
chr10	69568101	69568217	DEL_REF_10_69568101_116	-	LG
chr10	69688411	69688418	INS_REF_10_69688221_194	-	LG
chr10	69805782	69805811	INS_REF_10_69805793_143	-	LG
chr10	70312072	70312250	GAIN_RAW_10_70312072_177	-	LG
chr10	70324428	70324852	DEL_REF_10_70324433_424	-	LG
chr10	70358504	70358512	INS_REF_10_70358506_114	-	LG
chr10	70657411	70660530	DEL_REF_10_70657419_3119	DEL_10_70657411_70660532_3121	LG
chr10	70714590	70714592	INS_REF_10_70714592_64	-	LG
chr10	70728545	70728563	INS_REF_10_70728557_122	-	LG
chr10	70791384	70798545	DEL_REF_10_70791396_7161	-	LG
chr10	70958063	70958071	INS_REF_10_70958078_171	-	LG
chr10	71012731	71019172	DEL_REF_10_71012741_6441	-	LG
chr10	71050033	71050398	GAIN_RAW_10_71050033_364	-	LG
chr10	71294331	71294349	INS_REF_10_71294333_118	-	LG
chr10	71295376	71297227	DEL_REF_10_71295384_1851	-	LG
chr10	71370533	71370545	INS_REF_10_71370537_122	-	LG
chr10	71396825	71397285	DEL_REF_10_71396825_460	-	LG
chr10	71452090	71453979	DEL_REF_10_71452097_1889	-	LG
chr10	71459702	71460895	DEL_REF_10_71459700_1193	-	LG
chr10	72057241	72057255	INS_REF_10_72057248_126	-	LG
chr10	72297195	72298449	DEL_REF_10_72297176_1254	-	LG
chr10	72650654	72651088	DEL_REF_10_72650651_434	-	LG
chr10	72807682	72808201	DEL_REF_10_72807682_519	-	LG
chr10	72961400	72967741	DEL_REF_10_72961401_6341	-	LG
chr10	73105823	73105825	INSi_REF_10_73105825_152	-	LG
chr10	74213330	74213332	INSi_REF_10_74213309_236	-	LG
chr10	74548152	74548154	INSi_REF_10_74548187_162	-	LG
chr10	77108381	77108383	INS_REF_10_77108419_34	-	LG
chr10	80657121	80657162	INS_REF_10_80657137_208	-	LG
chr10	82329456	82329458	INSi_REF_10_82329550_298	INS_10_82329514_82329516_226	LG
chr10	82331155	82332232	DEL_REF_10_82331150_1077	-	LG
chr10	82364381	82365330	DEL_REF_10_82364387_949	-	LG
chr10	82430689	82430706	INS_REF_10_82430701_86	-	LG
chr10	82438435	82438437	INSi_REF_10_82438445_140	-	LG
chr10	82528842	82533350	DEL_REF_10_82528844_4508	-	LG
chr10	82571375	82575195	DEL_REF_10_82571385_3820	-	LG
chr10	82585310	82587651	DEL_RAW_10_82585310_2341	-	LG
chr10	82603593	82606160	DEL_REF_10_82603599_2567	-	LG
chr10	82618870	82619321	DEL_REF_10_82618862_451	DELinternalm_10_82618859_82619310_451	LG
chr10	82914536	82914538	INS_REF_10_82914554_1132	-	LG
chr10	82928875	82929084	DEL_REF_10_82928872_209	-	LG
chr10	84594103	84594292	DEL_REF_10_84594102_189	-	LG
chr10	84665303	84665511	DEL_REF_10_84665303_208	-	LG
chr10	84744589	84749949	DEL_REF_10_84744590_5360	-	LG
chr10	84851879	84851888	INS_REF_10_84851881_130	-	LG
chr10	85246525	85246527	INSi_REF_10_85246523_163	-	LG
chr10	85347913	85347917	INS_REF_10_85347915_343	-	LG
chr10	85393077	85393223	DEL_REF_10_85393057_146	-	LG
chr10	86198103	86200235	DEL_REF_10_86198122_2132	-	LG
chr10	87509142	87509770	DEL_REF_10_87509146_628	-	LG
chr10	87530619	87531057	DEL_REF_10_87530616_438	-	LG
chr10	87962675	87962678	INS_REF_10_87962678_271	-	LG
chr10	87963302	87963307	INS_REF_10_87963312_378	-	LG
chr10	88049792	88051682	DEL_REF_10_88049800_1890	-	LG
chr10	88095279	88101822	DEL_REF_10_88095280_6543	-	LG
chr10	88128800	88129547	DEL_REF_10_88128786_747	-	LG
chr10	88148423	88153522	DEL_RAW_10_88148423_5099	-	LG
chr10	88160988	88171995	DEL_RAW_10_88160988_11007	-	LG
chr10	88177078	88177344	DEL_REF_10_88177229_266	-	LG
chr10	88592069	88594341	INVCOMPLEX_REF_10_88592630_2272	-	LG
chr10	88729064	88729094	INS_REF_10_88729077_126	-	LG
chr10	88958532	88959195	DEL_REF_10_88958492_663	-	LG
chr10	88963877	88968336	DEL_REF_10_88963909_4459	-	LG
chr10	89384481	89384774	DEL_REF_10_89384474_293	-	LG
chr10	89398880	89400165	DEL_REF_10_89398879_1285	-	LG
chr10	89449413	89450212	DEL_REF_10_89449422_799	-	LG
chr10	89469053	89469656	DEL_REF_10_89469053_603	-	LG
chr10	89553452	89553465	INS_REF_10_89553462_191	-	LG
chr10	89560822	89561443	DEL_REF_10_89560830_621	-	LG
chr10	89588914	89588916	INSi_REF_10_89588976_165	-	LG
chr10	89588923	89588925	INSi_REF_10_89588601_159	-	LG
chr10	89782738	89787103	DEL_RAW_10_89782738_4365	-	LG
chr10	89813308	89813998	DEL_REF_10_89813328_690	-	LG
chr10	89845251	89845790	DEL_REF_10_89845259_539	-	LG
chr10	89878248	89878611	DEL_REF_10_89878235_363	-	LG
chr10	90052365	90052371	INS_REF_10_90052367_76	-	LG
chr10	90054997	90060256	DEL_REF_10_90055003_5259	-	LG
chr10	90215573	90219003	DEL_REF_10_90215566_3430	-	LG
chr10	90248957	90255406	DEL_REF_10_90248981_6449	-	LG
chr10	90275808	90276306	DEL_REF_10_90275803_498	-	LG
chr10	90324628	90329737	DEL_REF_10_90324633_5109	-	LG
chr10	90369385	90369403	INS_REF_10_90369387_84	-	LG
chr10	90393952	90394125	DEL_REF_10_90393952_173	-	LG
chr10	90600815	90602505	DEL_REF_10_90600822_1690	-	LG
chr10	91046584	91046598	INS_REF_10_91046595_319	-	LG
chr10	91117325	91118045	DEL_REF_10_91117373_720	-	LG
chr10	91118940	91119526	DEL_RAW_10_91118940_586	-	LG
chr10	91119749	91121904	DEL_RAW_10_91119749_2155	-	LG
chr10	91140775	91140798	INS_REF_10_91140777_130	-	LG
chr10	91554087	91555276	DEL_REF_10_91554085_1189	-	LG
chr10	91661432	91664531	GAIN_RAW_10_91661432_3098	-	LG
chr10	91928799	91935256	DEL_REF_10_91928810_6457	-	LG
chr10	92047584	92047617	INS_REF_10_92047593_161	-	LG
chr10	92149277	92151338	DEL_REF_10_92149295_2061	-	LG
chr10	92303529	92303531	INSi_REF_10_92303546_165	-	LG
chr10	92381822	92381824	INSi_REF_10_92381885_113	-	LG
chr10	92508798	92508800	INS_REF_10_92508801_115	-	LG
chr10	92518803	92521653	DEL_REF_10_92518809_2850	-	LG
chr10	92545738	92547051	DEL_REF_10_92545730_1313	-	LG
chr10	92558913	92558926	INS_REF_10_92558919_93	-	LG
chr10	92667672	92667674	INSi_REF_10_92667499_313	-	LG
chr10	92750540	92754157	DEL_REF_10_92750633_3617	-	LG
chr10	92810171	92810272	DEL_REF_10_92810170_101	DELinternal_10_92810170_92810271_101	LG
chr10	92895239	92895241	INS_REF_10_92895243_27	-	LG
chr10	92951040	92951056	INS_REF_10_92951042_134	-	LG
chr10	93019400	93019416	INS_REF_10_93019402_139	-	LG
chr10	93054176	93060586	DEL_REF_10_93054183_6410	-	LG
chr10	93079153	93080219	DEL_REF_10_93079166_1066	-	LG
chr10	93130950	93131831	DEL_REF_10_93130954_881	-	LG
chr10	93133709	93134794	DEL_REF_10_93133708_1085	-	LG
chr10	93162869	93163074	DEL_REF_10_93162869_205	-	LG
chr10	93199357	93200004	DEL_REF_10_93199547_647	DELinternalm_10_93199827_93200000_173	LG
chr10	93229691	93229891	DEL_REF_10_93229688_200	-	LG
chr10	93268400	93268418	INS_REF_10_93268408_118	-	LG
chr10	93302444	93302446	INS_REF_10_93302185_23	-	LG
chr10	93377304	93380082	DEL_REF_10_93377316_2778	-	LG
chr10	93432881	93433091	DEL_REF_10_93432881_210	-	LG
chr10	93445029	93445952	DEL_REF_10_93445029_923	-	LG
chr10	93479966	93479968	INSi_REF_10_93479967_127	-	LG
chr10	93484019	93484021	INSi_REF_10_93484014_247	INSinternalm_10_93484019_93484021_79	LG
chr10	93555298	93555320	INS_REF_10_93555306_132	-	LG
chr10	93592312	93592454	DEL_REF_10_93592350_142	-	LG
chr10	93600005	93602117	DEL_REF_10_93600023_2112	-	LG
chr10	93610077	93610101	INS_REF_10_93610086_113	-	LG
chr10	93625391	93626380	DEL_RAW_10_93625391_989	-	LG
chr10	93627020	93627696	DEL_REF_10_93627018_676	-	LG
chr10	93692916	93694541	DEL_REF_10_93692947_1625	-	LG
chr10	93705083	93705302	DEL_REF_10_93705080_219	-	LG
chr10	93732110	93732112	INS_REF_10_93732037_56	-	LG
chr10	93762740	93763043	DEL_REF_10_93762740_303	-	LG
chr10	93769636	93769638	INSi_REF_10_93769681_159	-	LG
chr10	93778609	93779804	DEL_REF_10_93778626_1195	-	LG
chr10	93852967	93853174	DEL_REF_10_93852955_207	-	LG
chr10	93943726	93944029	DEL_REF_10_93943723_303	DELinternalm_10_93943709_93944027_318	LG
chr10	93956481	93956601	DEL_REF_10_93956455_120	-	LG
chr10	93991553	93991687	DEL_REF_10_93991553_134	-	LG
chr10	94054621	94054740	DEL_REF_10_94054617_119	-	LG
chr10	94109474	94109580	DEL_RAW_10_94109474_106	-	LG
chr10	94184188	94184190	INSi_REF_10_94184203_182	-	LG
chr10	94189177	94190298	DEL_REF_10_94189175_1121	-	LG
chr10	94204323	94204992	DEL_REF_10_94204328_669	-	LG
chr10	94283493	94283854	DEL_REF_10_94283489_361	-	LG
chr10	94284631	94286750	DEL_RAW_10_94284631_2119	-	LG
chr10	94325406	94325430	INS_REF_10_94325419_131	-	LG
chr10	94362588	94369257	DEL_REF_10_94362607_6669	-	LG
chr10	94387415	94387417	INS_REF_10_94387405_71	-	LG
chr10	94715113	94716121	DEL_REF_10_94715162_1008	-	LG
chr10	95014506	95014522	INS_REF_10_95014508_134	-	LG
chr10	95050786	95050800	INS_REF_10_95050794_108	-	LG
chr10	95174802	95174815	INS_REF_10_95174806_379	-	LG
chr10	95215905	95215911	INS_REF_10_95215907_308	-	LG
chr10	95220930	95221347	DEL_REF_10_95220930_417	-	LG
chr10	95261665	95262937	DEL_REF_10_95261689_1272	-	LG
chr10	95347655	95347857	DEL_REF_10_95347642_202	-	LG
chr10	95418613	95419468	DEL_REF_10_95418462_855	-	LG
chr10	95437164	95437312	DEL_REF_10_95437151_148	-	LG
chr10	95455993	95456938	DEL_REF_10_95455989_945	-	LG
chr10	95499612	95506244	INV_REF_10_95499376_6632	-	LG
chr10	95505038	95505258	DEL_REF_10_95505034_220	-	LG
chr10	95574510	95574526	INS_REF_10_95574512_133	-	LG
chr10	96157221	96162450	DEL_REF_10_96157229_5229	-	LG
chr10	100212528	100219170	DEL_REF_10_100212508_6642	-	LG
chr10	102733022	102733675	DEL_REF_10_102732854_653	-	LG
chr10	103431710	103431722	INS_REF_10_103431712_129	-	LG
chr10	103449109	103449122	INS_REF_10_103449116_126	-	LG
chr10	103481330	103481461	GAIN_RAW_10_103481330_130	-	LG
chr10	103525112	103525133	INS_REF_10_103524974_198	-	LG
chr10	103529071	103529073	INSi_REF_10_103528818_118	INSinternalm_10_103529011_103529013_22	LG
chr10	103581685	103581693	INS_REF_10_103581689_119	-	LG
chr10	103609777	103616393	DEL_REF_10_103609777_6616	-	LG
chr10	103617954	103618299	DEL_REF_10_103617950_345	-	LG
chr10	103629406	103630056	DEL_REF_10_103629381_650	-	LG
chr10	103631019	103641232	DEL_REF_10_103631017_10213	-	LG
chr10	103655084	103661793	DEL_REF_10_103655100_6709	-	LG
chr10	103778846	103778848	INS_REF_10_103778896_60	-	LG
chr10	103796985	103799922	DEL_REF_10_103796990_2937	-	LG
chr10	103944090	103947522	INVDEL_REF_10_103944364_3432	-	LG
chr10	104026194	104027648	DEL_REF_10_104026203_1454	-	LG
chr10	104035378	104036607	DEL_REF_10_104035401_1229	-	LG
chr10	104065970	104066072	DEL_REF_10_104065969_102	-	LG
chr10	104073616	104076178	DEL_REF_10_104073615_2562	-	LG
chr10	104229107	104234935	DEL_REF_10_104229102_5828	-	LG
chr10	104239230	104245271	DEL_RAW_10_104239230_6041	-	LG
chr10	104267283	104267323	INS_REF_10_104267392_200	-	LG
chr10	104306321	104307574	DEL_RAW_10_104306321_1253	-	LG
chr10	104385616	104385632	INS_REF_10_104385623_290	-	LG
chr10	104401881	104401883	INS_REF_10_104401880_176	-	LG
chr10	104404661	104404985	DEL_REF_10_104404655_324	-	LG
chr10	104493628	104500012	DEL_REF_10_104493632_6384	-	LG
chr10	104555274	104562446	DEL_REF_10_104555279_7172	-	LG
chr10	104718676	104719673	DEL_REF_10_104718623_997	-	LG
chr10	104765136	104771607	DEL_REF_10_104765123_6471	-	LG
chr10	104790841	104791643	INVDEL_REF_10_104791022_802	-	LG
chr10	104819462	104824859	DEL_REF_10_104819427_5397	-	LG
chr10	104833232	104833238	INS_REF_10_104833266_263	-	LG
chr10	104890258	104896560	DEL_REF_10_104890261_6302	-	LG
chr10	104984065	104984085	INS_REF_10_104984095_147	-	LG
chr10	105009964	105011261	DEL_REF_10_105009994_1297	-	LG
chr10	105034195	105034197	INSi_REF_10_105034188_201	-	LG
chr10	105046720	105049857	DEL_REF_10_105046729_3137	-	LG
chr10	105148745	105149917	DEL_REF_10_105148717_1172	-	LG
chr10	105177133	105181813	DEL_REF_10_105177114_4680	-	LG
chr10	105231972	105232001	INS_REF_10_105231998_235	-	LG
chr10	105256699	105257613	DEL_REF_10_105256717_914	-	LG
chr10	105525329	105525331	INSi_REF_10_105525338_146	-	LG
chr10	105591528	105591962	DEL_REF_10_105591431_434	-	LG
chr10	105618417	105620996	DEL_REF_10_105618428_2579	-	LG
chr10	105629135	105629965	DEL_REF_10_105629135_830	-	LG
chr10	107100428	107103593	DEL_REF_10_107100434_3165	-	LG
chr10	107830210	107830449	DEL_REF_10_107830210_239	-	LG
chr10	107978924	107981205	DEL_REF_10_107978935_2281	-	LG
chr10	108505564	108505566	INSi_REF_10_108505565_124	-	LG
chr10	108545277	108545297	INS_REF_10_108545290_407	-	LG
chr10	110546742	110547248	DEL_REF_10_110546756_506	-	LG
chr10	111087963	111087973	INS_REF_10_111087965_146	-	LG
chr10	111146959	111146961	INSi_REF_10_111146968_101	-	LG
chr10	111273875	111274098	DEL_REF_10_111273874_223	-	LG
chr10	111338038	111338040	INS_REF_10_111338139_18	-	LG
chr10	111406424	111406438	INS_REF_10_111406426_134	-	LG
chr10	111425572	111425588	INS_REF_10_111425582_122	-	LG
chr10	111813114	111813116	INSi_REF_10_111813116_229	-	LG
chr10	111940279	111940288	INS_REF_10_111940196_305	-	LG
chr10	111958754	111958764	INS_REF_10_111958809_189	-	LG
chr10	112053513	112058404	DEL_REF_10_112053525_4891	-	LG
chr10	112125610	112233328	DEL_RAW_10_112125610_107718	-	LG
chr10	114535478	114542489	DEL_REF_10_114535478_7011	-	LG
chr10	115061208	115061314	DEL_RAW_10_115061208_106	-	LG
chr10	115073424	115073630	DEL_REF_10_115073421_206	-	LG
chr10	115098188	115098210	INS_REF_10_115098190_131	-	LG
chr10	115099257	115099271	INS_REF_10_115099306_248	-	LG
chr10	115102140	115102167	INS_REF_10_115102146_139	-	LG
chr10	116634605	116634756	DEL_REF_10_116634592_151	-	LG
chr10	116697167	116697169	INSi_REF_10_116697157_176	-	LG
chr10	117377909	117377925	INS_REF_10_117377921_138	-	LG
chr10	117384514	117384522	INS_REF_10_117384516_132	-	LG
chr10	117596212	117596614	DEL_REF_10_117596212_402	-	LG
chr10	117915280	117915292	INS_REF_10_117915282_144	-	LG
chr10	117919402	117919805	DEL_REF_10_117919398_403	-	LG
chr10	118001381	118001417	INS_REF_10_118001392_119	-	LG
chr10	118025657	118025659	INS_REF_10_118025653_69	-	LG
chr10	118064185	118064193	INS_REF_10_118064193_213	-	LG
chr10	118138461	118139137	DEL_REF_10_118138473_676	DEL_10_118137781_118140044_2263	LG
chr10	118140043	118140045	INSi_REF_10_118140108_122	INSinternalm_10_118140053_118140055_67	LG
chr10	118466386	118466388	INSi_REF_10_118466207_111	-	LG
chr10	118474026	118476130	DEL_REF_10_118474037_2104	-	LG
chr10	118901016	118901146	DEL_REF_10_118901016_130	-	LG
chr10	118910520	118917150	DEL_REF_10_118910492_6630	-	LG
chr10	118937548	118943988	DEL_REF_10_118937571_6440	-	LG
chr10	118953847	118954041	DEL_REF_10_118953847_194	-	LG
chr10	118989440	118989577	DEL_REF_10_118989440_137	-	LG
chr10	118998578	118998694	DEL_REF_10_118998578_116	-	LG
chr10	119051978	119052142	DEL_REF_10_119052019_164	-	LG
chr10	119099511	119099513	INSi_REF_10_119099579_188	-	LG
chr10	119533501	119533506	INS_REF_10_119533503_428	-	LG
chr10	119665766	119665768	INS_REF_10_119665767_186	-	LG
chr10	119698843	119701639	DEL_REF_10_119698872_2796	-	LG
chr10	119940362	119940568	DEL_REF_10_119940366_206	-	LG
chr10	121771868	121773631	DEL_REF_10_121771906_1763	-	LG
chr10	121936042	121936051	INS_REF_10_121936047_362	-	LG
chr10	122832868	122839925	DEL_REF_10_122832876_7057	-	LG
chr10	122842744	122842750	INS_REF_10_122842750_265	-	LG
chr10	124078470	124078472	INSi_REF_10_124078478_112	-	LG
chr10	124083161	124083176	INS_REF_10_124083175_163	-	LG
chr10	124097984	124100187	DEL_REF_10_124097998_2203	-	LG
chr10	124198728	124198730	INSi_REF_10_124198728_252	-	LG
chr10	124295456	124295467	INS_REF_10_124295465_330	-	LG
chr10	124412941	124414836	DEL_REF_10_124412950_1895	-	LG
chr10	124452872	124453818	DEL_REF_10_124452865_946	-	LG
chr10	124526821	124526830	INS_REF_10_124526823_134	-	LG
chr10	124544934	124547110	DEL_REF_10_124544719_2176	-	LG
chr10	124576325	124583430	DEL_REF_10_124576329_7105	-	LG
chr10	124605759	124610945	DEL_REF_10_124605762_5186	-	LG
chr10	124645321	124645341	INS_REF_10_124645325_123	-	LG
chr10	124680464	124686054	DEL_REF_10_124680474_5590	-	LG
chr10	124813513	124813515	INSi_REF_10_124813600_110	INSinternalm_10_124813513_124813515_105	LG
chr10	124830747	124831410	DEL_REF_10_124830745_663	-	LG
chr10	124871734	124871736	INSi_REF_10_124871754_357	INSinternal_10_124871766_124871768_357	LG
chr10	125127036	125127155	DEL_REF_10_125127024_119	-	LG
chr10	125452782	125455088	DEL_REF_10_125452803_2306	-	LG
chr10	125465446	125465467	INS_REF_10_125465295_88	-	LG
chr10	125778553	125778555	INSi_REF_10_125778555_292	-	LG
chr10	126246662	126247812	DEL_REF_10_126246662_1150	-	LG
chr10	126262488	126266916	DEL_RAW_10_126262488_4428	-	LG
chr10	126365347	126365369	INS_REF_10_126365355_118	-	LG
chr10	126424086	126424088	INSi_REF_10_126424088_125	-	LG
chr10	126436487	126437099	DEL_REF_10_126436499_612	-	LG
chr10	126459367	126461252	DEL_REF_10_126459356_1885	-	LG
chr10	126504280	126504886	INV_REF_10_126504285_606	-	LG
chr10	126562188	126563189	DEL_REF_10_126562222_1001	-	LG
chr10	126608865	126608875	INS_REF_10_126608879_214	-	LG
chr10	127101194	127101196	INS_REF_10_127101183_37	-	LG
chr10	127109129	127109151	INS_REF_10_127109141_366	-	LG
chr10	127367142	127368271	GAIN_RAW_10_127367142_1128	-	LG
chr10	127381675	127381843	DEL_REF_10_127381675_168	-	LG
chr10	127414567	127414793	DEL_REF_10_127414565_226	-	LG
chr10	127437974	127438180	DEL_REF_10_127437974_206	-	LG
chr10	127467356	127467631	DEL_REF_10_127467343_275	-	LG
chr10	127570734	127570948	DEL_REF_10_127570721_214	-	LG
chr10	127632597	127632599	INSi_REF_10_127632578_104	-	LG
chr10	127653946	127653976	INS_REF_10_127653959_123	-	LG
chr10	128212561	128212589	INS_REF_10_128212337_79	-	LG
chr10	128220517	128220519	INSi_REF_10_128220518_109	-	LG
chr10	128346795	128347003	DEL_REF_10_128346782_208	-	LG
chr10	128419952	128420128	DEL_REF_10_128419939_176	-	LG
chr10	128479380	128479570	DEL_REF_10_128479376_190	-	LG
chr10	128532389	128532569	DEL_REF_10_128532389_180	-	LG
chr10	128717415	128717627	DEL_REF_10_128717402_212	-	LG
chr10	128739252	128739463	DEL_REF_10_128739251_211	DELinternal_10_128739264_128739475_211	LG
chr10	128831540	128831665	GAIN_RAW_10_128831540_124	-	LG
chr10	128898312	128898549	DEL_REF_10_128898311_237	-	LG
chr10	129050996	129059599	DEL_REF_10_129049560_8603	-	LG
chr10	129109655	129110054	DEL_REF_10_129109655_399	-	LG
chr10	129165793	129168337	DEL_REF_10_129165787_2544	-	LG
chr10	129168739	129169216	INV_REF_10_129168858_477	INV_10_129168330_129169216_886	LG
chr10	129222092	129222471	DEL_REF_10_129222091_379	-	LG
chr10	129239128	129241732	DEL_REF_10_129239129_2604	-	LG
chr10	129388822	129396127	DEL_REF_10_129388822_7305	-	LG
chr10	129584483	129594175	DEL_RAW_10_129584483_9692	-	LG
chr10	129700204	129700497	DEL_REF_10_129700204_293	-	LG
chr10	129723576	129728347	DEL_REF_10_129723587_4771	-	LG
chr10	129753800	129753814	INS_REF_10_129753806_118	-	LG
chr10	129925284	129929713	DEL_RAW_10_129925284_4429	-	LG
chr10	130088204	130088994	DEL_REF_10_130088211_790	-	LG
chr10	130108954	130108964	INS_REF_10_130108956_116	-	LG
chr10	130114433	130128636	DEL_RAW_10_130114433_14203	-	LG
chr10	130334596	130335363	DEL_REF_10_130334609_767	-	LG
chr10	130447515	130447727	DEL_REF_10_130447502_212	-	LG
chr10	130509216	130509234	INS_REF_10_130509228_149	-	LG
chr10	130552034	130585067	INVDEL_REF_10_130538571_33033	-	LG
chr11	3191244	3191246	INS_REF_11_3191241_69	-	LG
chr11	4664361	4667122	DEL_REF_11_4664351_2761	-	LG
chr11	4714196	4714400	DEL_REF_11_4714183_204	-	LG
chr11	4851422	4851637	DEL_REF_11_4851416_215	-	LG
chr11	4854021	4854271	DEL_REF_11_4854021_250	-	LG
chr11	4876982	4877171	DEL_REF_11_4876982_189	-	LG
chr11	4886218	4886400	DEL_REF_11_4886205_182	DELinternal_11_4886208_4886390_182	LG
chr11	4888042	4888252	DEL_REF_11_4888030_210	-	LG
chr11	4929483	4929503	INS_REF_11_4929502_190	-	LG
chr11	5090419	5090703	DEL_REF_11_5090419_284	-	LG
chr11	5361231	5365390	DEL_REF_11_5361211_4159	-	LG
chr11	5427703	5428640	DEL_REF_11_5427711_937	-	LG
chr11	5588285	5588494	DEL_REF_11_5588276_209	-	LG
chr11	5617977	5617986	INS_REF_11_5617979_138	-	LG
chr11	5671134	5671254	DEL_REF_11_5671131_120	-	LG
chr11	5688306	5688308	INSi_REF_11_5688308_104	-	LG
chr11	5798627	5798812	DEL_REF_11_5798625_185	-	LG
chr11	5818396	5818748	DEL_REF_11_5818384_352	-	LG
chr11	5858979	5858989	INS_REF_11_5858981_137	-	LG
chr11	5998509	5998646	DEL_RAW_11_5998509_137	-	LG
chr11	6286349	6286357	INS_REF_11_6286351_134	-	LG
chr11	6489078	6489315	DEL_REF_11_6489076_237	-	LG
chr11	6491384	6491584	DEL_REF_11_6491384_200	-	LG
chr11	6497258	6497345	INS_REF_11_6497345_316	-	LG
chr11	6537083	6537284	DEL_REF_11_6537093_201	DELinternalm_11_6537098_6537299_201	LG
chr11	6879575	6879577	INSi_REF_11_6879617_115	-	LG
chr11	7048842	7049172	DEL_REF_11_7048836_330	-	LG
chr11	7575703	7582930	DEL_REF_11_7575688_7227	-	LG
chr11	8076484	8082937	DEL_REF_11_8076473_6453	-	LG
chr11	8149307	8156029	DEL_REF_11_8149284_6722	-	LG
chr11	8270598	8274260	DEL_REF_11_8270594_3662	-	LG
chr11	8406114	8406116	INS_REF_11_8406120_100	-	LG
chr11	8471555	8472220	DEL_REF_11_8471552_665	-	LG
chr11	8562498	8562893	DEL_REF_11_8562498_395	-	LG
chr11	8671747	8671749	INSi_REF_11_8671744_145	-	LG
chr11	8682319	8682338	INS_REF_11_8682331_116	-	LG
chr11	9176852	9176854	INSi_REF_11_9176853_120	-	LG
chr11	9203256	9203258	INSi_REF_11_9203301_214	-	LG
chr11	9309522	9309741	GAIN_RAW_11_9309522_218	-	LG
chr11	9417286	9418056	DEL_REF_11_9417278_770	-	LG
chr11	9707985	9715077	DEL_REF_11_9707979_7092	-	LG
chr11	9961470	9961472	INS_REF_11_9961490_134	-	LG
chr11	9970773	9976316	DEL_REF_11_9970763_5543	-	LG
chr11	10038249	10038593	DEL_REF_11_10038249_344	-	LG
chr11	10053723	10053740	INS_REF_11_10053725_134	-	LG
chr11	10128409	10128539	DEL_REF_11_10128381_130	DELinternal_11_10128389_10128519_130	LG
chr11	11123892	11126910	DEL_REF_11_11123885_3018	-	LG
chr11	11160372	11160374	INSi_REF_11_11160369_155	INS_11_11160367_11160397_145	LG
chr11	11553917	11553925	INS_REF_11_11553919_144	-	LG
chr11	11565182	11565184	INSi_REF_11_11565183_118	-	LG
chr11	11762668	11762875	DEL_REF_11_11762655_207	-	LG
chr11	11778154	11778338	DEL_REF_11_11778141_184	-	LG
chr11	11995339	11995341	INSi_REF_11_11995340_241	-	LG
chr11	12092586	12092588	INSi_REF_11_12092588_146	-	LG
chr11	12176595	12179905	DEL_REF_11_12176592_3310	-	LG
chr11	12333420	12334785	DEL_REF_11_12333418_1365	-	LG
chr11	12431769	12431788	INS_REF_11_12431778_127	-	LG
chr11	12507308	12512606	DEL_REF_11_12507301_5298	-	LG
chr11	12660554	12660606	INS_REF_11_12660606_163	-	LG
chr11	12877135	12877139	INS_REF_11_12877137_301	-	LG
chr11	12954022	12959218	DEL_REF_11_12954016_5196	-	LG
chr11	13052902	13052918	INS_REF_11_13052916_135	-	LG
chr11	13309051	13316259	DEL_REF_11_13309023_7208	-	LG
chr11	13615248	13622746	DEL_REF_11_13615234_7498	-	LG
chr11	14172369	14172385	INS_REF_11_14172463_31	-	LG
chr11	14280186	14282490	DEL_RAW_11_14280186_2304	-	LG
chr11	14524492	14524494	INSi_REF_11_14524497_217	-	LG
chr11	15029211	15029227	INS_REF_11_15029213_112	-	LG
chr11	15883677	15887806	DEL_REF_11_15883671_4129	-	LG
chr11	16353600	16354489	DEL_REF_11_16353576_889	-	LG
chr11	17058483	17062107	DEL_REF_11_17058472_3624	-	LG
chr11	17702432	17702803	DEL_REF_11_17702439_371	-	LG
chr11	17911805	17911811	INS_REF_11_17911807_119	-	LG
chr11	17949562	17949785	DEL_REF_11_17949549_223	-	LG
chr11	17957903	17958080	DEL_REF_11_17957893_177	-	LG
chr11	17975347	17975588	DEL_REF_11_17975334_241	-	LG
chr11	17975870	17975872	INS_REF_11_17975872_164	-	LG
chr11	17986112	17986134	INS_REF_11_17986123_234	-	LG
chr11	18106596	18109363	DEL_REF_11_18106589_2767	-	LG
chr11	18138464	18138881	DEL_REF_11_18138464_417	-	LG
chr11	18149883	18150060	DEL_REF_11_18149874_177	-	LG
chr11	18309378	18310689	DEL_RAW_11_18309378_1311	-	LG
chr11	18336964	18343504	DEL_REF_11_18336952_6540	-	LG
chr11	18367785	18367787	INSi_REF_11_18367787_131	-	LG
chr11	18383533	18383557	INS_REF_11_18383564_372	-	LG
chr11	18643215	18644025	DEL_REF_11_18643215_810	-	LG
chr11	18741435	18741954	DEL_REF_11_18741401_519	DEL_11_18741419_18741882_463	LG
chr11	19563578	19563580	INSi_REF_11_19563577_205	-	LG
chr11	19566141	19570594	DEL_REF_11_19566128_4453	-	LG
chr11	19606321	19606337	INS_REF_11_19606323_139	-	LG
chr11	19724280	19724464	DEL_REF_11_19724279_184	-	LG
chr11	19761070	19761096	INS_REF_11_19761072_124	-	LG
chr11	19855278	19855294	INS_REF_11_19855288_207	-	LG
chr11	19859346	19859564	DEL_REF_11_19859334_218	DELinternalm_11_19859341_19859559_218	LG
chr11	19883149	19883168	INS_REF_11_19883168_206	INS_11_19883149_19883151_87	LG
chr11	19884322	19884340	INS_REF_11_19884333_305	-	LG
chr11	19999686	20000098	DEL_REF_11_19999686_412	-	LG
chr11	20070777	20071025	DEL_REF_11_20070764_248	-	LG
chr11	20076575	20076600	INS_REF_11_20076579_119	-	LG
chr11	20077655	20077867	DEL_REF_11_20077642_212	-	LG
chr11	20090815	20090817	INSi_REF_11_20090817_332	-	LG
chr11	20139152	20139668	DEL_REF_11_20139146_516	-	LG
chr11	20422015	20422202	DEL_REF_11_20422030_187	-	LG
chr11	21744168	21744189	INS_REF_11_21744181_126	-	LG
chr11	21979423	21979448	INS_REF_11_21979448_354	-	LG
chr11	21979669	21979671	INSi_REF_11_21979670_212	-	LG
chr11	22660143	22667633	DEL_REF_11_22660143_7490	-	LG
chr11	22673388	22673596	DEL_REF_11_22673375_208	-	LG
chr11	22702054	22702311	DEL_REF_11_22702053_257	-	LG
chr11	22707234	22707407	DEL_REF_11_22707221_173	-	LG
chr11	22749363	22750847	DEL_REF_11_22749359_1484	-	LG
chr11	23143516	23143726	DEL_REF_11_23143590_210	DELinternalm_11_23143499_23143726_227	LG
chr11	23173779	23173781	INSi_REF_11_23173762_167	-	LG
chr11	23546407	23552847	DEL_REF_11_23546395_6440	-	LG
chr11	24278199	24278631	DEL_REF_11_24278199_432	-	LG
chr11	26354031	26354042	INS_REF_11_26354033_125	-	LG
chr11	26354040	26354042	INS_REF_11_26354040_72	-	LG
chr11	26415854	26416813	GAIN_RAW_11_26415854_958	-	LG
chr11	26416808	26416810	INSi_REF_11_26416810_335	-	LG
chr11	26445356	26445363	INS_REF_11_26445358_142	-	LG
chr11	26732851	26739294	DEL_REF_11_26732836_6443	-	LG
chr11	26771204	26771221	INS_REF_11_26771214_134	-	LG
chr11	28067766	28067781	INS_REF_11_28067790_128	-	LG
chr11	28145301	28145315	INS_REF_11_28145309_83	-	LG
chr11	28153499	28153513	INS_REF_11_28153549_183	-	LG
chr11	28473851	28476860	DEL_REF_11_28473830_3009	-	LG
chr11	28529786	28530756	DEL_REF_11_28529782_970	-	LG
chr11	28579898	28581682	DEL_REF_11_28579895_1784	-	LG
chr11	28754788	28755211	DEL_REF_11_28754786_423	-	LG
chr11	29333188	29333190	INS_REF_11_29333190_71	-	LG
chr11	29368754	29368764	INS_REF_11_29368764_348	INS_11_29368762_29368768_262	LG
chr11	29431505	29431514	INS_REF_11_29431490_223	-	LG
chr11	29492593	29492595	INSi_REF_11_29492598_137	-	LG
chr11	29603599	29603601	INS_REF_11_29603608_50	-	LG
chr11	29623941	29624136	DEL_REF_11_29623946_195	-	LG
chr11	29657651	29658171	DEL_REF_11_29657651_520	-	LG
chr11	29658560	29658566	INS_REF_11_29658566_307	-	LG
chr11	29663750	29663947	DEL_REF_11_29663744_197	-	LG
chr11	29666732	29666951	DEL_REF_11_29666728_219	-	LG
chr11	29672887	29672889	INS_REF_11_29672954_19	-	LG
chr11	29711844	29712054	DEL_REF_11_29711844_210	-	LG
chr11	29760731	29760944	DEL_REF_11_29760718_213	-	LG
chr11	30226165	30226195	INS_REF_11_30226167_83	-	LG
chr11	30260039	30260427	DEL_REF_11_30260039_388	-	LG
chr11	30279908	30279925	INS_REF_11_30279910_142	-	LG
chr11	30570969	30570982	INS_REF_11_30570971_140	-	LG
chr11	30656597	30656824	DEL_REF_11_30656606_227	-	LG
chr11	30754867	30754944	INS_REF_11_30754874_109	-	LG
chr11	31030209	31030754	DEL_REF_11_31030203_545	-	LG
chr11	31031680	31031861	DEL_REF_11_31031667_181	-	LG
chr11	31139410	31139531	DEL_REF_11_31139410_121	-	LG
chr11	31169664	31169666	INSi_REF_11_31169699_141	INSinternalm_11_31169660_31169662_143	LG
chr11	31172212	31172227	INS_REF_11_31171948_208	-	LG
chr11	31217700	31217855	DEL_REF_11_31217700_155	-	LG
chr11	31288443	31288561	DEL_REF_11_31288430_118	-	LG
chr11	31404736	31404999	DEL_REF_11_31404736_263	-	LG
chr11	31410443	31410644	DEL_REF_11_31410442_201	-	LG
chr11	31447441	31454847	DEL_REF_11_31447433_7406	-	LG
chr11	31486537	31486718	DEL_REF_11_31486533_181	-	LG
chr11	31531723	31531725	INSi_REF_11_31531725_168	-	LG
chr11	31596427	31599502	DEL_REF_11_31596421_3075	-	LG
chr11	31652181	31652203	INS_REF_11_31652183_139	-	LG
chr11	31750515	31750523	INS_REF_11_31750517_128	-	LG
chr11	31755275	31755277	INSi_REF_11_31755310_103	-	LG
chr11	31774152	31777170	DEL_REF_11_31774145_3018	-	LG
chr11	31778236	31778238	INSi_REF_11_31778264_120	-	LG
chr11	31796191	31796195	INS_REF_11_31796195_219	-	LG
chr11	31809052	31809070	INS_REF_11_31809054_84	-	LG
chr11	31858512	31858919	DEL_REF_11_31858512_407	-	LG
chr11	31963468	31963486	INS_REF_11_31963472_88	-	LG
chr11	32014490	32014499	INS_REF_11_32014492_137	-	LG
chr11	32053682	32053718	INS_REF_11_32053698_95	-	LG
chr11	32124706	32124888	DEL_REF_11_32124702_182	-	LG
chr11	32136394	32136404	INS_REF_11_32136399_350	-	LG
chr11	32272269	32272705	GAIN_RAW_11_32272269_435	-	LG
chr11	32373243	32373245	INS_REF_11_32372982_19	-	LG
chr11	32421305	32421329	INS_REF_11_32421307_130	-	LG
chr11	32629343	32629555	DEL_REF_11_32629330_212	-	LG
chr11	32661111	32661116	INS_REF_11_32661163_310	-	LG
chr11	32672330	32674206	DEL_REF_11_32672319_1876	-	LG
chr11	32725509	32726911	DEL_REF_11_32725495_1402	-	LG
chr11	32762372	32762374	INSi_REF_11_32762363_132	-	LG
chr11	32909260	32911104	DEL_REF_11_32909246_1844	-	LG
chr11	33036224	33036390	DEL_RAW_11_33036224_166	-	LG
chr11	33038247	33038273	INS_REF_11_33038264_90	-	LG
chr11	33062305	33068745	DEL_REF_11_33062305_6440	-	LG
chr11	33189890	33189898	INS_REF_11_33189892_147	-	LG
chr11	33251844	33252067	DEL_REF_11_33251831_223	-	LG
chr11	33266604	33266736	DEL_REF_11_33266589_132	-	LG
chr11	33282258	33282274	INS_REF_11_33282267_96	-	LG
chr11	33321239	33321252	INS_REF_11_33321241_134	-	LG
chr11	34715051	34715066	INS_REF_11_34715053_130	-	LG
chr11	35034916	35034934	INS_REF_11_35034923_117	-	LG
chr11	35239936	35239938	INSi_REF_11_35239948_126	-	LG
chr11	35426471	35427630	DEL_REF_11_35426456_1159	-	LG
chr11	35944584	35944740	DEL_REF_11_35944581_156	-	LG
chr11	36159266	36159463	DEL_REF_11_36159271_197	-	LG
chr11	36193485	36193655	DEL_REF_11_36193482_170	-	LG
chr11	36237710	36238277	DEL_REF_11_36237708_567	-	LG
chr11	36342440	36348857	DEL_REF_11_36342425_6417	-	LG
chr11	36439911	36439913	INS_REF_11_36439982_16	-	LG
chr11	36452634	36452659	INS_REF_11_36452647_122	-	LG
chr11	36798886	36798900	INS_REF_11_36798888_342	-	LG
chr11	37101873	37102389	DEL_REF_11_37101847_516	-	LG
chr11	37265625	37265640	INS_REF_11_37265627_149	-	LG
chr11	37481794	37485079	DEL_REF_11_37481785_3285	-	LG
chr11	41287160	41287162	INS_REF_11_41287140_45	-	LG
chr11	42795945	42795947	INSi_REF_11_42795715_114	INS_11_42795933_42795935_28	LG
chr11	42886170	42886172	INS_REF_11_42886176_60	-	LG
chr11	43237350	43239214	DEL_REF_11_43237345_1864	-	LG
chr11	43630854	43631360	DEL_REF_11_43630856_506	-	LG
chr11	43634039	43634041	INS_REF_11_43634041_44	-	LG
chr11	43837264	43837277	INS_REF_11_43837266_211	-	LG
chr11	43992804	43992820	INS_REF_11_43992817_202	-	LG
chr11	44306085	44312541	DEL_REF_11_44306064_6456	-	LG
chr11	44441522	44441806	DEL_REF_11_44441510_284	-	LG
chr11	44445017	44445061	INS_REF_11_44445061_583	-	LG
chr11	44506445	44506456	INS_REF_11_44506447_163	-	LG
chr11	44821513	44821615	DEL_REF_11_44821513_102	-	LG
chr11	44856876	44858194	DEL_REF_11_44856873_1318	-	LG
chr11	44919312	44919480	DEL_REF_11_44919312_168	-	LG
chr11	45095822	45102048	DEL_REF_11_45095794_6226	-	LG
chr11	45280585	45280956	DEL_REF_11_45280585_371	-	LG
chr11	45488152	45488579	DEL_REF_11_45488146_427	-	LG
chr11	45514325	45514327	INSi_REF_11_45514326_363	-	LG
chr11	45628642	45628644	INS_REF_11_45628620_56	-	LG
chr11	45769549	45777041	DEL_REF_11_45769530_7492	-	LG
chr11	45780000	45783451	DEL_REF_11_45779995_3451	-	LG
chr11	45786282	45786297	INS_REF_11_45786292_121	-	LG
chr11	45877896	45878183	DEL_REF_11_45877881_287	DELinternalm_11_45877881_45878168_287	LG
chr11	46035406	46035414	INS_REF_11_46035485_153	-	LG
chr11	46059042	46059211	GAIN_RAW_11_46059042_168	-	LG
chr11	46341323	46341325	INSi_REF_11_46341334_112	-	LG
chr11	46459206	46459381	DEL_REF_11_46459206_175	-	LG
chr11	46590723	46590739	INS_REF_11_46590725_61	-	LG
chr11	46759549	46766627	DEL_REF_11_46759530_7078	-	LG
chr11	46832559	46832570	INS_REF_11_46832569_286	-	LG
chr11	46851673	46851677	INS_REF_11_46851675_397	-	LG
chr11	46856135	46856286	DEL_REF_11_46856135_151	-	LG
chr11	47457132	47457134	INSi_REF_11_47457143_245	-	LG
chr11	48029139	48031848	DEL_REF_11_48026549_2709	-	LG
chr11	48077887	48077900	INS_REF_11_48077891_126	-	LG
chr11	48177833	48178152	DEL_REF_11_48177838_319	-	LG
chr11	48716249	48722643	DEL_REF_11_48716237_6394	-	LG
chr11	48825358	48826771	DEL_REF_11_48825332_1413	-	LG
chr11	49092692	49094260	DEL_REF_11_49092692_1568	-	LG
chr11	49266284	49266286	INSi_REF_11_49266290_172	-	LG
chr11	49445186	49452668	DEL_REF_11_49445176_7482	-	LG
chr11	49455000	49455014	INS_REF_11_49455002_210	-	LG
chr11	49972539	49972572	INS_REF_11_49972545_84	-	LG
chr11	50009560	50009569	INS_REF_11_50009562_143	-	LG
chr11	50303278	50303451	DEL_REF_11_50303292_173	DELinternal_11_50303293_50303466_173	LG
chr11	50306272	50306274	INSi_REF_11_50306280_134	-	LG
chr11	50349268	50351161	DEL_REF_11_50349254_1893	-	LG
chr11	50445186	50448350	DEL_REF_11_50445178_3164	-	LG
chr11	50540148	50540168	INS_REF_11_50540161_82	-	LG
chr11	50927493	50927520	INS_REF_11_50927506_110	-	LG
[truncated: 26,367 more rows]
