# Supplementary material for: Using whole-genome sequences of the LG/J and SM/J inbred mouse strains to prioritize quantitative trait genes and nucleotides
Source: BMC Genomics. 2015 May 28;16(1):415. doi: 10.1186/s12864-015-1592-3 (PMC4445795; doi:10.1186/s12864-015-1592-3)
Supplement: Additional file 10: — Amino acid changing mutations and corresponding deleterious predicted scores using SIFT/polyphen/LRT for both LG/J and SM/J strains. [file 12864_2015_1592_MOESM10_ESM.txt]

Additional File 10: Amino Acid Changing Mutations and Corresponding Deleterious Predicted Scores Using SIFT/Polyphen/LRT for Both LG/J and SM/J Strains
Chrom	pos	Gene	SIFT_quant	SIFT_qual	pph2_prob	pph2_FDR	pph2_class	LRT_quant	LRT_qual	Codons	Amino_acids	id	STRAIN
chr1	4840960	ENSMUSG00000025903	0	deleterious	0.675	0.118	deleterious	6.71E-05	NA	cCg/cTg	P/L	1_4840960_C/T	LG
chr1	4880291	ENSMUSG00000062588	0.01	deleterious	0.946	0.0839	deleterious	NA	NA	Gga/Aga	G/R	1_4880291_C/T	LG
chr1	4880306	ENSMUSG00000062588	0.04	deleterious	0.497	0.129	neutral	NA	NA	Cct/Tct	P/S	1_4880306_G/A	LG
chr1	4880329	ENSMUSG00000062588	0.37	tolerated	0.001	0.514	neutral	NA	NA	cGc/cAc	R/H	1_4880329_C/T	LG
chr1	4923964	ENSMUSG00000002459	0	deleterious	0.953	0.0812	deleterious	3.96E-08	NA	aTg/aGg	M/R	1_4923964_A/C	LG
chr1	5124338	ENSMUSG00000033793	0.18	tolerated	0	0.575	neutral	8.82E-05	N	Ata/Gta	I/V	1_5124338_A/G	LG
chr1	6214740	ENSMUSG00000073741	NA	NA	NA	NA	NA	NA	NA	Ccg/Gcg	P/A	1_6214740_G/C	LG
chr1	6214823	ENSMUSG00000073741	NA	NA	NA	NA	NA	NA	NA	cCa/cGa	P/R	1_6214823_G/C	LG
chr1	6214824	ENSMUSG00000073741	NA	NA	NA	NA	NA	NA	NA	Cca/Tca	P/S	1_6214824_G/A	LG
chr1	6215064	ENSMUSG00000073741	NA	NA	NA	NA	NA	NA	NA	Ccg/Gcg	P/A	1_6215064_G/C	LG
chr1	6240127	ENSMUSG00000025907	0.65	tolerated	0.003	0.39	neutral	0.0196248	NA	Acg/Tcg	T/S	1_6240127_A/T	LG
chr1	6249843	ENSMUSG00000025907	0.71	tolerated	0	0.575	neutral	0.00253286	NA	tAt/tTt	Y/F	1_6249843_A/T	LG
chr1	6249969	ENSMUSG00000025907	0.02	deleterious	0.936	0.0876	deleterious	0.0363045	NA	cTt/cGt	L/R	1_6249969_T/G	LG
chr1	6802323	ENSMUSG00000033740	0.21	tolerated	0.003	0.39	neutral	NA	NA	gAa/gGa	E/G	1_6802323_A/G	LG
chr1	6857328	ENSMUSG00000033740	0.69	tolerated	0.977	0.0704	deleterious	NA	NA	aCc/aGc	T/S	1_6857328_C/G	LG
chr1	8583262	ENSMUSG00000025909	0	deleterious	NA	NA	NA	NA	NA	aCt/aTt	T/I	1_8583262_G/A	LG
chr1	8682000	ENSMUSG00000025909	NA	NA	0.503	0.129	deleterious	NA	NA	Agt/Tgt	S/C	1_8682000_T/A	SM
chr1	9545539	ENSMUSG00000061024	0.11	tolerated	0.782	0.107	deleterious	0.000255392	D	Gtg/Atg	V/M	1_9545539_G/A	LG
chr1	9545539	ENSMUSG00000061024	0.11	tolerated	0.782	0.107	deleterious	0.000255392	D	Gtg/Atg	V/M	1_9545539_G/A	SM
chr1	9545597	ENSMUSG00000061024	0.03	deleterious	0.51	0.129	deleterious	3.72E-06	D	aCg/aTg	T/M	1_9545597_C/T	LG
chr1	9545597	ENSMUSG00000061024	0.03	deleterious	0.51	0.129	deleterious	3.72E-06	D	aCg/aTg	T/M	1_9545597_C/T	SM
chr1	9545621	ENSMUSG00000061024	0.06	tolerated	0.792	0.105	deleterious	1.54E-06	D	gAg/gTg	E/V	1_9545621_A/T	LG
chr1	9545621	ENSMUSG00000061024	0.06	tolerated	0.792	0.105	deleterious	1.54E-06	D	gAg/gTg	E/V	1_9545621_A/T	SM
chr1	9545654	ENSMUSG00000061024	0.13	tolerated	0.039	0.2	neutral	0.00757458	N	cGc/cAc	R/H	1_9545654_G/A	LG
chr1	9545762	ENSMUSG00000061024	0.02	deleterious	0.975	0.072	deleterious	1.89E-07	D	cCg/cAg	P/Q	1_9545762_C/A	LG
chr1	9545762	ENSMUSG00000061024	0.02	deleterious	0.975	0.072	deleterious	1.89E-07	D	cCg/cAg	P/Q	1_9545762_C/A	SM
chr1	9545767	ENSMUSG00000061024	0.04	deleterious	0.25	0.15	neutral	2.90E-05	D	Gag/Aag	E/K	1_9545767_G/A	LG
chr1	9545767	ENSMUSG00000061024	0.04	deleterious	0.25	0.15	neutral	2.90E-05	D	Gag/Aag	E/K	1_9545767_G/A	SM
chr1	9545801	ENSMUSG00000061024	0.09	tolerated	0.999	0.0192	deleterious	1.75E-09	D	cCg/cAg	P/Q	1_9545801_C/A	LG
chr1	9545801	ENSMUSG00000061024	0.09	tolerated	0.999	0.0192	deleterious	1.75E-09	D	cCg/cAg	P/Q	1_9545801_C/A	SM
chr1	9545840	ENSMUSG00000061024	0.1	tolerated	1	0.0109	deleterious	1.79E-09	D	cCc/cAc	P/H	1_9545840_C/A	LG
chr1	9545840	ENSMUSG00000061024	0.1	tolerated	1	0.0109	deleterious	1.79E-09	D	cCc/cAc	P/H	1_9545840_C/A	SM
chr1	9545860	ENSMUSG00000061024	0.01	deleterious	0.798	0.105	deleterious	6.38E-07	D	Cgc/Agc	R/S	1_9545860_C/A	LG
chr1	9545860	ENSMUSG00000061024	0.01	deleterious	0.798	0.105	deleterious	6.38E-07	D	Cgc/Agc	R/S	1_9545860_C/A	SM
chr1	9545894	ENSMUSG00000061024	0.38	tolerated	0.029	0.207	neutral	1.20E-06	D	cGt/cTt	R/L	1_9545894_G/T	LG
chr1	9545894	ENSMUSG00000061024	0.38	tolerated	0.029	0.207	neutral	1.20E-06	D	cGt/cTt	R/L	1_9545894_G/T	SM
chr1	9545925	ENSMUSG00000061024	0.12	tolerated	1	0.0109	deleterious	1.10E-09	D	gaC/gaA	D/E	1_9545925_C/A	LG
chr1	9545925	ENSMUSG00000061024	0.12	tolerated	1	0.0109	deleterious	1.10E-09	D	gaC/gaA	D/E	1_9545925_C/A	SM
chr1	9545951	ENSMUSG00000061024	0.34	tolerated	1	0.0109	deleterious	4.34E-09	D	cGt/cTt	R/L	1_9545951_G/T	LG
chr1	9545951	ENSMUSG00000061024	0.34	tolerated	1	0.0109	deleterious	4.34E-09	D	cGt/cTt	R/L	1_9545951_G/T	SM
chr1	9545992	ENSMUSG00000061024	0.57	tolerated	0.804	0.104	deleterious	2.22E-05	D	Ctg/Gtg	L/V	1_9545992_C/G	SM
chr1	9546013	ENSMUSG00000061024	0.03	deleterious	0.905	0.0933	deleterious	5.00E-06	D	Gcc/Tcc	A/S	1_9546013_G/T	SM
chr1	9546016	ENSMUSG00000061024	0.11	tolerated	0.766	0.108	deleterious	1.19E-09	D	Gac/Aac	D/N	1_9546016_G/A	SM
chr1	9546215	ENSMUSG00000061024	0.01	deleterious	1	0.0109	deleterious	4.75E-09	D	tCg/tTg	S/L	1_9546215_C/T	LG
chr1	9546215	ENSMUSG00000061024	0.01	deleterious	1	0.0109	deleterious	4.75E-09	D	tCg/tTg	S/L	1_9546215_C/T	SM
chr1	9546223	ENSMUSG00000061024	0.1	tolerated	0.673	0.118	deleterious	3.65E-07	D	Cgc/Tgc	R/C	1_9546223_C/T	LG
chr1	9546223	ENSMUSG00000061024	0.1	tolerated	0.673	0.118	deleterious	3.65E-07	D	Cgc/Tgc	R/C	1_9546223_C/T	SM
chr1	9546259	ENSMUSG00000061024	0.01	deleterious	0.92	0.0901	deleterious	9.04E-06	D	Cgg/Tgg	R/W	1_9546259_C/T	LG
chr1	9546259	ENSMUSG00000061024	0.01	deleterious	0.92	0.0901	deleterious	9.04E-06	D	Cgg/Tgg	R/W	1_9546259_C/T	SM
chr1	9546268	ENSMUSG00000061024	0.01	deleterious	0.998	0.0274	deleterious	1.90E-09	D	Ggc/Tgc	G/C	1_9546268_G/T	LG
chr1	9546268	ENSMUSG00000061024	0.01	deleterious	0.998	0.0274	deleterious	1.90E-09	D	Ggc/Tgc	G/C	1_9546268_G/T	SM
chr1	9546313	ENSMUSG00000061024	0.01	deleterious	1	0.0109	deleterious	2.44E-09	D	Gag/Aag	E/K	1_9546313_G/A	LG
chr1	9546313	ENSMUSG00000061024	0.01	deleterious	1	0.0109	deleterious	2.44E-09	D	Gag/Aag	E/K	1_9546313_G/A	SM
chr1	9546338	ENSMUSG00000061024	0	deleterious	1	0.0109	deleterious	2.59E-05	D	cTt/cAt	L/H	1_9546338_T/A	LG
chr1	9546338	ENSMUSG00000061024	0	deleterious	1	0.0109	deleterious	2.59E-05	D	cTt/cAt	L/H	1_9546338_T/A	SM
chr1	9546341	ENSMUSG00000061024	0.13	tolerated	0.954	0.0807	deleterious	0.000217878	D	cGa/cTa	R/L	1_9546341_G/T	LG
chr1	9546341	ENSMUSG00000061024	0.13	tolerated	0.954	0.0807	deleterious	0.000217878	D	cGa/cTa	R/L	1_9546341_G/T	SM
chr1	9546377	ENSMUSG00000061024	0.02	deleterious	0.45	0.132	neutral	1.60E-07	D	aCg/aTg	T/M	1_9546377_C/T	LG
chr1	9546377	ENSMUSG00000061024	0.02	deleterious	0.45	0.132	neutral	1.60E-07	D	aCg/aTg	T/M	1_9546377_C/T	SM
chr1	9546452	ENSMUSG00000061024	0.29	tolerated	0.999	0.0192	deleterious	0.00234257	N	gGc/gAc	G/D	1_9546452_G/A	LG
chr1	9546452	ENSMUSG00000061024	0.29	tolerated	0.999	0.0192	deleterious	0.00234257	N	gGc/gAc	G/D	1_9546452_G/A	SM
chr1	9546478	ENSMUSG00000061024	0.82	tolerated	0.985	0.0643	deleterious	0.341138	N	Cct/Tct	P/S	1_9546478_C/T	LG
chr1	9546478	ENSMUSG00000061024	0.82	tolerated	0.985	0.0643	deleterious	0.341138	N	Cct/Tct	P/S	1_9546478_C/T	SM
chr1	9546533	ENSMUSG00000061024	0.13	tolerated	0.019	0.222	neutral	0.00363006	N	gGc/gAc	G/D	1_9546533_G/A	SM
chr1	9546550	ENSMUSG00000061024	1	tolerated	0.719	0.113	deleterious	0.00672933	N	Cat/Aat	H/N	1_9546550_C/A	SM
chr1	9546556	ENSMUSG00000061024	0.88	tolerated	0	0.575	neutral	0.148182	N	Tgg/Agg	W/R	1_9546556_T/A	SM
chr1	9546572	ENSMUSG00000061024	1	tolerated	0	0.575	neutral	0.00604878	N	gCt/gGt	A/G	1_9546572_C/G	SM
chr1	9553377	ENSMUSG00000025911	0.02	deleterious	0.001	0.514	neutral	NA	NA	caG/caT	Q/H	1_9553377_G/T	LG
chr1	9553377	ENSMUSG00000025911	0.02	deleterious	0.001	0.514	neutral	NA	NA	caG/caT	Q/H	1_9553377_G/T	SM
chr1	9561677	ENSMUSG00000079671	NA	NA	NA	NA	NA	NA	NA	Act/Gct	T/A	1_9561677_T/C	SM
chr1	9724699	ENSMUSG00000045210	0.8	tolerated	0	0.575	neutral	3.67E-08	D	gTg/gCg	V/A	1_9724699_A/G	LG
chr1	9724699	ENSMUSG00000045210	0.8	tolerated	0	0.575	neutral	3.67E-08	D	gTg/gCg	V/A	1_9724699_A/G	SM
chr1	9932176	ENSMUSG00000046101	0.95	tolerated	0.017	0.225	neutral	NA	NA	Gaa/Aaa	E/K	1_9932176_G/A	LG
chr1	9932176	ENSMUSG00000046101	0.95	tolerated	0.017	0.225	neutral	NA	NA	Gaa/Aaa	E/K	1_9932176_G/A	SM
chr1	9937100	ENSMUSG00000046101	1	tolerated	0	0.575	neutral	NA	NA	aGa/aAa	R/K	1_9937100_G/A	LG
chr1	9937100	ENSMUSG00000046101	1	tolerated	0	0.575	neutral	NA	NA	aGa/aAa	R/K	1_9937100_G/A	SM
chr1	9940386	ENSMUSG00000046101	0.39	tolerated	0	0.575	neutral	NA	NA	Cca/Gca	P/A	1_9940386_C/G	LG
chr1	9940386	ENSMUSG00000046101	0.39	tolerated	0	0.575	neutral	NA	NA	tCc/tGc	S/C	1_9940386_C/G	LG
chr1	9940386	ENSMUSG00000046101	0.39	tolerated	0	0.575	neutral	NA	NA	Cca/Gca	P/A	1_9940386_C/G	SM
chr1	9940386	ENSMUSG00000046101	0.39	tolerated	0	0.575	neutral	NA	NA	tCc/tGc	S/C	1_9940386_C/G	SM
chr1	9967370	ENSMUSG00000099032	0.14	tolerated	NA	NA	NA	NA	NA	gGg/gAg	G/E	1_9967370_C/T	SM
chr1	9978944	ENSMUSG00000025916	1	tolerated	0.009	0.247	neutral	0.790562	NA	tTt/tAt	F/Y	1_9978944_A/T	SM
chr1	10034088	ENSMUSG00000025917	0	deleterious	0.998	0.0274	deleterious	2.11E-09	D	Tat/Gat	Y/D	1_10034088_A/C	LG
chr1	10035045	ENSMUSG00000025917	0.07	tolerated	0.337	0.142	neutral	1.50E-10	D	Gag/Aag	E/K	1_10035045_C/T	LG
chr1	10035048	ENSMUSG00000025917	0.02	deleterious	0.564	0.127	deleterious	1.27E-10	D	Ggc/Agc	G/S	1_10035048_C/T	LG
chr1	10037784	ENSMUSG00000025917	0.11	tolerated	0.001	0.514	neutral	9.73E-07	D	cAg/cCg	Q/P	1_10037784_T/G	LG
chr1	10104265	ENSMUSG00000056763	0.21	tolerated	0.602	0.125	deleterious	0.0168726	N	Gca/Aca	A/T	1_10104265_G/A	SM
chr1	11170680	ENSMUSG00000048960	0.63	tolerated	0	0.575	neutral	7.88E-08	N	cAg/cGg	Q/R	1_11170680_A/G	SM
chr1	11185954	ENSMUSG00000048960	0	deleterious	0.988	0.0617	deleterious	3.05E-06	D	cTc/cAc	L/H	1_11185954_T/A	SM
chr1	11265732	ENSMUSG00000048960	1	tolerated	0.999	0.0192	deleterious	7.86E-08	D	gCc/gTc	A/V	1_11265732_C/T	SM
chr1	11518591	ENSMUSG00000057715	NA	NA	NA	NA	NA	NA	NA	cGa/cAa	R/Q	1_11518591_G/A	LG
chr1	11518591	ENSMUSG00000057715	NA	NA	NA	NA	NA	NA	NA	cGa/cAa	R/Q	1_11518591_G/A	SM
chr1	13062029	ENSMUSG00000069620	1	tolerated	0	0.575	neutral	NA	NA	cAg/cCg	Q/P	1_13062029_A/C	LG
chr1	13062029	ENSMUSG00000069620	1	tolerated	0	0.575	neutral	NA	NA	cAg/cCg	Q/P	1_13062029_A/C	SM
chr1	13122474	ENSMUSG00000042414	0.99	tolerated	0.001	0.514	neutral	NA	NA	cGg/cAg	R/Q	1_13122474_C/T	LG
chr1	13122474	ENSMUSG00000042414	0.99	tolerated	0.001	0.514	neutral	NA	NA	cGg/cAg	R/Q	1_13122474_C/T	SM
chr1	13125649	ENSMUSG00000042414	0.43	tolerated	0.049	0.193	neutral	NA	NA	Gcg/Acg	A/T	1_13125649_C/T	LG
chr1	13125649	ENSMUSG00000042414	0.43	tolerated	0.049	0.193	neutral	NA	NA	Gcg/Acg	A/T	1_13125649_C/T	SM
chr1	13700937	ENSMUSG00000067813	0.2	tolerated	0.003	0.39	neutral	0.0235403	N	Gta/Ata	V/I	1_13700937_G/A	LG
chr1	13700937	ENSMUSG00000067813	0.2	tolerated	0.003	0.39	neutral	0.0235403	N	Gta/Ata	V/I	1_13700937_G/A	SM
chr1	15710459	ENSMUSG00000092083	1	tolerated	0	0.575	neutral	NA	NA	aaT/aaA	N/K	1_15710459_T/A	LG
chr1	15710459	ENSMUSG00000092083	1	tolerated	0	0.575	neutral	NA	NA	aaT/aaA	N/K	1_15710459_T/A	SM
chr1	16103568	ENSMUSG00000043716	0.02	deleterious	0.728	0.112	deleterious	NA	NA	cGa/cTa	R/L	1_16103568_C/A	SM
chr1	16667687	ENSMUSG00000025940	0.76	tolerated	0	0.575	neutral	0.218355	NA	cAa/cGa	Q/R	1_16667687_A/G	LG
chr1	16667687	ENSMUSG00000025940	0.76	tolerated	0	0.575	neutral	0.218355	NA	cAa/cGa	Q/R	1_16667687_A/G	SM
chr1	16700884	ENSMUSG00000025779	1	tolerated	0	0.575	neutral	0.631904	N	Cat/Tat	H/Y	1_16700884_C/T	SM
chr1	16768820	ENSMUSG00000091020	0.64	tolerated	0.993	0.0553	deleterious	NA	NA	cGa/cAa	R/Q	1_16768820_C/T	LG
chr1	16768820	ENSMUSG00000091020	0.64	tolerated	0.993	0.0553	deleterious	NA	NA	cGa/cAa	R/Q	1_16768820_C/T	SM
chr1	16768837	ENSMUSG00000091020	0.49	tolerated	0.966	0.0751	deleterious	NA	NA	atG/atA	M/I	1_16768837_C/T	LG
chr1	16768837	ENSMUSG00000091020	0.49	tolerated	0.966	0.0751	deleterious	NA	NA	atG/atA	M/I	1_16768837_C/T	SM
chr1	16768964	ENSMUSG00000091020	1	tolerated	0	0.575	neutral	NA	NA	gGc/gCc	G/A	1_16768964_C/G	LG
chr1	16768964	ENSMUSG00000091020	1	tolerated	0	0.575	neutral	NA	NA	gGc/gCc	G/A	1_16768964_C/G	SM
chr1	16769166	ENSMUSG00000091020	0.33	tolerated	0.011	0.239	neutral	NA	NA	Gca/Cca	A/P	1_16769166_C/G	LG
chr1	16769166	ENSMUSG00000091020	0.33	tolerated	0.011	0.239	neutral	NA	NA	Gca/Cca	A/P	1_16769166_C/G	SM
chr1	16769190	ENSMUSG00000091020	0.4	tolerated	0.789	0.105	deleterious	NA	NA	Cct/Act	P/T	1_16769190_G/T	LG
chr1	16769190	ENSMUSG00000091020	0.4	tolerated	0.789	0.105	deleterious	NA	NA	Cct/Act	P/T	1_16769190_G/T	SM
chr1	16769945	ENSMUSG00000091020	0.16	tolerated	0.002	0.452	neutral	NA	NA	cAc/cGc	H/R	1_16769945_T/C	LG
chr1	16769945	ENSMUSG00000091020	0.16	tolerated	0.002	0.452	neutral	NA	NA	cAc/cGc	H/R	1_16769945_T/C	SM
chr1	16769997	ENSMUSG00000091020	0.74	tolerated	0.711	0.114	deleterious	NA	NA	Ccc/Tcc	P/S	1_16769997_G/A	LG
chr1	16769997	ENSMUSG00000091020	0.74	tolerated	0.711	0.114	deleterious	NA	NA	Ccc/Tcc	P/S	1_16769997_G/A	SM
chr1	16770058	ENSMUSG00000091020	1	tolerated	0	0.575	neutral	NA	NA	ttA/ttC	L/F	1_16770058_T/G	LG
chr1	16770058	ENSMUSG00000091020	1	tolerated	0	0.575	neutral	NA	NA	ttA/ttC	L/F	1_16770058_T/G	SM
chr1	20058321	ENSMUSG00000043760	0.17	tolerated	0.463	0.132	neutral	NA	NA	Gct/Act	A/T	1_20058321_C/T	LG
chr1	20058321	ENSMUSG00000043760	0.17	tolerated	0.463	0.132	neutral	NA	NA	Gct/Act	A/T	1_20058321_C/T	SM
chr1	20058333	ENSMUSG00000043760	0.16	tolerated	0	0.575	neutral	NA	NA	Agc/Ggc	S/G	1_20058333_T/C	LG
chr1	20058333	ENSMUSG00000043760	0.16	tolerated	0	0.575	neutral	NA	NA	Agc/Ggc	S/G	1_20058333_T/C	SM
chr1	20058600	ENSMUSG00000043760	1	tolerated	0	0.575	neutral	NA	NA	Act/Gct	T/A	1_20058600_T/C	LG
chr1	20058600	ENSMUSG00000043760	1	tolerated	0	0.575	neutral	NA	NA	Act/Gct	T/A	1_20058600_T/C	SM
chr1	20058611	ENSMUSG00000043760	0.01	deleterious	0.001	0.514	neutral	NA	NA	gAg/gGg	E/G	1_20058611_T/C	LG
chr1	20058611	ENSMUSG00000043760	0.01	deleterious	0.001	0.514	neutral	NA	NA	gAg/gGg	E/G	1_20058611_T/C	SM
chr1	20070462	ENSMUSG00000043760	0.03	deleterious	0.058	0.19	neutral	NA	NA	Gaa/Aaa	E/K	1_20070462_C/T	SM
chr1	20200552	ENSMUSG00000043760	0.62	tolerated	0.036	0.202	neutral	NA	NA	cGt/cAt	R/H	1_20200552_C/T	LG
chr1	20209281	ENSMUSG00000043760	1	tolerated	0	0.575	neutral	NA	NA	Gtt/Att	V/I	1_20209281_C/T	LG
chr1	20209301	ENSMUSG00000043760	0.52	tolerated	0.001	0.514	neutral	NA	NA	aCc/aTc	T/I	1_20209301_G/A	LG
chr1	20239349	ENSMUSG00000043760	0.15	tolerated	0.274	0.148	neutral	NA	NA	Gtt/Att	V/I	1_20239349_C/T	LG
chr1	20310610	ENSMUSG00000043760	0.47	tolerated	0.001	0.514	neutral	NA	NA	caT/caG	H/Q	1_20310610_A/C	LG
chr1	20358889	ENSMUSG00000043760	0.14	tolerated	0.45	0.132	neutral	NA	NA	gCg/gAg	A/E	1_20358889_G/T	LG
chr1	20509040	ENSMUSG00000043760	1	tolerated	0.002	0.452	neutral	NA	NA	cGa/cAa	R/Q	1_20509040_C/T	LG
chr1	20509040	ENSMUSG00000043760	1	tolerated	0.002	0.452	neutral	NA	NA	cGa/cAa	R/Q	1_20509040_C/T	SM
chr1	20520157	ENSMUSG00000043760	1	tolerated	0	0.575	neutral	NA	NA	Cat/Gat	H/D	1_20520157_G/C	LG
chr1	20520157	ENSMUSG00000043760	1	tolerated	0	0.575	neutral	NA	NA	Cat/Gat	H/D	1_20520157_G/C	SM
chr1	20520174	ENSMUSG00000043760	0.14	tolerated	1	0.0109	deleterious	NA	NA	tGc/tTc	C/F	1_20520174_C/A	SM
chr1	20522979	ENSMUSG00000043760	1	tolerated	0.001	0.514	neutral	NA	NA	Aat/Gat	N/D	1_20522979_T/C	LG
chr1	20522979	ENSMUSG00000043760	1	tolerated	0.001	0.514	neutral	NA	NA	Aat/Gat	N/D	1_20522979_T/C	SM
chr1	20523048	ENSMUSG00000043760	1	tolerated	0	0.575	neutral	NA	NA	Ttc/Atc	F/I	1_20523048_A/T	SM
chr1	20523125	ENSMUSG00000043760	0.07	tolerated	0.821	0.102	deleterious	NA	NA	aCg/aTg	T/M	1_20523125_G/A	SM
chr1	20523440	ENSMUSG00000043760	0.14	tolerated	0.769	0.108	deleterious	NA	NA	aTt/aAt	I/N	1_20523440_A/T	SM
chr1	20523669	ENSMUSG00000043760	0	deleterious	1	0.0109	deleterious	NA	NA	Ggc/Agc	G/S	1_20523669_C/T	LG
chr1	20523851	ENSMUSG00000043760	0.7	tolerated	0.028	0.209	neutral	NA	NA	tCt/tTt	S/F	1_20523851_G/A	SM
chr1	20524097	ENSMUSG00000043760	1	tolerated	0	0.575	neutral	NA	NA	cTa/cCa	L/P	1_20524097_A/G	SM
chr1	20524250	ENSMUSG00000043760	0.24	tolerated	0.026	0.211	neutral	NA	NA	aGt/aAt	S/N	1_20524250_C/T	SM
chr1	20534578	ENSMUSG00000043760	0.77	tolerated	0	0.575	neutral	NA	NA	gTg/gCg	V/A	1_20534578_A/G	SM
chr1	20537401	ENSMUSG00000043760	0.16	tolerated	0.997	0.0357	deleterious	NA	NA	gAt/gTt	D/V	1_20537401_T/A	SM
chr1	20547347	ENSMUSG00000043760	1	tolerated	0.001	0.514	neutral	NA	NA	Cat/Aat	H/N	1_20547347_G/T	LG
chr1	20547347	ENSMUSG00000043760	1	tolerated	0.001	0.514	neutral	NA	NA	Cat/Aat	H/N	1_20547347_G/T	SM
chr1	20553472	ENSMUSG00000043760	0.3	tolerated	0.91	0.092	deleterious	NA	NA	Cct/Act	P/T	1_20553472_G/T	SM
chr1	20558674	ENSMUSG00000043760	1	tolerated	0.001	0.514	neutral	NA	NA	gCt/gTt	A/V	1_20558674_G/A	SM
chr1	20558708	ENSMUSG00000043760	1	tolerated	0.001	0.514	neutral	NA	NA	Atc/Ctc	I/L	1_20558708_T/G	SM
chr1	20559437	ENSMUSG00000043760	0.51	tolerated	0.083	0.181	neutral	NA	NA	Gat/Aat	D/N	1_20559437_C/T	SM
chr1	20562376	ENSMUSG00000043760	0.15	tolerated	1	0.0109	deleterious	NA	NA	cTg/cCg	L/P	1_20562376_A/G	SM
chr1	20562472	ENSMUSG00000043760	1	tolerated	0.001	0.514	neutral	NA	NA	cGc/cTc	R/L	1_20562472_C/A	SM
chr1	20563652	ENSMUSG00000043760	0.36	tolerated	0.004	0.328	neutral	NA	NA	cAt/cGt	H/R	1_20563652_T/C	SM
chr1	20608382	ENSMUSG00000043760	0.42	tolerated	0	0.575	neutral	NA	NA	atG/atA	M/I	1_20608382_C/T	LG
chr1	20608382	ENSMUSG00000043760	0.42	tolerated	0	0.575	neutral	NA	NA	atG/atA	M/I	1_20608382_C/T	SM
chr1	20935152	ENSMUSG00000025931	0.66	tolerated	0	0.575	neutral	0.328086	NA	Att/Ctt	I/L	1_20935152_A/C	SM
chr1	20935638	ENSMUSG00000025931	0.16	tolerated	0	0.575	neutral	0.104387	NA	Acc/Tcc	T/S	1_20935638_A/T	SM
chr1	21003023	ENSMUSG00000041779	0.03	deleterious	0.926	0.089	deleterious	0.000324807	D	cGt/cAt	R/H	1_21003023_C/T	SM
chr1	21229547	ENSMUSG00000025933	NA	NA	NA	NA	NA	NA	NA	Cat/Tat	H/Y	1_21229547_C/T	SM
chr1	21229568	ENSMUSG00000025933	NA	NA	NA	NA	NA	NA	NA	Gtc/Ctc	V/L	1_21229568_G/C	LG
chr1	21229568	ENSMUSG00000025933	NA	NA	NA	NA	NA	NA	NA	Gtc/Ctc	V/L	1_21229568_G/C	SM
chr1	21229622	ENSMUSG00000025933	0.14	tolerated	0.385	0.138	neutral	NA	NA	Ctg/Gtg	L/V	1_21229622_C/G	LG
chr1	21229622	ENSMUSG00000025933	0.14	tolerated	0.385	0.138	neutral	NA	NA	Ctg/Gtg	L/V	1_21229622_C/G	SM
chr1	21249775	ENSMUSG00000025934	0.54	tolerated	0.008	0.252	neutral	0.223083	NA	Gcg/Tcg	A/S	1_21249775_G/T	LG
chr1	21272419	ENSMUSG00000096375	0.03	deleterious	0.115	0.172	neutral	NA	NA	cGc/cTc	R/L	1_21272419_G/T	LG
chr1	21350263	ENSMUSG00000067750	0.78	tolerated	0	0.575	neutral	NA	NA	Cat/Gat	H/D	1_21350263_C/G	LG
chr1	21350263	ENSMUSG00000067750	0.78	tolerated	0	0.575	neutral	NA	NA	Cat/Gat	H/D	1_21350263_C/G	SM
chr1	21351008	ENSMUSG00000067750	0.21	tolerated	0.915	0.0911	deleterious	NA	NA	tTg/tCg	L/S	1_21351008_T/C	LG
chr1	21368897	ENSMUSG00000041722	0.78	tolerated	0	0.575	neutral	NA	NA	Cat/Gat	H/D	1_21368897_C/G	LG
chr1	21368897	ENSMUSG00000041722	0.78	tolerated	0	0.575	neutral	NA	NA	Cat/Gat	H/D	1_21368897_C/G	SM
chr1	21369072	ENSMUSG00000041722	0.26	tolerated	0.004	0.328	neutral	NA	NA	aAa/aCa	K/T	1_21369072_A/C	LG
chr1	21383985	ENSMUSG00000085079	0.7	tolerated	0	0.575	neutral	NA	NA	Tac/Cac	Y/H	1_21383985_T/C	LG
chr1	21384192	ENSMUSG00000085079	0	deleterious	0.999	0.0192	deleterious	NA	NA	Ctt/Att	L/I	1_21384192_C/A	LG
chr1	21384246	ENSMUSG00000085079	1	tolerated	0	0.575	neutral	NA	NA	Tca/Aca	S/T	1_21384246_T/A	LG
chr1	21384246	ENSMUSG00000085079	1	tolerated	0	0.575	neutral	NA	NA	Tca/Aca	S/T	1_21384246_T/A	SM
chr1	21384312	ENSMUSG00000085079	0.02	deleterious	0.986	0.0634	deleterious	NA	NA	Atg/Gtg	M/V	1_21384312_A/G	LG
chr1	21384342	ENSMUSG00000085079	0.7	tolerated	0.001	0.514	neutral	NA	NA	Ctc/Ttc	L/F	1_21384342_C/T	LG
chr1	21384342	ENSMUSG00000085079	0.7	tolerated	0.001	0.514	neutral	NA	NA	Ctc/Ttc	L/F	1_21384342_C/T	SM
chr1	22373465	ENSMUSG00000041670	0.4	tolerated	0.998	0.0274	deleterious	0.000164769	NA	Gcc/Acc	A/T	1_22373465_C/T	LG
chr1	24282439	ENSMUSG00000026141	0.57	tolerated	0.024	0.214	neutral	0.307822	NA	aAt/aCt	N/T	1_24282439_T/G	SM
chr1	24282440	ENSMUSG00000026141	0.3	tolerated	0.132	0.169	neutral	0.307822	NA	Aat/Tat	N/Y	1_24282440_T/A	SM
chr1	24312463	ENSMUSG00000026141	0.11	tolerated	0.994	0.0537	deleterious	0.171784	NA	gaT/gaG	D/E	1_24312463_A/C	SM
chr1	26683991	ENSMUSG00000073722	0.35	tolerated	0.976	0.0712	deleterious	NA	NA	Tgg/Agg	W/R	1_26683991_A/T	SM
chr1	26687400	ENSMUSG00000073722	0.15	tolerated	0.936	0.0876	deleterious	NA	NA	aaT/aaA	N/K	1_26687400_A/T	SM
chr1	28776317	ENSMUSG00000048411	0.68	tolerated	0.314	0.144	neutral	NA	NA	gGa/gAa	G/E	1_28776317_C/T	LG
chr1	28776317	ENSMUSG00000048411	0.68	tolerated	0.314	0.144	neutral	NA	NA	gGa/gAa	G/E	1_28776317_C/T	SM
chr1	28776782	ENSMUSG00000048411	1	tolerated	0.015	0.229	neutral	NA	NA	aCa/aGa	T/R	1_28776782_G/C	LG
chr1	28776782	ENSMUSG00000048411	1	tolerated	0.015	0.229	neutral	NA	NA	aCa/aGa	T/R	1_28776782_G/C	SM
chr1	28777184	ENSMUSG00000048411	1	tolerated	0.001	0.514	neutral	NA	NA	cTc/cCc	L/P	1_28777184_A/G	LG
chr1	28777184	ENSMUSG00000048411	1	tolerated	0.001	0.514	neutral	NA	NA	cTc/cCc	L/P	1_28777184_A/G	SM
chr1	28777286	ENSMUSG00000048411	1	tolerated	0.008	0.252	neutral	NA	NA	aGt/aCt	S/T	1_28777286_C/G	LG
chr1	28777286	ENSMUSG00000048411	1	tolerated	0.008	0.252	neutral	NA	NA	aGt/aCt	S/T	1_28777286_C/G	SM
chr1	28777292	ENSMUSG00000048411	0.87	tolerated	0.026	0.211	neutral	NA	NA	tGc/tAc	C/Y	1_28777292_C/T	LG
chr1	28777292	ENSMUSG00000048411	0.87	tolerated	0.026	0.211	neutral	NA	NA	tGc/tAc	C/Y	1_28777292_C/T	SM
chr1	28777678	ENSMUSG00000048411	0.8	tolerated	0.051	0.192	neutral	NA	NA	aaC/aaA	N/K	1_28777678_G/T	LG
chr1	28777678	ENSMUSG00000048411	0.8	tolerated	0.051	0.192	neutral	NA	NA	aaC/aaA	N/K	1_28777678_G/T	SM
chr1	28778246	ENSMUSG00000048411	0.09	tolerated	0.306	0.144	neutral	NA	NA	cGc/cAc	R/H	1_28778246_C/T	LG
chr1	28778246	ENSMUSG00000048411	0.09	tolerated	0.306	0.144	neutral	NA	NA	cGc/cAc	R/H	1_28778246_C/T	SM
chr1	30804794	ENSMUSG00000048874	1	tolerated	0.002	0.452	neutral	0.00408112	N	Gag/Cag	E/Q	1_30804794_C/G	LG
chr1	30821170	ENSMUSG00000048874	0.55	tolerated	0.002	0.452	neutral	0.551738	N	Aca/Gca	T/A	1_30821170_T/C	SM
chr1	30830434	ENSMUSG00000048874	1	tolerated	0	0.575	neutral	0.00212262	N	gGt/gAt	G/D	1_30830434_C/T	SM
chr1	30830773	ENSMUSG00000048874	0.46	tolerated	0	0.575	neutral	0.0738267	N	cGg/cAg	R/Q	1_30830773_C/T	SM
chr1	32545670	ENSMUSG00000091318	1	tolerated	0	0.575	neutral	NA	NA	atC/atG	I/M	1_32545670_G/C	LG
chr1	33739273	ENSMUSG00000004768	0.59	tolerated	0	0.575	neutral	2.90E-05	N	Aga/Gga	R/G	1_33739273_A/G	LG
chr1	33739273	ENSMUSG00000004768	0.59	tolerated	0	0.575	neutral	2.90E-05	N	Aga/Gga	R/G	1_33739273_A/G	SM
chr1	34121790	ENSMUSG00000026131	0.07	tolerated	0.276	0.147	neutral	NA	NA	Agc/Ggc	S/G	1_34121790_A/G	LG
chr1	34121790	ENSMUSG00000026131	0.07	tolerated	0.276	0.147	neutral	NA	NA	Agc/Ggc	S/G	1_34121790_A/G	SM
chr1	34121856	ENSMUSG00000026131	0	deleterious	0.001	0.514	neutral	NA	NA	Gga/Aga	G/R	1_34121856_G/A	LG
chr1	34121856	ENSMUSG00000026131	0	deleterious	0.001	0.514	neutral	NA	NA	Gga/Aga	G/R	1_34121856_G/A	SM
chr1	34122125	ENSMUSG00000026131	0.59	tolerated	0.509	0.129	deleterious	NA	NA	agA/agC	R/S	1_34122125_A/C	LG
chr1	34122125	ENSMUSG00000026131	0.59	tolerated	0.509	0.129	deleterious	NA	NA	agA/agC	R/S	1_34122125_A/C	SM
chr1	34169254	ENSMUSG00000026131	0.04	deleterious	0.997	0.0357	deleterious	0.00296135	NA	cGg/cAg	R/Q	1_34169254_G/A	LG
chr1	34169254	ENSMUSG00000026131	0.04	deleterious	0.997	0.0357	deleterious	0.00296135	NA	cGg/cAg	R/Q	1_34169254_G/A	SM
chr1	34169888	ENSMUSG00000026131	1	tolerated	0.011	0.239	neutral	1.57E-05	NA	Ttg/Atg	L/M	1_34169888_T/A	LG
chr1	34169888	ENSMUSG00000026131	1	tolerated	0.011	0.239	neutral	1.57E-05	NA	Ttg/Atg	L/M	1_34169888_T/A	SM
chr1	34178481	ENSMUSG00000026131	0.13	tolerated	0.001	0.514	neutral	NA	NA	gCg/gTg	A/V	1_34178481_C/T	LG
chr1	34178481	ENSMUSG00000026131	0.13	tolerated	0.001	0.514	neutral	NA	NA	gCg/gTg	A/V	1_34178481_C/T	SM
chr1	34178495	ENSMUSG00000026131	0.27	tolerated	0	0.575	neutral	NA	NA	Cgg/Ggg	R/G	1_34178495_C/G	LG
chr1	34178495	ENSMUSG00000026131	0.27	tolerated	0	0.575	neutral	NA	NA	Cgg/Ggg	R/G	1_34178495_C/G	SM
chr1	34180100	ENSMUSG00000026131	0.43	tolerated	0.001	0.514	neutral	NA	NA	Acg/Gcg	T/A	1_34180100_A/G	LG
chr1	34180100	ENSMUSG00000026131	0.43	tolerated	0.001	0.514	neutral	NA	NA	Acg/Gcg	T/A	1_34180100_A/G	SM
chr1	34552517	ENSMUSG00000037529	0.4	tolerated	NA	NA	NA	NA	NA	aTc/aCc	I/T	1_34552517_A/G	LG
chr1	34552517	ENSMUSG00000037529	0.4	tolerated	NA	NA	NA	NA	NA	aTc/aCc	I/T	1_34552517_A/G	SM
chr1	34559765	ENSMUSG00000037529	0.16	tolerated	0.394	0.137	neutral	NA	NA	Agc/Ggc	S/G	1_34559765_T/C	LG
chr1	34559765	ENSMUSG00000037529	0.16	tolerated	0.394	0.137	neutral	NA	NA	Agc/Ggc	S/G	1_34559765_T/C	SM
chr1	34579525	ENSMUSG00000045815	NA	NA	NA	NA	NA	NA	NA	cAc/cCc	H/P	1_34579525_T/G	LG
chr1	34579525	ENSMUSG00000045815	NA	NA	NA	NA	NA	NA	NA	cAc/cCc	H/P	1_34579525_T/G	SM
chr1	34587241	ENSMUSG00000045174	0.87	tolerated	0	0.575	neutral	0.324942	N	gCg/gGg	A/G	1_34587241_C/G	LG
chr1	34587241	ENSMUSG00000045174	0.87	tolerated	0	0.575	neutral	0.324942	N	gCg/gGg	A/G	1_34587241_C/G	SM
chr1	34732346	ENSMUSG00000037509	0.24	tolerated	0.002	0.452	neutral	NA	NA	Aag/Gag	K/E	1_34732346_A/G	LG
chr1	34732346	ENSMUSG00000037509	0.24	tolerated	0.002	0.452	neutral	NA	NA	Aag/Gag	K/E	1_34732346_A/G	SM
chr1	36185916	ENSMUSG00000037470	0.01	deleterious	0.249	0.15	neutral	3.91E-10	D	Gat/Aat	D/N	1_36185916_C/T	LG
chr1	36185916	ENSMUSG00000037470	0.01	deleterious	0.249	0.15	neutral	3.91E-10	D	Gat/Aat	D/N	1_36185916_C/T	SM
chr1	36311963	ENSMUSG00000037447	0.09	tolerated	0	0.575	neutral	NA	NA	cAc/cTc	H/L	1_36311963_A/T	LG
chr1	36311963	ENSMUSG00000037447	0.09	tolerated	0	0.575	neutral	NA	NA	cAc/cTc	H/L	1_36311963_A/T	SM
chr1	36320048	ENSMUSG00000037447	1	tolerated	0	0.575	neutral	NA	NA	Tcc/Ccc	S/P	1_36320048_T/C	LG
chr1	36320048	ENSMUSG00000037447	1	tolerated	0	0.575	neutral	NA	NA	Tcc/Ccc	S/P	1_36320048_T/C	SM
chr1	36344964	ENSMUSG00000010453	0.85	tolerated	0.004	0.328	neutral	NA	NA	Acg/Gcg	T/A	1_36344964_T/C	LG
chr1	36344964	ENSMUSG00000010453	0.85	tolerated	0.004	0.328	neutral	NA	NA	Acg/Gcg	T/A	1_36344964_T/C	SM
chr1	36444109	ENSMUSG00000001143	NA	NA	0.993	0.0553	deleterious	NA	NA	cTc/cAc	L/H	1_36444109_A/T	LG
chr1	36444109	ENSMUSG00000001143	NA	NA	0.993	0.0553	deleterious	NA	NA	cTc/cAc	L/H	1_36444109_A/T	SM
chr1	36445187	ENSMUSG00000001143	0.21	NA	NA	NA	NA	NA		cGc/cAc	R/H	1_36445187_C/T	LG
chr1	36445187	ENSMUSG00000001143	0.21	NA	NA	NA	NA	NA		cGc/cAc	R/H	1_36445187_C/T	SM
chr1	36600553	ENSMUSG00000046337	0.53	tolerated	0	0.575	neutral	NA	NA	gTg/gCg	V/A	1_36600553_A/G	LG
chr1	36600553	ENSMUSG00000046337	0.53	tolerated	0	0.575	neutral	NA	NA	gTg/gCg	V/A	1_36600553_A/G	SM
chr1	36939303	ENSMUSG00000026116	0.24	tolerated	NA	NA	NA	NA	NA	Gcc/Tcc	A/S	1_36939303_C/A	SM
chr1	37044983	ENSMUSG00000050122	1	tolerated	0	0.575	neutral	NA	NA	tGc/tAc	C/Y	1_37044983_G/A	LG
chr1	37044983	ENSMUSG00000050122	1	tolerated	0	0.575	neutral	NA	NA	tGc/tAc	C/Y	1_37044983_G/A	SM
chr1	37045066	ENSMUSG00000050122	0	deleterious	0.999	0.0192	deleterious	NA	NA	Ttt/Ctt	F/L	1_37045066_T/C	LG
chr1	37045066	ENSMUSG00000050122	0	deleterious	0.999	0.0192	deleterious	NA	NA	Ttt/Ctt	F/L	1_37045066_T/C	SM
chr1	37232302	ENSMUSG00000026114	0.29	tolerated	0.008	0.252	neutral	0.00265247	N	Aat/Gat	N/D	1_37232302_A/G	LG
chr1	37232302	ENSMUSG00000026114	0.29	tolerated	0.008	0.252	neutral	0.00265247	N	Aat/Gat	N/D	1_37232302_A/G	SM
chr1	37258072	ENSMUSG00000026114	0.29	tolerated	0	0.575	neutral	0.368184	N	Tta/Gta	L/V	1_37258072_T/G	LG
chr1	37258072	ENSMUSG00000026114	0.29	tolerated	0	0.575	neutral	0.368184	N	Tta/Gta	L/V	1_37258072_T/G	SM
chr1	37389746	ENSMUSG00000026113	0.7	tolerated	0	0.575	neutral	0.0195408	NA	aAt/aGt	N/S	1_37389746_A/G	LG
chr1	37389746	ENSMUSG00000026113	0.7	tolerated	0	0.575	neutral	0.0195408	NA	aAt/aGt	N/S	1_37389746_A/G	SM
chr1	37466565	ENSMUSG00000026110	0.08	tolerated	0.008	0.252	neutral	0.00382734	NA	Cac/Aac	H/N	1_37466565_G/T	LG
chr1	37466565	ENSMUSG00000026110	0.08	tolerated	0.008	0.252	neutral	0.00382734	NA	ttC/ttA	F/L	1_37466565_G/T	LG
chr1	37466565	ENSMUSG00000026110	0.08	tolerated	0.008	0.252	neutral	0.00382734	NA	Cac/Aac	H/N	1_37466565_G/T	SM
chr1	37466565	ENSMUSG00000026110	0.08	tolerated	0.008	0.252	neutral	0.00382734	NA	ttC/ttA	F/L	1_37466565_G/T	SM
chr1	38204922	ENSMUSG00000037138	0.11	tolerated	0.402	0.137	neutral	0.280585	NA	Agt/Cgt	S/R	1_38204922_T/G	LG
chr1	38209597	ENSMUSG00000037138	1	tolerated	0	0.575	neutral	0.300566	NA	Gct/Act	A/T	1_38209597_C/T	LG
chr1	38996207	ENSMUSG00000026078	0.21	tolerated	0	0.575	neutral	8.45E-05	D	cCc/cTc	P/L	1_38996207_C/T	LG
chr1	38996207	ENSMUSG00000026078	0.21	tolerated	0	0.575	neutral	8.45E-05	D	cCc/cTc	P/L	1_38996207_C/T	SM
chr1	39336044	ENSMUSG00000026077	0.23	tolerated	NA	NA	NA	0.91557	N	cTg/cCg	L/P	1_39336044_T/C	LG
chr1	39345311	ENSMUSG00000026077	1	tolerated	0	0.575	neutral	0.11292	N	Acg/Gcg	T/A	1_39345311_A/G	LG
chr1	39345312	ENSMUSG00000026077	0.76	tolerated	0.048	0.194	neutral	0.11292	N	aCg/aAg	T/K	1_39345312_C/A	LG
chr1	40327375	ENSMUSG00000070942	0.1	tolerated	0.794	0.105	deleterious	0.00271488	N	aCg/aTg	T/M	1_40327375_C/T	SM
chr1	40327383	ENSMUSG00000070942	0.14	tolerated	0.015	0.229	neutral	0.635068	N	Gac/Aac	D/N	1_40327383_G/A	SM
chr1	40327416	ENSMUSG00000070942	0.16	tolerated	0.892	0.095	deleterious	0.178755	N	Ggc/Agc	G/S	1_40327416_G/A	SM
chr1	40343117	ENSMUSG00000070942	0.04	deleterious	0.007	0.257	neutral	0.717606	N	agC/agA	S/R	1_40343117_C/A	SM
chr1	40365288	ENSMUSG00000070942	0.78	tolerated	0.005	0.267	neutral	0.471941	N	cAg/cGg	Q/R	1_40365288_A/G	SM
chr1	40365387	ENSMUSG00000070942	0.08	tolerated	0	0.575	neutral	0.0020906	N	aTa/aAa	I/K	1_40365387_T/A	SM
chr1	40442708	ENSMUSG00000026069	0.05	tolerated	0.021	0.219	neutral	0.186227	NA	gCg/gTg	A/V	1_40442708_C/T	LG
chr1	40498348	ENSMUSG00000026070	1	tolerated	0	0.575	neutral	0.000493754	N	gaG/gaT	E/D	1_40498348_G/T	LG
chr1	40524922	ENSMUSG00000026068	0.7	tolerated	0	0.575	neutral	0.0427607	N	Agt/Ggt	S/G	1_40524922_A/G	LG
chr1	40525081	ENSMUSG00000026068	0.27	tolerated	0.01	0.242	neutral	0.420284	N	Agc/Ggc	S/G	1_40525081_A/G	LG
chr1	43111264	ENSMUSG00000010290	0.6	tolerated	0	0.575	neutral	0.83574	N	aTg/aCg	M/T	1_43111264_T/C	LG
chr1	43742395	ENSMUSG00000026051	1	tolerated	0	0.575	neutral	1.14E-08	N	Aat/Gat	N/D	1_43742395_A/G	LG
chr1	43742395	ENSMUSG00000026051	1	tolerated	0	0.575	neutral	1.14E-08	N	Aat/Gat	N/D	1_43742395_A/G	SM
chr1	44002161	ENSMUSG00000041763	1	tolerated	0	0.575	neutral	3.61E-05	D	Atc/Gtc	I/V	1_44002161_A/G	SM
chr1	44061378	ENSMUSG00000091844	0.08	tolerated	0	0.575	neutral	NA	NA	Cgt/Tgt	R/C	1_44061378_G/A	LG
chr1	44061378	ENSMUSG00000091844	0.08	tolerated	0	0.575	neutral	NA	NA	Cgt/Tgt	R/C	1_44061378_G/A	SM
chr1	44061632	ENSMUSG00000091844	0.07	tolerated	0.071	0.185	neutral	NA	NA	cCt/cAt	P/H	1_44061632_G/T	LG
chr1	44061632	ENSMUSG00000091844	0.07	tolerated	0.071	0.185	neutral	NA	NA	cCt/cAt	P/H	1_44061632_G/T	SM
chr1	44167090	ENSMUSG00000026048	0	deleterious	0.177	0.16	neutral	0.0214147	N	Tgt/Cgt	C/R	1_44167090_T/C	LG
chr1	44167090	ENSMUSG00000026048	0	deleterious	0.177	0.16	neutral	0.0214147	N	Tgt/Cgt	C/R	1_44167090_T/C	SM
chr1	44167183	ENSMUSG00000026048	0.42	tolerated	0.001	0.514	neutral	0.000430445	N	Ggg/Agg	G/R	1_44167183_G/A	LG
chr1	44167183	ENSMUSG00000026048	0.42	tolerated	0.001	0.514	neutral	0.000430445	N	Ggg/Agg	G/R	1_44167183_G/A	SM
chr1	44167313	ENSMUSG00000026048	1	tolerated	0	0.575	neutral	0.360406	N	gGa/gAa	G/E	1_44167313_G/A	LG
chr1	44167561	ENSMUSG00000026048	0.81	tolerated	0	0.575	neutral	0.115384	N	Ata/Tta	I/L	1_44167561_A/T	LG
chr1	44167561	ENSMUSG00000026048	0.81	tolerated	0	0.575	neutral	0.115384	N	Ata/Tta	I/L	1_44167561_A/T	SM
chr1	44167610	ENSMUSG00000026048	0.26	tolerated	0	0.575	neutral	0.282158	N	cTt/cCt	L/P	1_44167610_T/C	LG
chr1	44167610	ENSMUSG00000026048	0.26	tolerated	0	0.575	neutral	0.282158	N	cTt/cCt	L/P	1_44167610_T/C	SM
chr1	44167616	ENSMUSG00000026048	1	tolerated	0.001	0.514	neutral	0.927029	N	aCc/aGc	T/S	1_44167616_C/G	LG
chr1	44167616	ENSMUSG00000026048	1	tolerated	0.001	0.514	neutral	0.927029	N	aCc/aGc	T/S	1_44167616_C/G	SM
chr1	44173446	ENSMUSG00000026048	0.22	tolerated	0.023	0.216	neutral	0.60526	N	aCt/aTt	T/I	1_44173446_C/T	LG
chr1	44173446	ENSMUSG00000026048	0.22	tolerated	0.023	0.216	neutral	0.60526	N	aCt/aTt	T/I	1_44173446_C/T	SM
chr1	44180613	ENSMUSG00000026048	0.22	tolerated	0.005	0.267	neutral	0.000668315	N	aAc/aGc	N/S	1_44180613_A/G	LG
chr1	44180613	ENSMUSG00000026048	0.22	tolerated	0.005	0.267	neutral	0.000668315	N	aAc/aGc	N/S	1_44180613_A/G	SM
chr1	44180632	ENSMUSG00000026048	1	tolerated	0.005	0.267	neutral	0.000283003	N	atA/atG	I/M	1_44180632_A/G	LG
chr1	44180632	ENSMUSG00000026048	1	tolerated	0.005	0.267	neutral	0.000283003	N	atA/atG	I/M	1_44180632_A/G	SM
chr1	44180897	ENSMUSG00000026048	0.18	tolerated	0.003	0.39	neutral	0.543686	N	Agc/Ggc	S/G	1_44180897_A/G	LG
chr1	44180897	ENSMUSG00000026048	0.18	tolerated	0.003	0.39	neutral	0.543686	N	Agc/Ggc	S/G	1_44180897_A/G	SM
chr1	44180930	ENSMUSG00000026048	0.64	tolerated	0	0.575	neutral	0.651107	N	Cct/Tct	P/S	1_44180930_C/T	LG
chr1	44180930	ENSMUSG00000026048	0.64	tolerated	0	0.575	neutral	0.651107	N	Cct/Tct	P/S	1_44180930_C/T	SM
chr1	44180982	ENSMUSG00000026048	0.21	tolerated	0.066	0.186	neutral	0.0185032	N	gAt/gGt	D/G	1_44180982_A/G	LG
chr1	44180982	ENSMUSG00000026048	0.21	tolerated	0.066	0.186	neutral	0.0185032	N	gAt/gGt	D/G	1_44180982_A/G	SM
chr1	44744536	ENSMUSG00000056870	NA	NA	NA	NA	NA	NA	NA	Gaa/Aaa	E/K	1_44744536_G/A	LG
chr1	44744536	ENSMUSG00000056870	NA	NA	NA	NA	NA	NA	NA	Gaa/Aaa	E/K	1_44744536_G/A	SM
chr1	45403444	ENSMUSG00000026042	0.12	tolerated	0.613	0.124	deleterious	0.0010173	N	Ctt/Gtt	L/V	1_45403444_G/C	LG
chr1	45403444	ENSMUSG00000026042	0.12	tolerated	0.613	0.124	deleterious	0.0010173	N	Ctt/Gtt	L/V	1_45403444_G/C	SM
chr1	46029190	ENSMUSG00000044457	0.88	tolerated	0.001	0.514	neutral	NA	NA	Cca/Tca	P/S	1_46029190_G/A	LG
chr1	46029190	ENSMUSG00000044457	0.88	tolerated	0.001	0.514	neutral	NA	NA	Cca/Tca	P/S	1_46029190_G/A	SM
chr1	46066957	ENSMUSG00000041144	NA	NA	0	0.575	neutral	NA	NA	Ccg/Tcg	P/S	1_46066957_C/T	LG
chr1	46066957	ENSMUSG00000041144	NA	NA	0	0.575	neutral	NA	NA	Ccg/Tcg	P/S	1_46066957_C/T	SM
chr1	46066960	ENSMUSG00000041144	NA	NA	0	0.575	neutral	NA	NA	Atc/Gtc	I/V	1_46066960_A/G	LG
chr1	46066960	ENSMUSG00000041144	NA	NA	0	0.575	neutral	NA	NA	Atc/Gtc	I/V	1_46066960_A/G	SM
chr1	46187303	ENSMUSG00000041144	0.62	tolerated	0.457	0.132	neutral	NA	NA	gTa/gCa	V/A	1_46187303_T/C	LG
chr1	46187303	ENSMUSG00000041144	0.62	tolerated	0.457	0.132	neutral	NA	NA	gTa/gCa	V/A	1_46187303_T/C	SM
chr1	46201351	ENSMUSG00000041144	1	tolerated	0	0.575	neutral	NA	NA	Aac/Gac	N/D	1_46201351_A/G	LG
chr1	46201351	ENSMUSG00000041144	1	tolerated	0	0.575	neutral	NA	NA	Aac/Gac	N/D	1_46201351_A/G	SM
chr1	46224657	ENSMUSG00000041144	0	deleterious	1	0.0109	deleterious	NA	NA	Gct/Act	A/T	1_46224657_G/A	SM
chr1	46373270	ENSMUSG00000041144	0.44	tolerated	0.001	0.514	neutral	NA	NA	aAa/aGa	K/R	1_46373270_A/G	LG
chr1	51770845	ENSMUSG00000018417	0.01	deleterious	0.914	0.0913	deleterious	1.40E-07	NA	Cgg/Tgg	R/W	1_51770845_G/A	LG
chr1	51940777	ENSMUSG00000072324	0.01	deleterious	0.186	0.159	neutral	NA	NA	cGt/cAt	R/H	1_51940777_C/T	LG
chr1	51940921	ENSMUSG00000072324	1	tolerated	0	0.575	neutral	NA	NA	aAa/aGa	K/R	1_51940921_T/C	LG
chr1	51940975	ENSMUSG00000072324	0.09	tolerated	0.029	0.207	neutral	NA	NA	cGa/cAa	R/Q	1_51940975_C/T	LG
chr1	51941131	ENSMUSG00000072324	1	tolerated	0	0.575	neutral	NA	NA	cAg/cGg	Q/R	1_51941131_T/C	LG
chr1	51941132	ENSMUSG00000072324	0.01	deleterious	0.005	0.267	neutral	NA	NA	Cag/Gag	Q/E	1_51941132_G/C	LG
chr1	52090712	ENSMUSG00000078291	1	tolerated	0.002	0.452	neutral	NA	NA	Aga/Gga	R/G	1_52090712_T/C	SM
chr1	52490118	ENSMUSG00000002881	0.12	tolerated	0	0.575	neutral	0.000569054	N	Ccc/Tcc	P/S	1_52490118_G/A	LG
chr1	52490118	ENSMUSG00000002881	0.12	tolerated	0	0.575	neutral	0.000569054	N	Ccc/Tcc	P/S	1_52490118_G/A	SM
chr1	52490122	ENSMUSG00000002881	0.68	tolerated	0.001	0.514	neutral	5.62E-07	D	atG/atA	M/I	1_52490122_C/T	SM
chr1	52640958	ENSMUSG00000043015	0.17	tolerated	0	0.575	neutral	NA	NA	Gag/Aag	E/K	1_52640958_G/A	LG
chr1	52640958	ENSMUSG00000043015	0.17	tolerated	0	0.575	neutral	NA	NA	Gag/Aag	E/K	1_52640958_G/A	SM
chr1	52640964	ENSMUSG00000043015	0.69	tolerated	0.001	0.514	neutral	NA	NA	Ata/Gta	I/V	1_52640964_A/G	LG
chr1	52640964	ENSMUSG00000043015	0.69	tolerated	0.001	0.514	neutral	NA	NA	Ata/Gta	I/V	1_52640964_A/G	SM
chr1	52789736	ENSMUSG00000026102	0.57	tolerated	0.104	0.174	neutral	0.957581	N	Agg/Ggg	R/G	1_52789736_T/C	SM
chr1	52799461	ENSMUSG00000026102	0.41	tolerated	0.001	0.514	neutral	0.460488	NA	Tgt/Cgt	C/R	1_52799461_A/G	LG
chr1	52799461	ENSMUSG00000026102	0.41	tolerated	0.001	0.514	neutral	0.460488	NA	Tgt/Cgt	C/R	1_52799461_A/G	SM
chr1	52860083	ENSMUSG00000041426	1	tolerated	0	0.575	neutral	9.92E-07	NA	gGa/gCa	G/A	1_52860083_G/C	SM
chr1	52860088	ENSMUSG00000041426	0.53	tolerated	0.437	0.134	neutral	1.12E-06	NA	Gtc/Atc	V/I	1_52860088_G/A	SM
chr1	52905414	ENSMUSG00000041426	0	deleterious	0.997	0.0357	deleterious	0.0550063	NA	Cgg/Tgg	R/W	1_52905414_C/T	SM
chr1	53206616	ENSMUSG00000026098	0.8	tolerated	0	0.575	neutral	0.0496551	N	gCg/gTg	A/V	1_53206616_G/A	LG
chr1	53206616	ENSMUSG00000026098	0.8	tolerated	0	0.575	neutral	0.0496551	N	gCg/gTg	A/V	1_53206616_G/A	SM
chr1	53207220	ENSMUSG00000026098	0.69	tolerated	0.011	0.239	neutral	0.276473	N	Gct/Act	A/T	1_53207220_C/T	LG
chr1	53207220	ENSMUSG00000026098	0.69	tolerated	0.011	0.239	neutral	0.276473	N	Gct/Act	A/T	1_53207220_C/T	SM
chr1	53347445	ENSMUSG00000026095	0.15	tolerated	0.124	0.17	neutral	NA	NA	cGt/cAt	R/H	1_53347445_C/T	SM
chr1	53397164	ENSMUSG00000096141	0.52	tolerated	0	0.575	neutral	NA	NA	caC/caA	H/Q	1_53397164_G/T	SM
chr1	53479803	ENSMUSG00000096141	1	tolerated	0	0.575	neutral	NA	NA	Cag/Gag	Q/E	1_53479803_G/C	LG
chr1	53479803	ENSMUSG00000096141	1	tolerated	0	0.575	neutral	NA	NA	Cag/Gag	Q/E	1_53479803_G/C	SM
chr1	53567099	ENSMUSG00000096141	0.46	tolerated	0.146	0.166	neutral	NA	NA	gTa/gCa	V/A	1_53567099_A/G	SM
chr1	53623500	ENSMUSG00000096141	0.48	tolerated	0	0.575	neutral	NA	NA	aTc/aAc	I/N	1_53623500_A/T	LG
chr1	53623500	ENSMUSG00000096141	0.48	tolerated	0	0.575	neutral	NA	NA	aTc/aAc	I/N	1_53623500_A/T	SM
chr1	53663832	ENSMUSG00000096141	0.21	tolerated	0.135	0.168	neutral	NA	NA	aCc/aTc	T/I	1_53663832_G/A	LG
chr1	53702043	ENSMUSG00000096141	0.04	deleterious	0.143	0.166	neutral	NA	NA	gTg/gCg	V/A	1_53702043_A/G	LG
chr1	53702043	ENSMUSG00000096141	0.04	deleterious	0.143	0.166	neutral	NA	NA	gTg/gCg	V/A	1_53702043_A/G	SM
chr1	53776570	ENSMUSG00000026094	0.14	tolerated	0.001	0.514	neutral	0.198456	N	atT/atG	I/M	1_53776570_A/C	LG
chr1	53776570	ENSMUSG00000026094	0.14	tolerated	0.001	0.514	neutral	0.198456	N	atT/atG	I/M	1_53776570_A/C	SM
chr1	54406026	ENSMUSG00000041303	0.52	tolerated	0	0.575	neutral	0.000129839	N	aAc/aGc	N/S	1_54406026_T/C	SM
chr1	54424131	ENSMUSG00000041303	0.57	tolerated	0	0.575	neutral	0.00682051	N	Gct/Act	A/T	1_54424131_C/T	SM
chr1	54437841	ENSMUSG00000041303	0.58	tolerated	0.001	0.514	neutral	0.182315	N	Gcc/Acc	A/T	1_54437841_C/T	SM
chr1	55061302	ENSMUSG00000025981	1	tolerated	0	0.575	neutral	8.45E-07	N	atA/atG	I/M	1_55061302_A/G	LG
chr1	55204318	ENSMUSG00000025978	0.04	deleterious	0.613	0.124	deleterious	0.0326739	N	Gtc/Ttc	V/F	1_55204318_C/A	SM
chr1	57377759	ENSMUSG00000038323	0.31	tolerated	0	0.575	neutral	NA	NA	cTg/cCg	L/P	1_57377759_T/C	LG
chr1	57377759	ENSMUSG00000038323	0.31	tolerated	0	0.575	neutral	NA	NA	cTg/cCg	L/P	1_57377759_T/C	SM
chr1	57383151	ENSMUSG00000038323	0.53	tolerated	0	0.575	neutral	0.524819	N	Cct/Gct	P/A	1_57383151_C/G	LG
chr1	57383556	ENSMUSG00000038323	0.51	tolerated	0.889	0.0954	deleterious	0.00434724	N	Gta/Ata	V/I	1_57383556_G/A	SM
chr1	57406448	ENSMUSG00000048495	0.2	tolerated	0.004	0.328	neutral	0.536814	NA	cGt/cAt	R/H	1_57406448_C/T	LG
chr1	58081520	ENSMUSG00000063558	0.5	tolerated	0.98	0.0679	deleterious	1.61E-05	D	gaC/gaG	D/E	1_58081520_C/G	LG
chr1	58153490	ENSMUSG00000064294	0.57	tolerated	0	0.575	neutral	NA	NA	aAg/aGg	K/R	1_58153490_A/G	LG
chr1	58235194	ENSMUSG00000038242	1	tolerated	0.001	0.514	neutral	NA	NA	Atc/Ctc	I/L	1_58235194_A/C	LG
chr1	58235194	ENSMUSG00000038242	1	tolerated	0.001	0.514	neutral	NA	NA	Atc/Ctc	I/L	1_58235194_A/C	SM
chr1	58240708	ENSMUSG00000038242	1	tolerated	0.002	0.452	neutral	NA	NA	gaC/gaA	D/E	1_58240708_C/A	LG
chr1	58240708	ENSMUSG00000038242	1	tolerated	0.002	0.452	neutral	NA	NA	gaC/gaA	D/E	1_58240708_C/A	SM
chr1	58265070	ENSMUSG00000038242	0.82	tolerated	0	0.575	neutral	NA	NA	Atc/Gtc	I/V	1_58265070_A/G	LG
chr1	58292207	ENSMUSG00000079554	0.79	tolerated	0	0.575	neutral	NA	NA	Aag/Gag	K/E	1_58292207_A/G	LG
chr1	58346285	ENSMUSG00000079554	0.64	tolerated	0	0.575	neutral	NA	NA	Aca/Gca	T/A	1_58346285_A/G	SM
chr1	58824229	ENSMUSG00000026029	0.02	deleterious	1	0.0109	deleterious	0.243482	NA	gCc/gTc	A/V	1_58824229_C/T	LG
chr1	58910004	ENSMUSG00000026028	0.4	tolerated	0.002	0.452	neutral	0.0956911	NA	Agc/Ggc	S/G	1_58910004_T/C	LG
chr1	58910240	ENSMUSG00000026028	0.77	tolerated	0	0.575	neutral	0.938391	NA	cAg/cGg	Q/R	1_58910240_T/C	LG
chr1	58989691	ENSMUSG00000026027	0.4	tolerated	0.139	0.167	neutral	2.16E-05	D	aGa/aCa	R/T	1_58989691_G/C	SM
chr1	59119707	ENSMUSG00000038079	0	deleterious	0.201	0.156	neutral	NA	NA	cCt/cTt	P/L	1_59119707_G/A	LG
chr1	59119707	ENSMUSG00000038079	0	deleterious	0.201	0.156	neutral	NA	NA	cCt/cTt	P/L	1_59119707_G/A	SM
chr1	59120170	ENSMUSG00000097573	NA	NA	NA	NA	NA	NA	NA	Ggg/Cgg	G/R	1_59120170_G/C	LG
chr1	59120170	ENSMUSG00000097573	NA	NA	NA	NA	NA	NA	NA	Ggg/Cgg	G/R	1_59120170_G/C	SM
chr1	59120234	ENSMUSG00000097573	NA	NA	NA	NA	NA	NA	NA	cAg/cCg	Q/P	1_59120234_A/C	LG
chr1	59120234	ENSMUSG00000097573	NA	NA	NA	NA	NA	NA	NA	cAg/cCg	Q/P	1_59120234_A/C	SM
chr1	59123567	ENSMUSG00000079550	0.65	tolerated	0	0.575	neutral	0.959852	NA	tCg/tTg	S/L	1_59123567_G/A	LG
chr1	59123567	ENSMUSG00000079550	0.65	tolerated	0	0.575	neutral	0.959852	NA	tCg/tTg	S/L	1_59123567_G/A	SM
chr1	59125604	ENSMUSG00000079550	0.49	tolerated	0	0.575	neutral	0.377601	NA	tTc/tCc	F/S	1_59125604_A/G	LG
chr1	59125604	ENSMUSG00000079550	0.49	tolerated	0	0.575	neutral	0.377601	NA	tTc/tCc	F/S	1_59125604_A/G	SM
chr1	59706714	ENSMUSG00000026020	0.62	tolerated	0.005	0.267	neutral	0.0116023	N	Att/Gtt	I/V	1_59706714_A/G	SM
chr1	59949161	ENSMUSG00000041040	1	tolerated	0	0.575	neutral	0.281069	N	aTt/aGt	I/S	1_59949161_T/G	SM
chr1	60078184	ENSMUSG00000026019	0.81	tolerated	0	0.575	neutral	0.148107	NA	Act/Gct	T/A	1_60078184_T/C	SM
chr1	60139240	ENSMUSG00000026017	0.05	tolerated	0.979	0.0687	deleterious	4.75E-06	NA	Gta/Ata	V/I	1_60139240_G/A	SM
chr1	60277932	ENSMUSG00000073664	0.4	tolerated	0	0.575	neutral	NA	NA	Aat/Gat	N/D	1_60277932_A/G	SM
chr1	60319729	ENSMUSG00000073664	1	tolerated	0	0.575	neutral	NA	NA	cTg/cCg	L/P	1_60319729_T/C	SM
chr1	60354557	ENSMUSG00000049439	0.21	tolerated	0.008	0.252	neutral	0.000835101	NA	caG/caT	Q/H	1_60354557_G/T	SM
chr1	62637853	ENSMUSG00000052062	0.03	deleterious	0.173	0.161	neutral	0.0489911	NA	aGc/aAc	S/N	1_62637853_G/A	LG
chr1	62637853	ENSMUSG00000052062	0.03	deleterious	0.173	0.161	neutral	0.0489911	NA	aGc/aAc	S/N	1_62637853_G/A	SM
chr1	63151632	ENSMUSG00000025968	1	tolerated	0	0.575	neutral	0.000169064	N	gTa/gCa	V/A	1_63151632_A/G	LG
chr1	63151632	ENSMUSG00000025968	1	tolerated	0	0.575	neutral	0.000169064	N	gTa/gCa	V/A	1_63151632_A/G	SM
chr1	63303463	ENSMUSG00000027520	0.23	tolerated	0.094	0.177	neutral	NA	NA	Cgt/Ggt	R/G	1_63303463_C/G	LG
chr1	63303529	ENSMUSG00000027520	0.54	tolerated	0.001	0.514	neutral	NA	NA	Agt/Ggt	S/G	1_63303529_A/G	LG
chr1	63303532	ENSMUSG00000027520	0.58	tolerated	0	0.575	neutral	NA	NA	Tgt/Cgt	C/R	1_63303532_T/C	LG
chr1	63307960	ENSMUSG00000027520	0.08	tolerated	0.986	0.0634	deleterious	NA	NA	Ggg/Cgg	G/R	1_63307960_G/C	LG
chr1	63308669	ENSMUSG00000027520	1	tolerated	0	0.575	neutral	NA	NA	gTt/gCt	V/A	1_63308669_T/C	LG
chr1	63623085	ENSMUSG00000069085	1	tolerated	0	0.575	neutral	NA	NA	gTc/gCc	V/A	1_63623085_A/G	SM
chr1	63633753	ENSMUSG00000069085	1	tolerated	0	0.575	neutral	NA	NA	cTg/cCg	L/P	1_63633753_A/G	LG
chr1	63633753	ENSMUSG00000069085	1	tolerated	0	0.575	neutral	NA	NA	cTg/cCg	L/P	1_63633753_A/G	SM
chr1	63661245	ENSMUSG00000069085	1	tolerated	0	0.575	neutral	NA	NA	cAt/cGt	H/R	1_63661245_T/C	SM
chr1	63664810	ENSMUSG00000069085	0.14	tolerated	0.383	0.138	neutral	NA	NA	cGt/cAt	R/H	1_63664810_C/T	SM
chr1	65050833	ENSMUSG00000070870	NA	NA	NA	NA	NA	NA	NA	aCc/aTc	T/I	1_65050833_G/A	LG
chr1	65050868	ENSMUSG00000070870	0.52	tolerated	0	0.575	neutral	NA	NA	Gca/Aca	A/T	1_65050868_C/T	LG
chr1	65050868	ENSMUSG00000070870	0.52	tolerated	0	0.575	neutral	NA	NA	Gca/Aca	A/T	1_65050868_C/T	SM
chr1	65051094	ENSMUSG00000070870	NA	NA	NA	NA	NA	NA	NA	gAg/gGg	E/G	1_65051094_T/C	LG
chr1	65071663	ENSMUSG00000025952	0.85	tolerated	0.001	0.514	neutral	0.0771216	N	tTc/tAc	F/Y	1_65071663_A/T	SM
chr1	65071699	ENSMUSG00000025952	0.08	tolerated	0.691	0.115	deleterious	9.95E-06	D	cGc/cAc	R/H	1_65071699_C/T	SM
chr1	65071716	ENSMUSG00000025952	0.1	tolerated	0.527	0.128	deleterious	0.0868733	N	atG/atA	M/I	1_65071716_C/T	SM
chr1	65071727	ENSMUSG00000025952	0.08	tolerated	0.801	0.104	deleterious	0.000511488	D	Ctc/Atc	L/I	1_65071727_G/T	SM
chr1	65081929	ENSMUSG00000073658	1	tolerated	0.001	0.514	neutral	0.0110754	N	Tgc/Cgc	C/R	1_65081929_A/G	LG
chr1	65081929	ENSMUSG00000073658	1	tolerated	0.001	0.514	neutral	0.0110754	N	Tgc/Cgc	C/R	1_65081929_A/G	SM
chr1	65165221	ENSMUSG00000025950	0.19	tolerated	0	0.575	neutral	NA	NA	aaG/aaT	K/N	1_65165221_C/A	SM
chr1	65246347	ENSMUSG00000025949	0.6	tolerated	0	0.575	neutral	NA	NA	cCt/cTt	P/L	1_65246347_C/T	SM
chr1	65926877	ENSMUSG00000025945	1	tolerated	0.003	0.39	neutral	NA	NA	cAc/cGc	H/R	1_65926877_A/G	LG
chr1	65926877	ENSMUSG00000025945	1	tolerated	0.003	0.39	neutral	NA	NA	cAc/cGc	H/R	1_65926877_A/G	SM
chr1	65928211	ENSMUSG00000025945	0.25	tolerated	1	0.0109	deleterious	NA	NA	Ggc/Agc	G/S	1_65928211_G/A	LG
chr1	65928211	ENSMUSG00000025945	0.25	tolerated	1	0.0109	deleterious	NA	NA	Ggc/Agc	G/S	1_65928211_G/A	SM
chr1	66399472	ENSMUSG00000015222	0.02	deleterious	0.976	0.0712	deleterious	0.0136431	NA	Cac/Tac	H/Y	1_66399472_C/T	LG
chr1	66399472	ENSMUSG00000015222	0.02	deleterious	0.976	0.0712	deleterious	0.0136431	NA	Cac/Tac	H/Y	1_66399472_C/T	SM
chr1	66410666	ENSMUSG00000015222	0.24	tolerated	0.594	0.125	deleterious	NA	NA	Ccc/Tcc	P/S	1_66410666_C/T	LG
chr1	66410811	ENSMUSG00000015222	0.34	tolerated	0	0.575	neutral	NA	NA	gTc/gCc	V/A	1_66410811_T/C	LG
chr1	66410811	ENSMUSG00000015222	0.34	tolerated	0	0.575	neutral	NA	NA	gTc/gCc	V/A	1_66410811_T/C	SM
chr1	66412466	ENSMUSG00000015222	0.33	tolerated	0.012	0.236	neutral	NA	NA	Gct/Act	A/T	1_66412466_G/A	SM
chr1	66413315	ENSMUSG00000015222	1	tolerated	0	0.575	neutral	NA	NA	Aaa/Gaa	K/E	1_66413315_A/G	LG
chr1	66413315	ENSMUSG00000015222	1	tolerated	0	0.575	neutral	NA	NA	Aaa/Gaa	K/E	1_66413315_A/G	SM
chr1	66413329	ENSMUSG00000015222	0.93	tolerated	0	0.575	neutral	NA	NA	ttT/ttG	F/L	1_66413329_T/G	LG
chr1	66413329	ENSMUSG00000015222	0.93	tolerated	0	0.575	neutral	NA	NA	ttT/ttG	F/L	1_66413329_T/G	SM
chr1	66413883	ENSMUSG00000015222	0.02	deleterious	0.846	0.0988	deleterious	NA	NA	gAt/gGt	D/G	1_66413883_A/G	LG
chr1	66413883	ENSMUSG00000015222	0.02	deleterious	0.846	0.0988	deleterious	NA	NA	gAt/gGt	D/G	1_66413883_A/G	SM
chr1	66414791	ENSMUSG00000015222	0.27	tolerated	0	0.575	neutral	NA	NA	Aga/Gga	R/G	1_66414791_A/G	LG
chr1	66414791	ENSMUSG00000015222	0.27	tolerated	0	0.575	neutral	NA	NA	Aga/Gga	R/G	1_66414791_A/G	SM
chr1	66414912	ENSMUSG00000015222	0.33	tolerated	0.001	0.514	neutral	NA	NA	gGt/gCt	G/A	1_66414912_G/C	SM
chr1	66438983	ENSMUSG00000015222	NA	NA	NA	NA	NA	NA	NA	cGg/cAg	R/Q	1_66438983_G/A	LG
chr1	66695563	ENSMUSG00000055567	1	tolerated	0	0.575	neutral	NA	NA	gaC/gaG	D/E	1_66695563_C/G	LG
chr1	66695563	ENSMUSG00000055567	1	tolerated	0	0.575	neutral	NA	NA	gaC/gaG	D/E	1_66695563_C/G	SM
chr1	66720913	ENSMUSG00000026004	0.12	tolerated	0	0.575	neutral	0.211936	N	Aca/Gca	T/A	1_66720913_T/C	LG
chr1	66720913	ENSMUSG00000026004	0.12	tolerated	0	0.575	neutral	0.211936	N	Aca/Gca	T/A	1_66720913_T/C	SM
chr1	66721870	ENSMUSG00000026004	1	tolerated	0	0.575	neutral	0.288012	N	Cca/Gca	P/A	1_66721870_G/C	LG
chr1	66721870	ENSMUSG00000026004	1	tolerated	0	0.575	neutral	0.288012	N	Cca/Gca	P/A	1_66721870_G/C	SM
chr1	66801083	ENSMUSG00000026004	0.5	tolerated	0.797	0.105	deleterious	0.0756765	NA	Ttg/Gtg	L/V	1_66801083_A/C	LG
chr1	66801485	ENSMUSG00000026004	1	tolerated	0	0.575	neutral	0.000454431	NA	Cag/Gag	Q/E	1_66801485_G/C	LG
chr1	66801485	ENSMUSG00000026004	1	tolerated	0	0.575	neutral	0.000454431	NA	Cag/Gag	Q/E	1_66801485_G/C	SM
chr1	66801656	ENSMUSG00000026004	1	tolerated	0	0.575	neutral	0.0283797	NA	Gct/Act	A/T	1_66801656_C/T	LG
chr1	66801656	ENSMUSG00000026004	1	tolerated	0	0.575	neutral	0.0283797	NA	Gct/Act	A/T	1_66801656_C/T	SM
chr1	66857493	ENSMUSG00000026003	0.29	tolerated	0.064	0.187	neutral	8.16E-10	D	Att/Gtt	I/V	1_66857493_T/C	LG
chr1	66857493	ENSMUSG00000026003	0.29	tolerated	0.064	0.187	neutral	8.16E-10	D	Att/Gtt	I/V	1_66857493_T/C	SM
chr1	66863185	ENSMUSG00000026003	0.22	tolerated	0	0.575	neutral	0.00627872	N	cTg/cCg	L/P	1_66863185_A/G	LG
chr1	66863185	ENSMUSG00000026003	0.22	tolerated	0	0.575	neutral	0.00627872	N	cTg/cCg	L/P	1_66863185_A/G	SM
chr1	66863208	ENSMUSG00000026003	0.36	tolerated	0.003	0.39	neutral	0.993984	N	agC/agA	S/R	1_66863208_G/T	LG
chr1	66863208	ENSMUSG00000026003	0.36	tolerated	0.003	0.39	neutral	0.993984	N	agC/agA	S/R	1_66863208_G/T	SM
chr1	66863209	ENSMUSG00000026003	0.19	tolerated	0.008	0.252	neutral	0.993984	N	aGc/aAc	S/N	1_66863209_C/T	LG
chr1	66863209	ENSMUSG00000026003	0.19	tolerated	0.008	0.252	neutral	0.993984	N	aGc/aAc	S/N	1_66863209_C/T	SM
chr1	67009321	ENSMUSG00000026000	0.71	tolerated	0	0.575	neutral	0.000452917	N	ttG/ttC	L/F	1_67009321_C/G	LG
chr1	67180089	ENSMUSG00000025991	0.02	deleterious	0	0.575	neutral	0.00470047	N	Tcc/Ccc	S/P	1_67180089_T/C	LG
chr1	67180089	ENSMUSG00000025991	0.02	deleterious	0	0.575	neutral	0.00470047	N	Tcc/Ccc	S/P	1_67180089_T/C	SM
chr1	68071612	ENSMUSG00000062209	0.38	tolerated	0.001	0.514	neutral	NA	NA	gAa/gGa	E/G	1_68071612_T/C	SM
chr1	69853380	ENSMUSG00000053153	0.47	tolerated	0.982	0.0664	deleterious	0.00552348	N	Ctc/Atc	L/I	1_69853380_C/A	SM
chr1	69887530	ENSMUSG00000053153	0.47	tolerated	0	0.575	neutral	0.321704	N	atG/atA	M/I	1_69887530_G/A	LG
chr1	71074789	ENSMUSG00000026196	0.23	tolerated	0.665	0.119	deleterious	0.335071	N	aaC/aaA	N/K	1_71074789_G/T	LG
chr1	71074806	ENSMUSG00000026196	1	tolerated	0	0.575	neutral	0.113761	N	Gca/Aca	A/T	1_71074806_C/T	LG
chr1	71074857	ENSMUSG00000026196	0.34	tolerated	0.002	0.452	neutral	0.0140507	N	Gac/Aac	D/N	1_71074857_C/T	LG
chr1	71075076	ENSMUSG00000026196	0.62	tolerated	0.957	0.079	deleterious	0.0166172	N	Ggt/Agt	G/S	1_71075076_C/T	LG
chr1	71075459	ENSMUSG00000026196	0.03	deleterious	0.998	0.0274	deleterious	0.0494123	N	aGg/aTg	R/M	1_71075459_C/A	LG
chr1	71088180	ENSMUSG00000026196	0.15	tolerated	0.043	0.197	neutral	4.98E-07	D	aAg/aGg	K/R	1_71088180_T/C	LG
chr1	71102765	ENSMUSG00000026196	0.27	tolerated	0	0.575	neutral	0.546736	N	Gct/Cct	A/P	1_71102765_C/G	LG
chr1	71260907	ENSMUSG00000050296	1	tolerated	0	0.575	neutral	0.75781	N	ttT/ttA	F/L	1_71260907_A/T	LG
chr1	71302913	ENSMUSG00000050296	0.61	tolerated	0	0.575	neutral	0.0304331	N	tTg/tCg	L/S	1_71302913_A/G	LG
chr1	71303508	ENSMUSG00000050296	0.84	tolerated	0.002	0.452	neutral	0.203037	N	Acg/Gcg	T/A	1_71303508_T/C	LG
chr1	71653175	ENSMUSG00000073652	NA	NA	0	0.575	neutral	NA	NA	gTt/gCt	V/A	1_71653175_T/C	LG
chr1	71653210	ENSMUSG00000073652	NA	NA	0	0.575	neutral	NA	NA	Acc/Ccc	T/P	1_71653210_A/C	LG
chr1	71657049	ENSMUSG00000073652	NA	NA	0.904	0.0934	deleterious	NA	NA	gAc/gGc	D/G	1_71657049_A/G	LG
chr1	71657126	ENSMUSG00000073652	NA	NA	0.663	0.119	deleterious	NA	NA	Ttc/Gtc	F/V	1_71657126_T/G	LG
chr1	72162466	ENSMUSG00000039395	0.48	tolerated	0.748	0.11	deleterious	1.90E-05	D	gaC/gaA	D/E	1_72162466_G/T	LG
chr1	72300923	ENSMUSG00000026188	0.42	tolerated	0.012	0.236	neutral	0.000236045	D	Gtc/Atc	V/I	1_72300923_G/A	LG
chr1	72301070	ENSMUSG00000026188	0.44	tolerated	0	0.575	neutral	4.48E-05	N	Acc/Gcc	T/A	1_72301070_A/G	LG
chr1	72346423	ENSMUSG00000026187	0.07	tolerated	0.762	0.109	deleterious	0.00112939	N	Aat/Cat	N/H	1_72346423_A/C	LG
chr1	72585865	ENSMUSG00000039354	0.2	tolerated	0.064	0.187	neutral	0.686277	NA	gCg/gTg	A/V	1_72585865_C/T	LG
chr1	72585865	ENSMUSG00000039354	0.2	tolerated	0.064	0.187	neutral	0.686277	NA	gCg/gTg	A/V	1_72585865_C/T	SM
chr1	72586009	ENSMUSG00000039354	0.45	tolerated	0.053	0.191	neutral	0.394878	NA	cAa/cGa	Q/R	1_72586009_A/G	LG
chr1	72586009	ENSMUSG00000039354	0.45	tolerated	0.053	0.191	neutral	0.394878	NA	cAa/cGa	Q/R	1_72586009_A/G	SM
chr1	72586116	ENSMUSG00000039354	0.35	tolerated	0	0.575	neutral	0.446466	NA	Tgg/Cgg	W/R	1_72586116_T/C	LG
chr1	72586116	ENSMUSG00000039354	0.35	tolerated	0	0.575	neutral	0.446466	NA	Tgg/Cgg	W/R	1_72586116_T/C	SM
chr1	72586225	ENSMUSG00000039354	0.96	tolerated	0	0.575	neutral	0.0355038	NA	gTg/gCg	V/A	1_72586225_T/C	LG
chr1	72586225	ENSMUSG00000039354	0.96	tolerated	0	0.575	neutral	0.0355038	NA	gTg/gCg	V/A	1_72586225_T/C	SM
chr1	73925629	ENSMUSG00000055322	0.07	tolerated	0.995	0.0521	deleterious	NA	NA	tCg/tTg	S/L	1_73925629_G/A	LG
chr1	73952846	ENSMUSG00000055322	0.34	tolerated	0.002	0.452	neutral	NA	NA	gCt/gGt	A/G	1_73952846_G/C	LG
chr1	74003537	ENSMUSG00000055322	0	deleterious	0.242	0.151	neutral	NA	NA	Ccc/Tcc	P/S	1_74003537_G/A	LG
chr1	74003537	ENSMUSG00000055322	0	deleterious	0.242	0.151	neutral	NA	NA	Ccc/Tcc	P/S	1_74003537_G/A	SM
chr1	74127901	ENSMUSG00000061815	1	tolerated	0	0.575	neutral	NA	NA	gaA/gaC	E/D	1_74127901_A/C	LG
chr1	74127901	ENSMUSG00000061815	1	tolerated	0	0.575	neutral	NA	NA	gaA/gaC	E/D	1_74127901_A/C	SM
chr1	74129732	ENSMUSG00000061815	1	tolerated	0	0.575	neutral	0.000505758	NA	Gct/Cct	A/P	1_74129732_G/C	SM
chr1	74140948	ENSMUSG00000061815	1	tolerated	0	0.575	neutral	0.754114	NA	gTg/gCg	V/A	1_74140948_T/C	LG
chr1	74192411	ENSMUSG00000048480	0.12	tolerated	0.854	0.0986	deleterious	NA	NA	Ctg/Atg	L/M	1_74192411_G/T	SM
chr1	74362501	ENSMUSG00000073650	0.16	tolerated	NA	NA	NA	NA	NA	Ggg/Agg	G/R	1_74362501_G/A	SM
chr1	74368143	ENSMUSG00000073650	NA	NA	0.999	0.0192	deleterious	0.000352684	D	gAg/gTg	E/V	1_74368143_A/T	LG
chr1	74380211	ENSMUSG00000026177	1	tolerated	0	0.575	neutral	1.73E-07	N	gAc/gGc	D/G	1_74380211_A/G	LG
chr1	74380211	ENSMUSG00000026177	1	tolerated	0	0.575	neutral	1.73E-07	N	gAc/gGc	D/G	1_74380211_A/G	SM
chr1	74380864	ENSMUSG00000026177	0.17	tolerated	1	0.0109	deleterious	9.87E-07	D	cAg/cCg	Q/P	1_74380864_A/C	SM
chr1	74475041	ENSMUSG00000033364	0.85	tolerated	0.003	0.39	neutral	0.000211055	D	Gcg/Tcg	A/S	1_74475041_C/A	SM
chr1	74479703	ENSMUSG00000033364	1	tolerated	0	0.575	neutral	7.86E-08	N	Tgt/Agt	C/S	1_74479703_A/T	SM
chr1	74570943	ENSMUSG00000026135	0.07	tolerated	0.499	0.129	neutral	NA	NA	cCt/cGt	P/R	1_74570943_G/C	SM
chr1	74570944	ENSMUSG00000026135	0.28	tolerated	0	0.575	neutral	NA	NA	Cct/Gct	P/A	1_74570944_G/C	SM
chr1	74570946	ENSMUSG00000026135	0.33	tolerated	0.542	0.128	deleterious	NA	NA	cTt/cAt	L/H	1_74570946_A/T	SM
chr1	74571837	ENSMUSG00000026135	0.26	tolerated	0.532	0.128	deleterious	NA	NA	tTg/tCg	L/S	1_74571837_A/G	LG
chr1	74571837	ENSMUSG00000026135	0.26	tolerated	0.532	0.128	deleterious	NA	NA	tTg/tCg	L/S	1_74571837_A/G	SM
chr1	74589688	ENSMUSG00000026172	0	deleterious	1	0.0109	deleterious	3.08E-08	NA	Cgg/Tgg	R/W	1_74589688_C/T	LG
chr1	74594219	ENSMUSG00000026171	0.73	tolerated	0.023	0.216	neutral	0.103389	N	Ccg/Tcg	P/S	1_74594219_G/A	LG
chr1	74611440	ENSMUSG00000033276	0.61	tolerated	0	0.575	neutral	0.123497	NA	Ggg/Agg	G/R	1_74611440_G/A	LG
chr1	74611440	ENSMUSG00000033276	0.61	tolerated	0	0.575	neutral	0.123497	NA	Ggg/Agg	G/R	1_74611440_G/A	SM
chr1	74631605	ENSMUSG00000033276	0.08	tolerated	0	0.575	neutral	0.401973	NA	tAt/tGt	Y/C	1_74631605_A/G	LG
chr1	74631605	ENSMUSG00000033276	0.08	tolerated	0	0.575	neutral	0.401973	NA	tAt/tGt	Y/C	1_74631605_A/G	SM
chr1	74632757	ENSMUSG00000033276	0.68	tolerated	0	0.575	neutral	0.626152	NA	gTt/gCt	V/A	1_74632757_T/C	LG
chr1	74632778	ENSMUSG00000033276	0.05	tolerated	0.462	0.132	neutral	0.384919	NA	aTt/aCt	I/T	1_74632778_T/C	LG
chr1	74672990	ENSMUSG00000033257	0.87	tolerated	0.026	0.211	neutral	NA	NA	Aac/Gac	N/D	1_74672990_A/G	LG
chr1	74688171	ENSMUSG00000033257	1	tolerated	0.007	0.257	neutral	1.87E-06	D	Cct/Tct	P/S	1_74688171_C/T	LG
chr1	74735983	ENSMUSG00000026170	0.33	tolerated	0	0.575	neutral	0.202243	N	Act/Cct	T/P	1_74735983_A/C	LG
chr1	74902192	ENSMUSG00000047021	1	tolerated	0	0.575	neutral	0.0863162	N	atG/atA	M/I	1_74902192_C/T	SM
chr1	74968204	ENSMUSG00000026162	0.07	tolerated	0.012	0.236	neutral	NA	NA	Tct/Cct	S/P	1_74968204_A/G	LG
chr1	74968204	ENSMUSG00000026162	0.07	tolerated	0.012	0.236	neutral	NA	NA	Tct/Cct	S/P	1_74968204_A/G	SM
chr1	74968899	ENSMUSG00000026162	1	tolerated	0.063	0.187	neutral	NA	NA	gCg/gTg	A/V	1_74968899_G/A	LG
chr1	74968899	ENSMUSG00000026162	1	tolerated	0.063	0.187	neutral	NA	NA	gCg/gTg	A/V	1_74968899_G/A	SM
chr1	75125895	ENSMUSG00000026205	0.22	tolerated	0	0.575	neutral	0.436801	N	aGa/aAa	R/K	1_75125895_C/T	LG
chr1	75125895	ENSMUSG00000026205	0.22	tolerated	0	0.575	neutral	0.436801	N	aGa/aAa	R/K	1_75125895_C/T	SM
chr1	75133728	ENSMUSG00000026205	0.59	tolerated	0.98	0.0679	deleterious	0.331694	N	tGt/tTt	C/F	1_75133728_C/A	LG
chr1	75133728	ENSMUSG00000026205	0.59	tolerated	0.98	0.0679	deleterious	0.331694	N	tGt/tTt	C/F	1_75133728_C/A	SM
chr1	75173589	ENSMUSG00000026198	1	tolerated	0	0.575	neutral	0.000175688	D	Atc/Gtc	I/V	1_75173589_T/C	SM
chr1	75175003	ENSMUSG00000026198	1	tolerated	0	0.575	neutral	0.323045	N	gaC/gaA	D/E	1_75175003_G/T	SM
chr1	75177752	ENSMUSG00000026198	0.71	tolerated	0	0.575	neutral	0.208613	N	Gcg/Tcg	A/S	1_75177752_C/A	LG
chr1	75182923	ENSMUSG00000033124	0.69	tolerated	0.008	0.252	neutral	0.144525	N	gGc/gCc	G/A	1_75182923_C/G	SM
chr1	75192554	ENSMUSG00000026199	0.27	tolerated	0	0.575	neutral	NA	NA	Tca/Cca	S/P	1_75192554_T/C	LG
chr1	75192554	ENSMUSG00000026199	0.27	tolerated	0	0.575	neutral	NA	NA	Tca/Cca	S/P	1_75192554_T/C	SM
chr1	75241175	ENSMUSG00000026203	0.1	tolerated	0.001	0.514	neutral	NA	NA	ttC/ttG	F/L	1_75241175_C/G	SM
chr1	75251851	ENSMUSG00000026204	1	tolerated	0	0.575	neutral	7.05E-07	N	Ctg/Gtg	L/V	1_75251851_G/C	LG
chr1	75251851	ENSMUSG00000026204	1	tolerated	0	0.575	neutral	7.05E-07	N	Ctg/Gtg	L/V	1_75251851_G/C	SM
chr1	75472884	ENSMUSG00000033007	0.17	tolerated	0	0.575	neutral	0.000100289	NA	cAa/cGa	Q/R	1_75472884_A/G	SM
chr1	75475817	ENSMUSG00000032997	0.99	tolerated	0.998	0.0274	deleterious	0.00108143	NA	cGa/cAa	R/Q	1_75475817_C/T	SM
chr1	75486756	ENSMUSG00000026211	0.32	tolerated	0	0.575	neutral	NA	NA	aCg/aTg	T/M	1_75486756_G/A	LG
chr1	75486756	ENSMUSG00000026211	0.32	tolerated	0	0.575	neutral	NA	NA	aCg/aTg	T/M	1_75486756_G/A	SM
chr1	75487927	ENSMUSG00000026211	0.32	tolerated	0.195	0.157	neutral	NA	NA	Cct/Act	P/T	1_75487927_G/T	SM
chr1	75492649	ENSMUSG00000026211	0.37	tolerated	0.029	0.207	neutral	NA	NA	gGt/gAt	G/D	1_75492649_C/T	SM
chr1	75497230	ENSMUSG00000026211	0.25	tolerated	0.008	0.252	neutral	NA	NA	Gta/Ata	V/I	1_75497230_C/T	SM
chr1	75498183	ENSMUSG00000026211	1	tolerated	0	0.575	neutral	NA	NA	Aaa/Gaa	K/E	1_75498183_T/C	SM
chr1	78443745	ENSMUSG00000026245	0.13	tolerated	0	0.575	neutral	1.31E-11	NA	aAc/aGc	N/S	1_78443745_T/C	SM
chr1	78498029	ENSMUSG00000090486	0.07	tolerated	0.999	0.0192	deleterious	NA	NA	aTt/aCt	I/T	1_78498029_A/G	SM
chr1	78498665	ENSMUSG00000090486	0.04	deleterious	0.999	0.0192	deleterious	NA	NA	aCg/aTg	T/M	1_78498665_G/A	LG
chr1	78498665	ENSMUSG00000090486	0.04	deleterious	0.999	0.0192	deleterious	NA	NA	aCg/aTg	T/M	1_78498665_G/A	SM
chr1	78498947	ENSMUSG00000090486	1	tolerated	0.101	0.174	neutral	NA	NA	aGa/aAa	R/K	1_78498947_C/T	LG
chr1	78499053	ENSMUSG00000090486	0.21	tolerated	0.101	0.174	neutral	NA	NA	Tcc/Ccc	S/P	1_78499053_A/G	LG
chr1	78499361	ENSMUSG00000090486	0.37	tolerated	0.032	0.205	neutral	NA	NA	cCg/cTg	P/L	1_78499361_G/A	SM
chr1	78499653	ENSMUSG00000090486	0.71	tolerated	NA	NA	NA	NA	NA	Cct/Tct	P/S	1_78499653_G/A	SM
chr1	78499703	ENSMUSG00000090486	1	tolerated	NA	NA	NA	NA	NA	cCc/cTc	P/L	1_78499703_G/A	SM
chr1	78537971	ENSMUSG00000012187	0.43	tolerated	0.224	0.153	neutral	0.00127834	N	aCt/aTt	T/I	1_78537971_C/T	SM
chr1	78665012	ENSMUSG00000079470	1	tolerated	0.001	0.514	neutral	NA	NA	cGa/cAa	R/Q	1_78665012_G/A	SM
chr1	78665144	ENSMUSG00000079470	0.06	tolerated	0.992	0.0568	deleterious	NA	NA	aCg/aTg	T/M	1_78665144_C/T	SM
chr1	78705385	ENSMUSG00000032883	0.41	tolerated	0	0.575	neutral	NA	NA	Att/Gtt	I/V	1_78705385_A/G	SM
chr1	79435347	ENSMUSG00000050711	1	tolerated	0	0.575	neutral	8.35E-05	N	cCa/cAa	P/Q	1_79435347_G/T	SM
chr1	79719236	ENSMUSG00000073643	0.57	tolerated	0.095	0.176	neutral	0.00528662	NA	Gct/Tct	A/S	1_79719236_C/A	SM
chr1	79726678	ENSMUSG00000073643	0.44	tolerated	0.095	0.176	neutral	NA	NA	Gct/Tct	A/S	1_79726678_C/A	SM
chr1	79801504	ENSMUSG00000026249	0.04	deleterious	0.03	0.206	neutral	4.36E-05	D	Att/Gtt	I/V	1_79801504_T/C	LG
chr1	79801504	ENSMUSG00000026249	0.04	deleterious	0.03	0.206	neutral	4.36E-05	D	Att/Gtt	I/V	1_79801504_T/C	SM
chr1	80199947	ENSMUSG00000043230	0.51	tolerated	0	0.575	neutral	NA	NA	cAg/cCg	Q/P	1_80199947_T/G	LG
chr1	80200484	ENSMUSG00000043230	0.16	tolerated	0.168	0.162	neutral	0.169209	N	aGa/aTa	R/I	1_80200484_C/A	LG
chr1	80200487	ENSMUSG00000043230	0.59	tolerated	0.003	0.39	neutral	0.00110803	N	tTg/tCg	L/S	1_80200487_A/G	LG
chr1	80200543	ENSMUSG00000043230	1	tolerated	0	0.575	neutral	0.241678	N	caT/caG	H/Q	1_80200543_A/C	LG
chr1	80501750	ENSMUSG00000038608	0.25	tolerated	0.035	0.202	neutral	NA	NA	gCg/gTg	A/V	1_80501750_G/A	SM
chr1	80574223	ENSMUSG00000038608	0.58	tolerated	0	0.575	neutral	NA	NA	Tcg/Acg	S/T	1_80574223_A/T	LG
chr1	80574223	ENSMUSG00000038608	0.58	tolerated	0	0.575	neutral	NA	NA	Tcg/Acg	S/T	1_80574223_A/T	SM
chr1	80592647	ENSMUSG00000038608	0.39	tolerated	0	0.575	neutral	NA	NA	aGt/aTt	S/I	1_80592647_C/A	LG
chr1	80592810	ENSMUSG00000038608	0.26	tolerated	0	0.575	neutral	NA	NA	gGc/gAc	G/D	1_80592810_C/T	SM
chr1	81240884	ENSMUSG00000054976	0.52	tolerated	0.009	0.247	neutral	0.477648	NA	gTg/gCg	V/A	1_81240884_T/C	SM
chr1	81269388	ENSMUSG00000054976	NA	NA	0.002	0.452	neutral	0.452384	N	Agt/Ggt	S/G	1_81269388_A/G	SM
chr1	82340785	ENSMUSG00000026142	0.22	tolerated	0.004	0.328	neutral	0.00393649	NA	Ttg/Atg	L/M	1_82340785_T/A	LG
chr1	82340785	ENSMUSG00000026142	0.22	tolerated	0.004	0.328	neutral	0.00393649	NA	Ttg/Atg	L/M	1_82340785_T/A	SM
chr1	82471201	ENSMUSG00000067158	0.37	tolerated	NA	NA	NA	NA	NA	Cca/Tca	P/S	1_82471201_G/A	SM
chr1	82480577	ENSMUSG00000067158	0.56	tolerated	0.232	0.152	neutral	NA	NA	gTc/gCc	V/A	1_82480577_A/G	LG
chr1	82480577	ENSMUSG00000067158	0.56	tolerated	0.232	0.152	neutral	NA	NA	gTc/gCc	V/A	1_82480577_A/G	SM
chr1	82485622	ENSMUSG00000067158	0.58	tolerated	NA	NA	NA	NA	NA	cCc/cTc	P/L	1_82485622_G/A	LG
chr1	82485622	ENSMUSG00000067158	0.58	tolerated	NA	NA	NA	NA	NA	cCc/cTc	P/L	1_82485622_G/A	SM
chr1	82486607	ENSMUSG00000067158	0.28	tolerated	NA	NA	NA	NA	NA	cTa/cCa	L/P	1_82486607_A/G	LG
chr1	82486607	ENSMUSG00000067158	0.28	tolerated	NA	NA	NA	NA	NA	cTa/cCa	L/P	1_82486607_A/G	SM
chr1	82486650	ENSMUSG00000067158	1	tolerated	NA	NA	NA	NA	NA	Tca/Cca	S/P	1_82486650_A/G	LG
chr1	82486650	ENSMUSG00000067158	1	tolerated	NA	NA	NA	NA	NA	Tca/Cca	S/P	1_82486650_A/G	SM
chr1	82587378	ENSMUSG00000079465	0.88	tolerated	NA	NA	NA	NA	NA	Ttc/Ctc	F/L	1_82587378_T/C	SM
chr1	82587414	ENSMUSG00000079465	0.35	tolerated	0.1	0.175	neutral	NA	NA	Tct/Cct	S/P	1_82587414_T/C	SM
chr1	82672675	ENSMUSG00000079465	1	tolerated	0.001	0.514	neutral	0.867039	N	Aat/Gat	N/D	1_82672675_A/G	SM
chr1	82674123	ENSMUSG00000079465	0.27	tolerated	NA	NA	NA	0.167542	N	Gtc/Atc	V/I	1_82674123_G/A	LG
chr1	82674123	ENSMUSG00000079465	0.27	tolerated	NA	NA	NA	0.167542	N	Gtc/Atc	V/I	1_82674123_G/A	SM
chr1	82679106	ENSMUSG00000079465	0.98	tolerated	NA	NA	NA	0.15517	N	Aaa/Gaa	K/E	1_82679106_A/G	SM
chr1	82679209	ENSMUSG00000079465	0.78	tolerated	NA	NA	NA	0.435005	N	gGc/gAc	G/D	1_82679209_G/A	LG
chr1	82689146	ENSMUSG00000079465	0.41	tolerated	NA	NA	NA	0.0910183	N	aAc/aGc	N/S	1_82689146_A/G	LG
chr1	82689146	ENSMUSG00000079465	0.41	tolerated	NA	NA	NA	0.0910183	N	aAc/aGc	N/S	1_82689146_A/G	SM
chr1	82690001	ENSMUSG00000079465	0.15	tolerated	NA	NA	NA	0.780762	N	aCg/aTg	T/M	1_82690001_C/T	SM
chr1	82693467	ENSMUSG00000079465	0.68	tolerated	NA	NA	NA	0.378449	N	Gta/Cta	V/L	1_82693467_G/C	LG
chr1	82693467	ENSMUSG00000079465	0.68	tolerated	NA	NA	NA	0.378449	N	Gta/Cta	V/L	1_82693467_G/C	SM
chr1	82715430	ENSMUSG00000079465	1	tolerated	0	0.575	neutral	0.000449667	NA	Aaa/Gaa	K/E	1_82715430_A/G	LG
chr1	82715430	ENSMUSG00000079465	1	tolerated	0	0.575	neutral	0.000449667	NA	Aaa/Gaa	K/E	1_82715430_A/G	SM
chr1	82737066	ENSMUSG00000026150	0.71	tolerated	0.002	0.452	neutral	NA	NA	tTg/tCg	L/S	1_82737066_T/C	LG
chr1	82737066	ENSMUSG00000026150	0.71	tolerated	0.002	0.452	neutral	NA	NA	tTg/tCg	L/S	1_82737066_T/C	SM
chr1	82737078	ENSMUSG00000026150	0.11	tolerated	0.311	0.144	neutral	NA	NA	cCg/cTg	P/L	1_82737078_C/T	SM
chr1	82751668	ENSMUSG00000026150	0.01	deleterious	0.991	0.0584	deleterious	0.000140258	NA	atC/atG	I/M	1_82751668_C/G	LG
chr1	82757708	ENSMUSG00000026149	0.82	tolerated	0	0.575	neutral	0.079839	N	aaA/aaC	K/N	1_82757708_T/G	LG
chr1	82757708	ENSMUSG00000026149	0.82	tolerated	0	0.575	neutral	0.079839	N	aaA/aaC	K/N	1_82757708_T/G	SM
chr1	82760295	ENSMUSG00000026149	0.06	tolerated	0.995	0.0521	deleterious	0.277765	N	Gtg/Atg	V/M	1_82760295_C/T	LG
chr1	82760295	ENSMUSG00000026149	0.06	tolerated	0.995	0.0521	deleterious	0.277765	N	Gtg/Atg	V/M	1_82760295_C/T	SM
chr1	82883213	ENSMUSG00000026159	0.1	tolerated	0.719	0.113	deleterious	0.00241481	NA	Ggt/Tgt	G/C	1_82883213_G/T	SM
chr1	83019408	ENSMUSG00000038496	1	tolerated	0.001	0.514	neutral	0.00262881	NA	Tca/Aca	S/T	1_83019408_A/T	LG
chr1	83019408	ENSMUSG00000038496	1	tolerated	0.001	0.514	neutral	0.00262881	NA	Tca/Aca	S/T	1_83019408_A/T	SM
chr1	83022919	ENSMUSG00000038496	1	tolerated	0.214	0.154	neutral	6.67E-05	NA	Gcc/Tcc	A/S	1_83022919_C/A	LG
chr1	83275618	ENSMUSG00000026163	0.23	tolerated	0	0.575	neutral	NA	NA	cGt/cAt	R/H	1_83275618_C/T	LG
chr1	83275618	ENSMUSG00000026163	0.23	tolerated	0	0.575	neutral	NA	NA	cGt/cAt	R/H	1_83275618_C/T	SM
chr1	83275700	ENSMUSG00000026163	1	tolerated	0	0.575	neutral	NA	NA	Aca/Gca	T/A	1_83275700_T/C	LG
chr1	83275700	ENSMUSG00000026163	1	tolerated	0	0.575	neutral	NA	NA	Aca/Gca	T/A	1_83275700_T/C	SM
chr1	83275873	ENSMUSG00000026163	0.47	tolerated	0	0.575	neutral	NA	NA	gAt/gGt	D/G	1_83275873_T/C	LG
chr1	83275873	ENSMUSG00000026163	0.47	tolerated	0	0.575	neutral	NA	NA	gAt/gGt	D/G	1_83275873_T/C	SM
chr1	83276021	ENSMUSG00000026163	0.23	tolerated	0.028	0.209	neutral	NA	NA	Aac/Gac	N/D	1_83276021_T/C	LG
chr1	83276021	ENSMUSG00000026163	0.23	tolerated	0.028	0.209	neutral	NA	NA	Aac/Gac	N/D	1_83276021_T/C	SM
chr1	83277784	ENSMUSG00000026163	0.46	tolerated	0	0.575	neutral	NA	NA	tTt/tCt	F/S	1_83277784_A/G	LG
chr1	83277784	ENSMUSG00000026163	0.46	tolerated	0	0.575	neutral	NA	NA	tTt/tCt	F/S	1_83277784_A/G	SM
chr1	84732055	ENSMUSG00000026219	1	tolerated	0	0.575	neutral	2.81E-10	N	Tgt/Ggt	C/G	1_84732055_A/C	LG
chr1	84732055	ENSMUSG00000026219	1	tolerated	0	0.575	neutral	2.81E-10	N	Tgt/Ggt	C/G	1_84732055_A/C	SM
chr1	84793899	ENSMUSG00000026219	1	tolerated	0	0.575	neutral	3.26E-06	N	aTc/aCc	I/T	1_84793899_A/G	LG
chr1	84793899	ENSMUSG00000026219	1	tolerated	0	0.575	neutral	3.26E-06	N	aTc/aCc	I/T	1_84793899_A/G	SM
chr1	84794125	ENSMUSG00000026219	0.38	tolerated	0	0.575	neutral	0.192094	N	Ttc/Ctc	F/L	1_84794125_A/G	LG
chr1	84907366	ENSMUSG00000026220	0.23	tolerated	0.004	0.328	neutral	0.000415224	D	aTg/aCg	M/T	1_84907366_A/G	LG
chr1	85085131	ENSMUSG00000089844	0.16	tolerated	NA	NA	NA	NA	NA	gCc/gTc	A/V	1_85085131_G/A	LG
chr1	85088794	ENSMUSG00000089844	NA	NA	NA	NA	NA	NA	NA	cAt/cTt	H/L	1_85088794_T/A	LG
chr1	85088794	ENSMUSG00000089844	NA	NA	NA	NA	NA	NA	NA	cAt/cTt	H/L	1_85088794_T/A	SM
chr1	85089570	ENSMUSG00000089844	0.06	tolerated	NA	NA	NA	NA	NA	gCa/gAa	A/E	1_85089570_G/T	LG
chr1	85089570	ENSMUSG00000089844	0.06	tolerated	NA	NA	NA	NA	NA	gCa/gAa	A/E	1_85089570_G/T	SM
chr1	85094319	ENSMUSG00000089844	0.24	tolerated	0.032	0.205	neutral	NA	NA	agC/agG	S/R	1_85094319_G/C	LG
chr1	85099578	ENSMUSG00000089844	0	deleterious	0.993	0.0553	deleterious	NA	NA	cAg/cTg	Q/L	1_85099578_T/A	SM
chr1	85099620	ENSMUSG00000089844	1	tolerated	0.006	0.262	neutral	NA	NA	gCc/gTc	A/V	1_85099620_G/A	LG
chr1	85099620	ENSMUSG00000089844	1	tolerated	0.006	0.262	neutral	NA	NA	gCc/gTc	A/V	1_85099620_G/A	SM
chr1	85100198	ENSMUSG00000073631	NA	NA	0	0.575	neutral	NA	NA	gAa/gTa	E/V	1_85100198_A/T	LG
chr1	85100198	ENSMUSG00000073631	NA	NA	0	0.575	neutral	NA	NA	gAa/gTa	E/V	1_85100198_A/T	SM
chr1	85100221	ENSMUSG00000073631	NA	NA	0.271	0.148	neutral	NA	NA	Cag/Aag	Q/K	1_85100221_C/A	SM
chr1	85100242	ENSMUSG00000073631	NA	NA	0.462	0.132	neutral	NA	NA	Cat/Aat	H/N	1_85100242_C/A	SM
chr1	85100312	ENSMUSG00000073631	NA	NA	0	0.575	neutral	NA	NA	tAc/tGc	Y/C	1_85100312_A/G	LG
chr1	85100312	ENSMUSG00000073631	NA	NA	0	0.575	neutral	NA	NA	tAc/tGc	Y/C	1_85100312_A/G	SM
chr1	85100383	ENSMUSG00000073631	NA	NA	0.455	0.132	neutral	NA	NA	Gtc/Atc	V/I	1_85100383_G/A	LG
chr1	85100383	ENSMUSG00000073631	NA	NA	0.455	0.132	neutral	NA	NA	Gtc/Atc	V/I	1_85100383_G/A	SM
chr1	85100449	ENSMUSG00000073631	NA	NA	0	0.575	neutral	NA	NA	Tct/Cct	S/P	1_85100449_T/C	LG
chr1	85100449	ENSMUSG00000073631	NA	NA	0	0.575	neutral	NA	NA	Tct/Cct	S/P	1_85100449_T/C	SM
chr1	85109362	ENSMUSG00000089844	0	deleterious	0.998	0.0274	deleterious	NA	NA	Gga/Aga	G/R	1_85109362_C/T	LG
chr1	85112557	ENSMUSG00000052477	0.06	tolerated	0.981	0.0672	deleterious	NA	NA	gAc/gGc	D/G	1_85112557_T/C	LG
chr1	85112557	ENSMUSG00000052477	0.06	tolerated	0.981	0.0672	deleterious	NA	NA	gAc/gGc	D/G	1_85112557_T/C	SM
chr1	85112576	ENSMUSG00000052477	1	tolerated	0	0.575	neutral	NA	NA	Ctg/Gtg	L/V	1_85112576_G/C	LG
chr1	85112576	ENSMUSG00000052477	1	tolerated	0	0.575	neutral	NA	NA	Ctg/Gtg	L/V	1_85112576_G/C	SM
chr1	85247055	ENSMUSG00000052477	0.03	deleterious	0.976	NA	none	NA	NA	aCg/aTg	T/M	1_85247055_G/A	LG
chr1	85247064	ENSMUSG00000052477	0.02	deleterious	0.828	NA	none	NA	NA	gAc/gGc	D/G	1_85247064_T/C	LG
chr1	85247064	ENSMUSG00000052477	0.02	deleterious	0.828	NA	none	NA	NA	gAc/gGc	D/G	1_85247064_T/C	SM
chr1	85247131	ENSMUSG00000052477	0.42	tolerated	0	0.575	neutral	NA	NA	Ccc/Gcc	P/A	1_85247131_G/C	SM
chr1	85259821	ENSMUSG00000052477	0.24	tolerated	0.67	0.118	deleterious	NA	NA	Gtg/Atg	V/M	1_85259821_C/T	LG
chr1	85259828	ENSMUSG00000052477	0.12	tolerated	0.064	0.187	neutral	NA	NA	gaG/gaC	E/D	1_85259828_C/G	LG
chr1	85261881	ENSMUSG00000052477	0	deleterious	NA	NA	NA	NA	NA	Agt/Tgt	S/C	1_85261881_T/A	SM
chr1	85270052	ENSMUSG00000052477	1	tolerated	0.001	0.514	neutral	NA	NA	Aac/Gac	N/D	1_85270052_T/C	SM
chr1	85577029	ENSMUSG00000094127	NA	NA	NA	NA	NA	NA	NA	Gtg/Atg	V/M	1_85577029_G/A	SM
chr1	85577036	ENSMUSG00000094127	NA	NA	NA	NA	NA	NA	NA	cAc/cCc	H/P	1_85577036_A/C	SM
chr1	85577102	ENSMUSG00000094127	NA	NA	NA	NA	NA	NA	NA	gGc/gAc	G/D	1_85577102_G/A	SM
chr1	85577172	ENSMUSG00000094127	NA	NA	NA	NA	NA	NA	NA	gaG/gaC	E/D	1_85577172_G/C	SM
chr1	85577178	ENSMUSG00000094127	NA	NA	NA	NA	NA	NA	NA	gaG/gaT	E/D	1_85577178_G/T	SM
chr1	85577188	ENSMUSG00000094127	NA	NA	NA	NA	NA	NA	NA	Gag/Cag	E/Q	1_85577188_G/C	SM
chr1	85577208	ENSMUSG00000094127	NA	NA	NA	NA	NA	NA	NA	gaG/gaC	E/D	1_85577208_G/C	LG
chr1	85577248	ENSMUSG00000094127	NA	NA	NA	NA	NA	NA	NA	Gcg/Tcg	A/S	1_85577248_G/T	LG
chr1	85577248	ENSMUSG00000094127	NA	NA	NA	NA	NA	NA	NA	Gcg/Tcg	A/S	1_85577248_G/T	SM
chr1	85577329	ENSMUSG00000070034	1	tolerated	0	0.575	neutral	NA	NA	tTt/tGt	F/C	1_85577329_A/C	LG
chr1	85577329	ENSMUSG00000070034	1	tolerated	0	0.575	neutral	NA	NA	tTt/tGt	F/C	1_85577329_A/C	SM
chr1	85579092	ENSMUSG00000070034	0.18	tolerated	0.954	0.0807	deleterious	0.0326057	N	Cgt/Tgt	R/C	1_85579092_G/A	SM
chr1	85579128	ENSMUSG00000070034	0.37	tolerated	0	0.575	neutral	0.468013	N	Gga/Aga	G/R	1_85579128_C/T	LG
chr1	85586277	ENSMUSG00000070034	0.35	tolerated	0	0.575	neutral	0.446652	N	cCg/cTg	P/L	1_85586277_G/A	SM
chr1	85591555	ENSMUSG00000070034	1	tolerated	0	0.575	neutral	0.174834	N	cTt/cCt	L/P	1_85591555_A/G	LG
chr1	85591555	ENSMUSG00000070034	1	tolerated	0	0.575	neutral	0.174834	N	cTt/cCt	L/P	1_85591555_A/G	SM
chr1	85591645	ENSMUSG00000070034	0.12	tolerated	0.921	0.0899	deleterious	0.0300657	N	cCg/cTg	P/L	1_85591645_G/A	LG
chr1	85596045	ENSMUSG00000070034	0.18	tolerated	0.399	0.137	neutral	0.577513	N	Aac/Gac	N/D	1_85596045_T/C	SM
chr1	85600556	ENSMUSG00000070031	NA	NA	NA	NA	NA	NA	NA	cAc/cTc	H/L	1_85600556_A/T	LG
chr1	85600556	ENSMUSG00000070031	NA	NA	NA	NA	NA	NA	NA	cAc/cTc	H/L	1_85600556_A/T	SM
chr1	85601172	ENSMUSG00000070031	0.23	tolerated	0.003	0.39	neutral	NA	NA	Tac/Gac	Y/D	1_85601172_T/G	LG
chr1	85601172	ENSMUSG00000070031	0.23	tolerated	0.003	0.39	neutral	NA	NA	Tac/Gac	Y/D	1_85601172_T/G	SM
chr1	85610758	ENSMUSG00000070031	1	tolerated	0.365	0.14	neutral	NA	NA	aAg/aGg	K/R	1_85610758_A/G	SM
chr1	85610809	ENSMUSG00000070031	0	deleterious	0.97	0.0728	deleterious	NA	NA	cAg/cTg	Q/L	1_85610809_A/T	SM
chr1	85610883	ENSMUSG00000070031	0	deleterious	0.944	0.0847	deleterious	NA	NA	Gag/Aag	E/K	1_85610883_G/A	SM
chr1	85615253	ENSMUSG00000070031	0.26	tolerated	0.9	0.0941	deleterious	NA	NA	Tcc/Ccc	S/P	1_85615253_T/C	LG
chr1	85620058	ENSMUSG00000070031	0.18	tolerated	0.005	0.267	neutral	NA	NA	Gca/Cca	A/P	1_85620058_G/C	LG
chr1	85620099	ENSMUSG00000070031	1	tolerated	0.827	0.101	deleterious	NA	NA	atA/atG	I/M	1_85620099_A/G	LG
chr1	85620099	ENSMUSG00000070031	1	tolerated	0.827	0.101	deleterious	NA	NA	atA/atG	I/M	1_85620099_A/G	SM
chr1	85621656	ENSMUSG00000070031	0.49	tolerated	0	NA	none	NA	NA	Tgt/Ggt	C/G	1_85621656_T/G	LG
chr1	85621656	ENSMUSG00000070031	0.49	tolerated	0	NA	none	NA	NA	Tgt/Ggt	C/G	1_85621656_T/G	SM
chr1	85626133	ENSMUSG00000070031	0.56	tolerated	0.001	NA	none	NA	NA	aGa/aAa	R/K	1_85626133_G/A	LG
chr1	85630551	ENSMUSG00000070031	0.11	tolerated	0.003	0.39	neutral	NA	NA	gaA/gaT	E/D	1_85630551_A/T	LG
chr1	85642553	ENSMUSG00000070031	0.06	tolerated	0.901	0.0939	deleterious	NA	NA	aGt/aAt	S/N	1_85642553_G/A	LG
chr1	85642558	ENSMUSG00000070031	0.08	tolerated	0.834	0.1	deleterious	NA	NA	Atc/Gtc	I/V	1_85642558_A/G	LG
chr1	85642561	ENSMUSG00000070031	0.01	deleterious	1	0.0109	deleterious	NA	NA	Ttc/Atc	F/I	1_85642561_T/A	LG
chr1	85643221	ENSMUSG00000070031	1	tolerated	0.011	0.239	neutral	NA	NA	Agt/Ggt	S/G	1_85643221_A/G	LG
chr1	85643221	ENSMUSG00000070031	1	tolerated	0.011	0.239	neutral	NA	NA	Agt/Ggt	S/G	1_85643221_A/G	SM
chr1	85644608	ENSMUSG00000070031	1	tolerated	0.001	0.514	neutral	NA	NA	Ttt/Ctt	F/L	1_85644608_T/C	LG
chr1	85644665	ENSMUSG00000070031	0.03	deleterious	0.907	0.0927	deleterious	NA	NA	Aca/Tca	T/S	1_85644665_A/T	LG
chr1	85659834	ENSMUSG00000026222	1	tolerated	0.001	0.514	neutral	NA	NA	cAt/cGt	H/R	1_85659834_A/G	SM
chr1	85662563	ENSMUSG00000026222	0.05	deleterious	0.994	0.0537	deleterious	NA	NA	Gta/Ata	V/I	1_85662563_G/A	LG
chr1	85662563	ENSMUSG00000026222	0.05	deleterious	0.994	0.0537	deleterious	NA	NA	Gta/Ata	V/I	1_85662563_G/A	SM
chr1	85670029	ENSMUSG00000026222	0.25	tolerated	0.039	0.2	neutral	NA	NA	aAt/aGt	N/S	1_85670029_A/G	LG
chr1	85708007	ENSMUSG00000026222	0.4	tolerated	0.003	0.39	neutral	NA	NA	cGg/cAg	R/Q	1_85708007_G/A	SM
chr1	85718257	ENSMUSG00000052760	0.32	tolerated	0.005	0.267	neutral	NA	NA	gGg/gCg	G/A	1_85718257_C/G	SM
chr1	85718258	ENSMUSG00000052760	0.01	deleterious	0.833	0.1	deleterious	NA	NA	Ggg/Tgg	G/W	1_85718258_C/A	SM
chr1	85718267	ENSMUSG00000052760	1	tolerated	0.005	0.267	neutral	NA	NA	Tcc/Gcc	S/A	1_85718267_A/C	LG
chr1	85718267	ENSMUSG00000052760	1	tolerated	0.005	0.267	neutral	NA	NA	Tcc/Gcc	S/A	1_85718267_A/C	SM
chr1	85719025	ENSMUSG00000052760	0.38	tolerated	0.03	0.206	neutral	NA	NA	Ttg/Gtg	L/V	1_85719025_A/C	LG
chr1	85719025	ENSMUSG00000052760	0.38	tolerated	0.03	0.206	neutral	NA	NA	Ttg/Gtg	L/V	1_85719025_A/C	SM
chr1	85723170	ENSMUSG00000052760	0.49	tolerated	0.169	0.162	neutral	NA	NA	Gga/Aga	G/R	1_85723170_C/T	LG
chr1	85723170	ENSMUSG00000052760	0.49	tolerated	0.169	0.162	neutral	NA	NA	Gga/Aga	G/R	1_85723170_C/T	SM
chr1	85723366	ENSMUSG00000052760	0	deleterious	0.996	0.0439	deleterious	NA	NA	cCa/cGa	P/R	1_85723366_G/C	LG
chr1	85723366	ENSMUSG00000052760	0	deleterious	0.996	0.0439	deleterious	NA	NA	cCa/cGa	P/R	1_85723366_G/C	SM
chr1	85725250	ENSMUSG00000052760	0.42	tolerated	0.065	0.187	neutral	NA	NA	Gaa/Aaa	E/K	1_85725250_C/T	LG
chr1	85725250	ENSMUSG00000052760	0.42	tolerated	0.065	0.187	neutral	NA	NA	Gaa/Aaa	E/K	1_85725250_C/T	SM
chr1	85726527	ENSMUSG00000052760	0	deleterious	1	0.0109	deleterious	NA	NA	Att/Gtt	I/V	1_85726527_T/C	SM
chr1	85907565	ENSMUSG00000026223	1	tolerated	0	0.575	neutral	0.00354327	N	gGc/gCc	G/A	1_85907565_G/C	SM
chr1	85929029	ENSMUSG00000026224	NA	NA	NA	NA	NA	NA	NA	cCc/cTc	P/L	1_85929029_C/T	SM
chr1	85940912	ENSMUSG00000049608	1	tolerated	0.001	0.514	neutral	0.392001	N	Aag/Cag	K/Q	1_85940912_T/G	SM
chr1	85941587	ENSMUSG00000049608	0.8	tolerated	0.001	0.514	neutral	0.604869	N	Tcc/Gcc	S/A	1_85941587_A/C	SM
chr1	85941592	ENSMUSG00000049608	0.44	tolerated	0.002	0.452	neutral	0.165202	N	tTg/tCg	L/S	1_85941592_A/G	SM
chr1	85941801	ENSMUSG00000049608	0.27	tolerated	0.007	0.257	neutral	0.095729	N	agA/agT	R/S	1_85941801_T/A	SM
chr1	86160088	ENSMUSG00000062590	0.97	tolerated	0	0.575	neutral	0.00305663	N	Cca/Tca	P/S	1_86160088_C/T	SM
chr1	86323406	ENSMUSG00000091806	0.2	tolerated	0.007	0.257	neutral	NA	NA	aCc/aAc	T/N	1_86323406_C/A	SM
chr1	86323510	ENSMUSG00000091806	0.01	deleterious	0.349	0.141	neutral	NA	NA	Cgc/Ggc	R/G	1_86323510_C/G	SM
chr1	86323531	ENSMUSG00000091806	1	tolerated	0.835	0.1	deleterious	NA	NA	Gag/Aag	E/K	1_86323531_G/A	SM
chr1	86386467	ENSMUSG00000026237	0.63	tolerated	0	0.575	neutral	0.505463	N	cGc/cAc	R/H	1_86386467_C/T	SM
chr1	86387382	ENSMUSG00000026237	0.81	tolerated	0.001	0.514	neutral	0.00304285	N	Acc/Gcc	T/A	1_86387382_T/C	SM
chr1	86426702	ENSMUSG00000036574	0	deleterious	NA	NA	NA	NA	NA	gCg/gTg	A/V	1_86426702_C/T	SM
chr1	86426705	ENSMUSG00000036574	NA	NA	NA	NA	NA	NA	NA	tAc/tCc	Y/S	1_86426705_A/C	SM
chr1	86426806	ENSMUSG00000036574	0.29	tolerated	0.03	0.206	neutral	NA	NA	Gtc/Atc	V/I	1_86426806_G/A	SM
chr1	86426807	ENSMUSG00000036574	0.9	tolerated	0	0.575	neutral	NA	NA	gTc/gCc	V/A	1_86426807_T/C	SM
chr1	86426885	ENSMUSG00000036574	0	deleterious	0.986	0.0634	deleterious	NA	NA	tCt/tTt	S/F	1_86426885_C/T	SM
chr1	86426896	ENSMUSG00000036574	0.45	tolerated	0.009	0.247	neutral	NA	NA	Gcc/Acc	A/T	1_86426896_G/A	SM
chr1	86427266	ENSMUSG00000036574	1	tolerated	0.002	0.452	neutral	NA	NA	aAc/aCc	N/T	1_86427266_A/C	SM
chr1	86582974	ENSMUSG00000026240	NA	NA	NA	NA	NA	NA	NA	Ggg/Agg	G/R	1_86582974_G/A	SM
chr1	86821319	ENSMUSG00000053333	0.26	tolerated	0	0.575	neutral	0.0748993	NA	cGg/cCg	R/P	1_86821319_G/C	SM
chr1	87443750	ENSMUSG00000048000	0.04	deleterious	NA	NA	NA	1.12E-08	NA	aAg/aGg	K/R	1_87443750_A/G	SM
chr1	87470361	ENSMUSG00000026258	0.15	tolerated	0	0.575	neutral	0.0848882	N	cGc/cAc	R/H	1_87470361_G/A	SM
chr1	87470367	ENSMUSG00000026258	0.61	tolerated	0.007	0.257	neutral	0.505917	N	gCg/gTg	A/V	1_87470367_C/T	SM
chr1	87545898	ENSMUSG00000026259	0.53	tolerated	0	0.575	neutral	0.142003	N	cGc/cAc	R/H	1_87545898_C/T	SM
chr1	87597292	ENSMUSG00000079434	0.21	tolerated	0.021	0.219	neutral	0.0979282	NA	gCc/gAc	A/D	1_87597292_C/A	SM
chr1	87796574	ENSMUSG00000073623	NA	NA	NA	NA	NA	NA	NA	atC/atG	I/M	1_87796574_C/G	SM
chr1	87986124	ENSMUSG00000005501	1	tolerated	0.028	0.209	neutral	NA	NA	Acc/Tcc	T/S	1_87986124_T/A	SM
chr1	87997904	ENSMUSG00000005501	1	tolerated	0	0.575	neutral	NA	NA	gAa/gCa	E/A	1_87997904_T/G	SM
chr1	88055558	ENSMUSG00000090165	0	deleterious	0.998	0.0274	deleterious	NA	NA	gGc/gAc	G/D	1_88055558_G/A	SM
chr1	88055569	ENSMUSG00000090165	0	deleterious	0.979	0.0687	deleterious	NA	NA	Gtg/Atg	V/M	1_88055569_G/A	SM
chr1	88055582	ENSMUSG00000090165	0	deleterious	0.628	0.122	deleterious	NA	NA	gAt/gGt	D/G	1_88055582_A/G	SM
chr1	88055614	ENSMUSG00000090165	0	deleterious	0.944	NA	none	NA	NA	Gtg/Atg	V/M	1_88055614_G/A	SM
chr1	88055742	ENSMUSG00000090165	1	tolerated	0.008	0.252	neutral	NA	NA	gaC/gaG	D/E	1_88055742_C/G	SM
chr1	88055852	ENSMUSG00000090165	1	tolerated	0	0.575	neutral	NA	NA	tCt/tGt	S/C	1_88055852_C/G	SM
chr1	88055932	ENSMUSG00000090165	0.31	tolerated	0.116	0.172	neutral	NA	NA	Gat/Aat	D/N	1_88055932_G/A	SM
chr1	88056242	ENSMUSG00000090165	0.02	deleterious	0.715	0.114	deleterious	NA	NA	cGc/cAc	R/H	1_88056242_G/A	SM
chr1	88056308	ENSMUSG00000090165	0.03	deleterious	0.944	0.0847	deleterious	NA	NA	aAc/aGc	N/S	1_88056308_A/G	SM
chr1	88071245	ENSMUSG00000090175	0.92	tolerated	0	0.575	neutral	NA	NA	tTt/tCt	F/S	1_88071245_T/C	SM
chr1	88107737	ENSMUSG00000090145	0.8	tolerated	0	0.575	neutral	NA	NA	Atc/Gtc	I/V	1_88107737_A/G	SM
chr1	88212093	ENSMUSG00000089960	1	tolerated	0	0.575	neutral	1.07E-09	N	aGg/aAg	R/K	1_88212093_G/A	LG
chr1	88212093	ENSMUSG00000089960	1	tolerated	0	0.575	neutral	1.07E-09	N	aGg/aAg	R/K	1_88212093_G/A	SM
chr1	88212141	ENSMUSG00000089960	0.28	tolerated	0.005	0.267	neutral	0.853496	N	gGa/gTa	G/V	1_88212141_G/T	LG
chr1	88212141	ENSMUSG00000089960	0.28	tolerated	0.005	0.267	neutral	0.853496	N	gGa/gTa	G/V	1_88212141_G/T	SM
chr1	88212238	ENSMUSG00000089960	0.03	deleterious	0.274	0.148	neutral	0.369527	N	agG/agT	R/S	1_88212238_G/T	LG
chr1	88212240	ENSMUSG00000089960	0.1	tolerated	0.044	0.197	neutral	0.393948	N	aAg/aTg	K/M	1_88212240_A/T	SM
chr1	88212317	ENSMUSG00000089960	0.44	tolerated	0	0.575	neutral	0.0743925	N	Tct/Cct	S/P	1_88212317_T/C	LG
chr1	88212317	ENSMUSG00000089960	0.44	tolerated	0	0.575	neutral	0.0743925	N	Tct/Cct	S/P	1_88212317_T/C	SM
chr1	88212381	ENSMUSG00000089960	0.22	tolerated	0.027	0.21	neutral	0.0430747	N	gCt/gTt	A/V	1_88212381_C/T	LG
chr1	88212381	ENSMUSG00000089960	0.22	tolerated	0.027	0.21	neutral	0.0430747	N	gCt/gTt	A/V	1_88212381_C/T	SM
chr1	88212392	ENSMUSG00000089960	0.05	tolerated	0.042	0.198	neutral	0.0549944	N	Cac/Tac	H/Y	1_88212392_C/T	LG
chr1	88212392	ENSMUSG00000089960	0.05	tolerated	0.042	0.198	neutral	0.0549944	N	Cac/Tac	H/Y	1_88212392_C/T	SM
chr1	88212465	ENSMUSG00000089960	0.01	deleterious	0.681	0.117	deleterious	0.0511644	N	tTc/tCc	F/S	1_88212465_T/C	SM
chr1	88212528	ENSMUSG00000089960	0.3	tolerated	0.001	0.514	neutral	0.774614	N	aAa/aCa	K/T	1_88212528_A/C	LG
chr1	88212528	ENSMUSG00000089960	0.3	tolerated	0.001	0.514	neutral	0.774614	N	aAa/aCa	K/T	1_88212528_A/C	SM
chr1	88212536	ENSMUSG00000089960	0.01	deleterious	0.999	0.0192	deleterious	6.54E-07	D	Tgc/Cgc	C/R	1_88212536_T/C	LG
chr1	88212536	ENSMUSG00000089960	0.01	deleterious	0.999	0.0192	deleterious	6.54E-07	D	Tgc/Cgc	C/R	1_88212536_T/C	SM
chr1	88212549	ENSMUSG00000089960	0.78	tolerated	0.001	0.514	neutral	0.13896	N	tCa/tTa	S/L	1_88212549_C/T	LG
chr1	88212549	ENSMUSG00000089960	0.78	tolerated	0.001	0.514	neutral	0.13896	N	tCa/tTa	S/L	1_88212549_C/T	SM
chr1	88212599	ENSMUSG00000089960	0.02	deleterious	0.677	0.118	deleterious	0.0199215	N	Tct/Gct	S/A	1_88212599_T/G	LG
chr1	88212696	ENSMUSG00000089960	0.88	tolerated	0.03	0.206	neutral	1.36E-06	D	tAt/tTt	Y/F	1_88212696_A/T	SM
chr1	88212740	ENSMUSG00000089960	0.35	tolerated	0	0.575	neutral	0.826175	N	Cag/Aag	Q/K	1_88212740_C/A	LG
chr1	88212740	ENSMUSG00000089960	0.35	tolerated	0	0.575	neutral	0.826175	N	Cag/Aag	Q/K	1_88212740_C/A	SM
chr1	88212746	ENSMUSG00000089960	0.01	deleterious	0.977	0.0704	deleterious	0.241263	N	Ctt/Ttt	L/F	1_88212746_C/T	LG
chr1	88212746	ENSMUSG00000089960	0.01	deleterious	0.977	0.0704	deleterious	0.241263	N	Ctt/Ttt	L/F	1_88212746_C/T	SM
chr1	88215054	ENSMUSG00000090165	0.03	deleterious	0.947	0.0836	deleterious	NA	NA	gCc/gTc	A/V	1_88215054_C/T	LG
chr1	88215054	ENSMUSG00000090124	0.04	deleterious	0.891	0.0952	deleterious	NA	NA	gCc/gTc	A/V	1_88215054_C/T	LG
chr1	88215054	ENSMUSG00000090175	0.07	tolerated	0.947	0.0836	deleterious	NA	NA	gCc/gTc	A/V	1_88215054_C/T	LG
chr1	88215054	ENSMUSG00000054545	0.03	deleterious	0.692	0.115	deleterious	NA	NA	gCc/gTc	A/V	1_88215054_C/T	LG
chr1	88215054	ENSMUSG00000090145	0.03	deleterious	0.927	0.0889	deleterious	NA	NA	gCc/gTc	A/V	1_88215054_C/T	LG
chr1	88215054	ENSMUSG00000089943	0.05	tolerated	0.987	0.0626	deleterious	NA	NA	gCc/gTc	A/V	1_88215054_C/T	LG
chr1	88215054	ENSMUSG00000089675	0.07	tolerated	0.891	0.0952	deleterious	NA	NA	gCc/gTc	A/V	1_88215054_C/T	LG
chr1	88215054	ENSMUSG00000089960	0.04	deleterious	0.976	0.0712	deleterious	0.000459914	D	gCc/gTc	A/V	1_88215054_C/T	LG
chr1	88215054	ENSMUSG00000090171	0.05	deleterious	0.987	0.0626	deleterious	NA	NA	gCc/gTc	A/V	1_88215054_C/T	LG
chr1	88215054	ENSMUSG00000090165	0.03	deleterious	0.947	0.0836	deleterious	NA	NA	gCc/gTc	A/V	1_88215054_C/T	SM
chr1	88215054	ENSMUSG00000090124	0.04	deleterious	0.891	0.0952	deleterious	NA	NA	gCc/gTc	A/V	1_88215054_C/T	SM
chr1	88215054	ENSMUSG00000090175	0.07	tolerated	0.947	0.0836	deleterious	NA	NA	gCc/gTc	A/V	1_88215054_C/T	SM
chr1	88215054	ENSMUSG00000054545	0.03	deleterious	0.692	0.115	deleterious	NA	NA	gCc/gTc	A/V	1_88215054_C/T	SM
chr1	88215054	ENSMUSG00000090145	0.03	deleterious	0.927	0.0889	deleterious	NA	NA	gCc/gTc	A/V	1_88215054_C/T	SM
chr1	88215054	ENSMUSG00000089943	0.05	tolerated	0.987	0.0626	deleterious	NA	NA	gCc/gTc	A/V	1_88215054_C/T	SM
chr1	88215054	ENSMUSG00000089675	0.07	tolerated	0.891	0.0952	deleterious	NA	NA	gCc/gTc	A/V	1_88215054_C/T	SM
chr1	88215054	ENSMUSG00000089960	0.04	deleterious	0.976	0.0712	deleterious	0.000459914	D	gCc/gTc	A/V	1_88215054_C/T	SM
chr1	88215054	ENSMUSG00000090171	0.05	deleterious	0.987	0.0626	deleterious	NA	NA	gCc/gTc	A/V	1_88215054_C/T	SM
chr1	88215122	ENSMUSG00000090165	0.3	tolerated	1	0.0109	deleterious	NA	NA	Ccg/Acg	P/T	1_88215122_C/A	LG
chr1	88215122	ENSMUSG00000090124	0.26	tolerated	1	0.0109	deleterious	NA	NA	Ccg/Acg	P/T	1_88215122_C/A	LG
chr1	88215122	ENSMUSG00000090175	0.16	tolerated	1	0.0109	deleterious	NA	NA	Ccg/Acg	P/T	1_88215122_C/A	LG
chr1	88215122	ENSMUSG00000054545	0.44	tolerated	1	0.0109	deleterious	NA	NA	Ccg/Acg	P/T	1_88215122_C/A	LG
chr1	88215122	ENSMUSG00000090145	0.38	tolerated	1	0.0109	deleterious	NA	NA	Ccg/Acg	P/T	1_88215122_C/A	LG
chr1	88215122	ENSMUSG00000089943	0.37	tolerated	1	0.0109	deleterious	NA	NA	Ccg/Acg	P/T	1_88215122_C/A	LG
chr1	88215122	ENSMUSG00000089675	0.19	tolerated	1	0.0109	deleterious	NA	NA	Ccg/Acg	P/T	1_88215122_C/A	LG
chr1	88215122	ENSMUSG00000089960	0.28	tolerated	1	0.0109	deleterious	6.34E-06	D	Ccg/Acg	P/T	1_88215122_C/A	LG
chr1	88215122	ENSMUSG00000090171	0.22	tolerated	1	0.0109	deleterious	NA	NA	Ccg/Acg	P/T	1_88215122_C/A	LG
chr1	88215123	ENSMUSG00000090165	0	deleterious	1	0.0109	deleterious	NA	NA	cCg/cTg	P/L	1_88215123_C/T	LG
chr1	88215123	ENSMUSG00000090124	0	deleterious	1	0.0109	deleterious	NA	NA	cCg/cTg	P/L	1_88215123_C/T	LG
chr1	88215123	ENSMUSG00000090175	0	deleterious	1	0.0109	deleterious	NA	NA	cCg/cTg	P/L	1_88215123_C/T	LG
chr1	88215123	ENSMUSG00000054545	0	deleterious	1	0.0109	deleterious	NA	NA	cCg/cTg	P/L	1_88215123_C/T	LG
chr1	88215123	ENSMUSG00000090145	0	deleterious	1	0.0109	deleterious	NA	NA	cCg/cTg	P/L	1_88215123_C/T	LG
chr1	88215123	ENSMUSG00000089943	0	deleterious	1	0.0109	deleterious	NA	NA	cCg/cTg	P/L	1_88215123_C/T	LG
chr1	88215123	ENSMUSG00000089675	0	deleterious	1	0.0109	deleterious	NA	NA	cCg/cTg	P/L	1_88215123_C/T	LG
chr1	88215123	ENSMUSG00000089960	0	deleterious	1	0.0109	deleterious	6.34E-06	D	cCg/cTg	P/L	1_88215123_C/T	LG
chr1	88215123	ENSMUSG00000090171	0	deleterious	1	0.0109	deleterious	NA	NA	cCg/cTg	P/L	1_88215123_C/T	LG
chr1	88215123	ENSMUSG00000090165	0	deleterious	1	0.0109	deleterious	NA	NA	cCg/cTg	P/L	1_88215123_C/T	SM
chr1	88215123	ENSMUSG00000090124	0	deleterious	1	0.0109	deleterious	NA	NA	cCg/cTg	P/L	1_88215123_C/T	SM
chr1	88215123	ENSMUSG00000090175	0	deleterious	1	0.0109	deleterious	NA	NA	cCg/cTg	P/L	1_88215123_C/T	SM
chr1	88215123	ENSMUSG00000054545	0	deleterious	1	0.0109	deleterious	NA	NA	cCg/cTg	P/L	1_88215123_C/T	SM
chr1	88215123	ENSMUSG00000090145	0	deleterious	1	0.0109	deleterious	NA	NA	cCg/cTg	P/L	1_88215123_C/T	SM
chr1	88215123	ENSMUSG00000089943	0	deleterious	1	0.0109	deleterious	NA	NA	cCg/cTg	P/L	1_88215123_C/T	SM
chr1	88215123	ENSMUSG00000089675	0	deleterious	1	0.0109	deleterious	NA	NA	cCg/cTg	P/L	1_88215123_C/T	SM
chr1	88215123	ENSMUSG00000089960	0	deleterious	1	0.0109	deleterious	6.34E-06	D	cCg/cTg	P/L	1_88215123_C/T	SM
chr1	88215123	ENSMUSG00000090171	0	deleterious	1	0.0109	deleterious	NA	NA	cCg/cTg	P/L	1_88215123_C/T	SM
chr1	88215174	ENSMUSG00000090165	0	deleterious	1	0.0109	deleterious	NA	NA	aCg/aTg	T/M	1_88215174_C/T	SM
chr1	88215174	ENSMUSG00000090124	0.01	deleterious	1	0.0109	deleterious	NA	NA	aCg/aTg	T/M	1_88215174_C/T	SM
chr1	88215174	ENSMUSG00000090175	0.04	deleterious	1	0.0109	deleterious	NA	NA	aCg/aTg	T/M	1_88215174_C/T	SM
chr1	88215174	ENSMUSG00000054545	0	deleterious	1	0.0109	deleterious	NA	NA	aCg/aTg	T/M	1_88215174_C/T	SM
chr1	88215174	ENSMUSG00000090145	0.02	deleterious	0.986	0.0634	deleterious	NA	NA	aCg/aTg	T/M	1_88215174_C/T	SM
chr1	88215174	ENSMUSG00000089943	0.02	deleterious	1	0.0109	deleterious	NA	NA	aCg/aTg	T/M	1_88215174_C/T	SM
chr1	88215174	ENSMUSG00000089675	0.04	deleterious	1	0.0109	deleterious	NA	NA	aCg/aTg	T/M	1_88215174_C/T	SM
chr1	88215174	ENSMUSG00000089960	0.04	deleterious	0.986	0.0634	deleterious	4.11E-06	D	aCg/aTg	T/M	1_88215174_C/T	SM
chr1	88215174	ENSMUSG00000090171	0.04	deleterious	1	0.0109	deleterious	NA	NA	aCg/aTg	T/M	1_88215174_C/T	SM
chr1	88216179	ENSMUSG00000090165	0	deleterious	0.999	0.0192	deleterious	NA	NA	Cat/Tat	H/Y	1_88216179_C/T	SM
chr1	88216179	ENSMUSG00000090175	0	deleterious	0.999	0.0192	deleterious	NA	NA	Cat/Tat	H/Y	1_88216179_C/T	SM
chr1	88216179	ENSMUSG00000054545	0	deleterious	1	0.0109	deleterious	NA	NA	Cat/Tat	H/Y	1_88216179_C/T	SM
chr1	88216179	ENSMUSG00000090145	0	deleterious	1	0.0109	deleterious	NA	NA	Cat/Tat	H/Y	1_88216179_C/T	SM
chr1	88216179	ENSMUSG00000089943	0	deleterious	1	0.0109	deleterious	NA	NA	Cat/Tat	H/Y	1_88216179_C/T	SM
chr1	88216179	ENSMUSG00000089675	0	deleterious	0.999	0.0192	deleterious	NA	NA	Cat/Tat	H/Y	1_88216179_C/T	SM
chr1	88216179	ENSMUSG00000090124	0	deleterious	0.999	0.0192	deleterious	NA	NA	Cat/Tat	H/Y	1_88216179_C/T	SM
chr1	88216179	ENSMUSG00000089960	0	deleterious	1	0.0109	deleterious	4.67E-09	D	Cat/Tat	H/Y	1_88216179_C/T	SM
chr1	88216179	ENSMUSG00000090171	0	deleterious	1	0.0109	deleterious	NA	NA	Cat/Tat	H/Y	1_88216179_C/T	SM
chr1	88216213	ENSMUSG00000090165	0	deleterious	1	0.0109	deleterious	NA	NA	cCg/cTg	P/L	1_88216213_C/T	LG
chr1	88216213	ENSMUSG00000090175	0	deleterious	1	0.0109	deleterious	NA	NA	cCg/cTg	P/L	1_88216213_C/T	LG
chr1	88216213	ENSMUSG00000054545	0	deleterious	1	0.0109	deleterious	NA	NA	cCg/cTg	P/L	1_88216213_C/T	LG
chr1	88216213	ENSMUSG00000090145	0	deleterious	1	0.0109	deleterious	NA	NA	cCg/cTg	P/L	1_88216213_C/T	LG
chr1	88216213	ENSMUSG00000089943	0	deleterious	1	0.0109	deleterious	NA	NA	cCg/cTg	P/L	1_88216213_C/T	LG
chr1	88216213	ENSMUSG00000089675	0	deleterious	1	0.0109	deleterious	NA	NA	cCg/cTg	P/L	1_88216213_C/T	LG
chr1	88216213	ENSMUSG00000090124	0	deleterious	1	0.0109	deleterious	NA	NA	cCg/cTg	P/L	1_88216213_C/T	LG
chr1	88216213	ENSMUSG00000089960	0	deleterious	1	0.0109	deleterious	1.08E-08	D	cCg/cTg	P/L	1_88216213_C/T	LG
chr1	88216213	ENSMUSG00000090171	0	deleterious	1	0.0109	deleterious	NA	NA	cCg/cTg	P/L	1_88216213_C/T	LG
chr1	88216213	ENSMUSG00000090165	0	deleterious	1	0.0109	deleterious	NA	NA	cCg/cTg	P/L	1_88216213_C/T	SM
chr1	88216213	ENSMUSG00000090175	0	deleterious	1	0.0109	deleterious	NA	NA	cCg/cTg	P/L	1_88216213_C/T	SM
chr1	88216213	ENSMUSG00000054545	0	deleterious	1	0.0109	deleterious	NA	NA	cCg/cTg	P/L	1_88216213_C/T	SM
chr1	88216213	ENSMUSG00000090145	0	deleterious	1	0.0109	deleterious	NA	NA	cCg/cTg	P/L	1_88216213_C/T	SM
chr1	88216213	ENSMUSG00000089943	0	deleterious	1	0.0109	deleterious	NA	NA	cCg/cTg	P/L	1_88216213_C/T	SM
chr1	88216213	ENSMUSG00000089675	0	deleterious	1	0.0109	deleterious	NA	NA	cCg/cTg	P/L	1_88216213_C/T	SM
chr1	88216213	ENSMUSG00000090124	0	deleterious	1	0.0109	deleterious	NA	NA	cCg/cTg	P/L	1_88216213_C/T	SM
chr1	88216213	ENSMUSG00000089960	0	deleterious	1	0.0109	deleterious	1.08E-08	D	cCg/cTg	P/L	1_88216213_C/T	SM
chr1	88216213	ENSMUSG00000090171	0	deleterious	1	0.0109	deleterious	NA	NA	cCg/cTg	P/L	1_88216213_C/T	SM
chr1	88216254	ENSMUSG00000090165	0.03	deleterious	1	0.0109	deleterious	NA	NA	Gcc/Acc	A/T	1_88216254_G/A	LG
chr1	88216254	ENSMUSG00000090175	0.02	deleterious	1	0.0109	deleterious	NA	NA	Gcc/Acc	A/T	1_88216254_G/A	LG
chr1	88216254	ENSMUSG00000054545	0.02	deleterious	1	0.0109	deleterious	NA	NA	Gcc/Acc	A/T	1_88216254_G/A	LG
chr1	88216254	ENSMUSG00000090145	0.04	deleterious	0.999	0.0192	deleterious	NA	NA	Gcc/Acc	A/T	1_88216254_G/A	LG
chr1	88216254	ENSMUSG00000089943	0.04	deleterious	1	0.0109	deleterious	NA	NA	Gcc/Acc	A/T	1_88216254_G/A	LG
chr1	88216254	ENSMUSG00000089675	0.02	deleterious	1	0.0109	deleterious	NA	NA	Gcc/Acc	A/T	1_88216254_G/A	LG
chr1	88216254	ENSMUSG00000090124	0.03	deleterious	1	0.0109	deleterious	NA	NA	Gcc/Acc	A/T	1_88216254_G/A	LG
chr1	88216254	ENSMUSG00000089960	0.03	deleterious	0.999	0.0192	deleterious	2.25E-06	D	Gcc/Acc	A/T	1_88216254_G/A	LG
chr1	88216254	ENSMUSG00000090171	0.03	deleterious	1	0.0109	deleterious	NA	NA	Gcc/Acc	A/T	1_88216254_G/A	LG
chr1	88216254	ENSMUSG00000090165	0.03	deleterious	1	0.0109	deleterious	NA	NA	Gcc/Acc	A/T	1_88216254_G/A	SM
chr1	88216254	ENSMUSG00000090175	0.02	deleterious	1	0.0109	deleterious	NA	NA	Gcc/Acc	A/T	1_88216254_G/A	SM
chr1	88216254	ENSMUSG00000054545	0.02	deleterious	1	0.0109	deleterious	NA	NA	Gcc/Acc	A/T	1_88216254_G/A	SM
chr1	88216254	ENSMUSG00000090145	0.04	deleterious	0.999	0.0192	deleterious	NA	NA	Gcc/Acc	A/T	1_88216254_G/A	SM
chr1	88216254	ENSMUSG00000089943	0.04	deleterious	1	0.0109	deleterious	NA	NA	Gcc/Acc	A/T	1_88216254_G/A	SM
chr1	88216254	ENSMUSG00000089675	0.02	deleterious	1	0.0109	deleterious	NA	NA	Gcc/Acc	A/T	1_88216254_G/A	SM
chr1	88216254	ENSMUSG00000090124	0.03	deleterious	1	0.0109	deleterious	NA	NA	Gcc/Acc	A/T	1_88216254_G/A	SM
chr1	88216254	ENSMUSG00000089960	0.03	deleterious	0.999	0.0192	deleterious	2.25E-06	D	Gcc/Acc	A/T	1_88216254_G/A	SM
chr1	88216254	ENSMUSG00000090171	0.03	deleterious	1	0.0109	deleterious	NA	NA	Gcc/Acc	A/T	1_88216254_G/A	SM
chr1	88216261	ENSMUSG00000090165	0.26	tolerated	1	0.0109	deleterious	NA	NA	cGc/cAc	R/H	1_88216261_G/A	SM
chr1	88216261	ENSMUSG00000090175	0.22	tolerated	1	0.0109	deleterious	NA	NA	cGc/cAc	R/H	1_88216261_G/A	SM
chr1	88216261	ENSMUSG00000054545	0.43	tolerated	1	0.0109	deleterious	NA	NA	cGc/cAc	R/H	1_88216261_G/A	SM
chr1	88216261	ENSMUSG00000090145	0.47	tolerated	0.976	0.0712	deleterious	NA	NA	cGc/cAc	R/H	1_88216261_G/A	SM
chr1	88216261	ENSMUSG00000089943	0.46	tolerated	0.961	0.077	deleterious	NA	NA	cGc/cAc	R/H	1_88216261_G/A	SM
chr1	88216261	ENSMUSG00000089675	0.21	tolerated	1	0.0109	deleterious	NA	NA	cGc/cAc	R/H	1_88216261_G/A	SM
chr1	88216261	ENSMUSG00000090124	0.32	tolerated	1	0.0109	deleterious	NA	NA	cGc/cAc	R/H	1_88216261_G/A	SM
chr1	88216261	ENSMUSG00000089960	0.32	tolerated	0.615	0.124	deleterious	1.09E-05	D	cGc/cAc	R/H	1_88216261_G/A	SM
chr1	88216261	ENSMUSG00000090171	0.26	tolerated	0.961	0.077	deleterious	NA	NA	cGc/cAc	R/H	1_88216261_G/A	SM
chr1	88218146	ENSMUSG00000090175	0.01	deleterious	0.968	0.074	deleterious	NA	NA	Cgc/Agc	R/S	1_88218146_C/A	LG
chr1	88218146	ENSMUSG00000054545	0	deleterious	0.945	0.0842	deleterious	NA	NA	Cgc/Agc	R/S	1_88218146_C/A	LG
chr1	88218146	ENSMUSG00000090145	0	deleterious	0.98	0.0679	deleterious	NA	NA	Cgc/Agc	R/S	1_88218146_C/A	LG
chr1	88218146	ENSMUSG00000089943	0	deleterious	0.993	0.0553	deleterious	NA	NA	Cgc/Agc	R/S	1_88218146_C/A	LG
chr1	88218146	ENSMUSG00000090165	0	deleterious	0.983	0.0657	deleterious	NA	NA	Cgc/Agc	R/S	1_88218146_C/A	LG
chr1	88218146	ENSMUSG00000089675	0	deleterious	0.983	0.0657	deleterious	NA	NA	Cgc/Agc	R/S	1_88218146_C/A	LG
chr1	88218146	ENSMUSG00000090124	0	deleterious	0.983	0.0657	deleterious	NA	NA	Cgc/Agc	R/S	1_88218146_C/A	LG
chr1	88218146	ENSMUSG00000089960	0	deleterious	0.984	0.065	deleterious	0.00845232	N	Cgc/Agc	R/S	1_88218146_C/A	LG
chr1	88218146	ENSMUSG00000090171	0	deleterious	0.993	0.0553	deleterious	NA	NA	Cgc/Agc	R/S	1_88218146_C/A	LG
chr1	88218146	ENSMUSG00000090175	0.01	deleterious	0.968	0.074	deleterious	NA	NA	Cgc/Agc	R/S	1_88218146_C/A	SM
chr1	88218146	ENSMUSG00000054545	0	deleterious	0.945	0.0842	deleterious	NA	NA	Cgc/Agc	R/S	1_88218146_C/A	SM
chr1	88218146	ENSMUSG00000090145	0	deleterious	0.98	0.0679	deleterious	NA	NA	Cgc/Agc	R/S	1_88218146_C/A	SM
chr1	88218146	ENSMUSG00000089943	0	deleterious	0.993	0.0553	deleterious	NA	NA	Cgc/Agc	R/S	1_88218146_C/A	SM
chr1	88218146	ENSMUSG00000090165	0	deleterious	0.983	0.0657	deleterious	NA	NA	Cgc/Agc	R/S	1_88218146_C/A	SM
chr1	88218146	ENSMUSG00000089675	0	deleterious	0.983	0.0657	deleterious	NA	NA	Cgc/Agc	R/S	1_88218146_C/A	SM
chr1	88218146	ENSMUSG00000090124	0	deleterious	0.983	0.0657	deleterious	NA	NA	Cgc/Agc	R/S	1_88218146_C/A	SM
chr1	88218146	ENSMUSG00000089960	0	deleterious	0.984	0.065	deleterious	0.00845232	N	Cgc/Agc	R/S	1_88218146_C/A	SM
chr1	88218146	ENSMUSG00000090171	0	deleterious	0.993	0.0553	deleterious	NA	NA	Cgc/Agc	R/S	1_88218146_C/A	SM
chr1	88218249	ENSMUSG00000090175	0.02	deleterious	1	0.0109	deleterious	NA	NA	cCg/cTg	P/L	1_88218249_C/T	LG
chr1	88218249	ENSMUSG00000054545	0.06	tolerated	1	0.0109	deleterious	NA	NA	cCg/cTg	P/L	1_88218249_C/T	LG
chr1	88218249	ENSMUSG00000090145	0.07	tolerated	0.992	0.0568	deleterious	NA	NA	cCg/cTg	P/L	1_88218249_C/T	LG
chr1	88218249	ENSMUSG00000089943	0.08	tolerated	1	0.0109	deleterious	NA	NA	cCg/cTg	P/L	1_88218249_C/T	LG
chr1	88218249	ENSMUSG00000090165	0.06	tolerated	1	0.0109	deleterious	NA	NA	cCg/cTg	P/L	1_88218249_C/T	LG
chr1	88218249	ENSMUSG00000089675	0.03	deleterious	1	0.0109	deleterious	NA	NA	cCg/cTg	P/L	1_88218249_C/T	LG
chr1	88218249	ENSMUSG00000090124	0.04	deleterious	1	0.0109	deleterious	NA	NA	cCg/cTg	P/L	1_88218249_C/T	LG
chr1	88218249	ENSMUSG00000089960	0.04	deleterious	0.994	0.0537	deleterious	0.000621147	D	cCg/cTg	P/L	1_88218249_C/T	LG
chr1	88218249	ENSMUSG00000090171	0.02	deleterious	1	0.0109	deleterious	NA	NA	cCg/cTg	P/L	1_88218249_C/T	LG
chr1	88218249	ENSMUSG00000090175	0.02	deleterious	1	0.0109	deleterious	NA	NA	cCg/cTg	P/L	1_88218249_C/T	SM
chr1	88218249	ENSMUSG00000054545	0.06	tolerated	1	0.0109	deleterious	NA	NA	cCg/cTg	P/L	1_88218249_C/T	SM
chr1	88218249	ENSMUSG00000090145	0.07	tolerated	0.992	0.0568	deleterious	NA	NA	cCg/cTg	P/L	1_88218249_C/T	SM
chr1	88218249	ENSMUSG00000089943	0.08	tolerated	1	0.0109	deleterious	NA	NA	cCg/cTg	P/L	1_88218249_C/T	SM
chr1	88218249	ENSMUSG00000090165	0.06	tolerated	1	0.0109	deleterious	NA	NA	cCg/cTg	P/L	1_88218249_C/T	SM
chr1	88218249	ENSMUSG00000089675	0.03	deleterious	1	0.0109	deleterious	NA	NA	cCg/cTg	P/L	1_88218249_C/T	SM
chr1	88218249	ENSMUSG00000090124	0.04	deleterious	1	0.0109	deleterious	NA	NA	cCg/cTg	P/L	1_88218249_C/T	SM
chr1	88218249	ENSMUSG00000089960	0.04	deleterious	0.994	0.0537	deleterious	0.000621147	D	cCg/cTg	P/L	1_88218249_C/T	SM
chr1	88218249	ENSMUSG00000090171	0.02	deleterious	1	0.0109	deleterious	NA	NA	cCg/cTg	P/L	1_88218249_C/T	SM
chr1	88218254	ENSMUSG00000090175	0	deleterious	1	0.0109	deleterious	NA	NA	Gcc/Acc	A/T	1_88218254_G/A	LG
chr1	88218254	ENSMUSG00000054545	0	deleterious	1	0.0109	deleterious	NA	NA	Gcc/Acc	A/T	1_88218254_G/A	LG
chr1	88218254	ENSMUSG00000090145	0	deleterious	0.999	0.0192	deleterious	NA	NA	Gcc/Acc	A/T	1_88218254_G/A	LG
chr1	88218254	ENSMUSG00000089943	0	deleterious	1	0.0109	deleterious	NA	NA	Gcc/Acc	A/T	1_88218254_G/A	LG
chr1	88218254	ENSMUSG00000090165	0	deleterious	1	0.0109	deleterious	NA	NA	Gcc/Acc	A/T	1_88218254_G/A	LG
chr1	88218254	ENSMUSG00000089675	0	deleterious	1	0.0109	deleterious	NA	NA	Gcc/Acc	A/T	1_88218254_G/A	LG
chr1	88218254	ENSMUSG00000090124	0	deleterious	1	0.0109	deleterious	NA	NA	Gcc/Acc	A/T	1_88218254_G/A	LG
chr1	88218254	ENSMUSG00000089960	0	deleterious	0.999	0.0192	deleterious	2.21E-08	D	Gcc/Acc	A/T	1_88218254_G/A	LG
chr1	88218254	ENSMUSG00000090171	0	deleterious	1	0.0109	deleterious	NA	NA	Gcc/Acc	A/T	1_88218254_G/A	LG
chr1	88218254	ENSMUSG00000090175	0	deleterious	1	0.0109	deleterious	NA	NA	Gcc/Acc	A/T	1_88218254_G/A	SM
chr1	88218254	ENSMUSG00000054545	0	deleterious	1	0.0109	deleterious	NA	NA	Gcc/Acc	A/T	1_88218254_G/A	SM
chr1	88218254	ENSMUSG00000090145	0	deleterious	0.999	0.0192	deleterious	NA	NA	Gcc/Acc	A/T	1_88218254_G/A	SM
chr1	88218254	ENSMUSG00000089943	0	deleterious	1	0.0109	deleterious	NA	NA	Gcc/Acc	A/T	1_88218254_G/A	SM
chr1	88218254	ENSMUSG00000090165	0	deleterious	1	0.0109	deleterious	NA	NA	Gcc/Acc	A/T	1_88218254_G/A	SM
chr1	88218254	ENSMUSG00000089675	0	deleterious	1	0.0109	deleterious	NA	NA	Gcc/Acc	A/T	1_88218254_G/A	SM
chr1	88218254	ENSMUSG00000090124	0	deleterious	1	0.0109	deleterious	NA	NA	Gcc/Acc	A/T	1_88218254_G/A	SM
chr1	88218254	ENSMUSG00000089960	0	deleterious	0.999	0.0192	deleterious	2.21E-08	D	Gcc/Acc	A/T	1_88218254_G/A	SM
chr1	88218254	ENSMUSG00000090171	0	deleterious	1	0.0109	deleterious	NA	NA	Gcc/Acc	A/T	1_88218254_G/A	SM
chr1	88218260	ENSMUSG00000090175	0.07	tolerated	1	0.0109	deleterious	NA	NA	Gac/Aac	D/N	1_88218260_G/A	LG
chr1	88218260	ENSMUSG00000054545	0.11	tolerated	0.999	0.0192	deleterious	NA	NA	Gac/Aac	D/N	1_88218260_G/A	LG
chr1	88218260	ENSMUSG00000090145	0.06	tolerated	0.927	0.0889	deleterious	NA	NA	Gac/Aac	D/N	1_88218260_G/A	LG
chr1	88218260	ENSMUSG00000089943	0.07	tolerated	1	0.0109	deleterious	NA	NA	Gac/Aac	D/N	1_88218260_G/A	LG
chr1	88218260	ENSMUSG00000090165	0.05	tolerated	1	0.0109	deleterious	NA	NA	Gac/Aac	D/N	1_88218260_G/A	LG
chr1	88218260	ENSMUSG00000089675	0.01	deleterious	1	0.0109	deleterious	NA	NA	Gac/Aac	D/N	1_88218260_G/A	LG
chr1	88218260	ENSMUSG00000090124	0.06	tolerated	1	0.0109	deleterious	NA	NA	Gac/Aac	D/N	1_88218260_G/A	LG
chr1	88218260	ENSMUSG00000089960	0.06	tolerated	0.787	0.106	deleterious	6.73E-06	D	Gac/Aac	D/N	1_88218260_G/A	LG
chr1	88218260	ENSMUSG00000090171	0.07	tolerated	1	0.0109	deleterious	NA	NA	Gac/Aac	D/N	1_88218260_G/A	LG
chr1	88218338	ENSMUSG00000090175	0.67	tolerated	0.767	0.108	deleterious	NA	NA	Gtc/Atc	V/I	1_88218338_G/A	LG
chr1	88218338	ENSMUSG00000054545	0.66	tolerated	0.595	0.125	deleterious	NA	NA	Gtc/Atc	V/I	1_88218338_G/A	LG
chr1	88218338	ENSMUSG00000090145	0.81	tolerated	0.021	0.219	neutral	NA	NA	Gtc/Atc	V/I	1_88218338_G/A	LG
chr1	88218338	ENSMUSG00000089943	0.71	tolerated	0.113	0.172	neutral	NA	NA	Gtc/Atc	V/I	1_88218338_G/A	LG
chr1	88218338	ENSMUSG00000090165	0.82	tolerated	0.767	0.108	deleterious	NA	NA	Gtc/Atc	V/I	1_88218338_G/A	LG
chr1	88218338	ENSMUSG00000089675	0.63	tolerated	0.767	0.108	deleterious	NA	NA	Gtc/Atc	V/I	1_88218338_G/A	LG
chr1	88218338	ENSMUSG00000090124	0.79	tolerated	0.767	0.108	deleterious	NA	NA	Gtc/Atc	V/I	1_88218338_G/A	LG
chr1	88218338	ENSMUSG00000089960	0.76	tolerated	0.048	0.194	neutral	0.0414155	N	Gtc/Atc	V/I	1_88218338_G/A	LG
chr1	88218338	ENSMUSG00000090171	0.61	tolerated	0.113	0.172	neutral	NA	NA	Gtc/Atc	V/I	1_88218338_G/A	LG
chr1	88218390	ENSMUSG00000090175	0.05	deleterious	0.971	0.0727	deleterious	NA	NA	cGa/cAa	R/Q	1_88218390_G/A	LG
chr1	88218390	ENSMUSG00000054545	0.03	deleterious	0.052	0.192	neutral	NA	NA	cGa/cAa	R/Q	1_88218390_G/A	LG
chr1	88218390	ENSMUSG00000090145	0.03	deleterious	0.059	0.189	neutral	NA	NA	cGa/cAa	R/Q	1_88218390_G/A	LG
chr1	88218390	ENSMUSG00000089943	0.04	deleterious	0.213	0.154	neutral	NA	NA	cGa/cAa	R/Q	1_88218390_G/A	LG
chr1	88218390	ENSMUSG00000090165	0.04	deleterious	0.122	0.171	neutral	NA	NA	cGa/cAa	R/Q	1_88218390_G/A	LG
chr1	88218390	ENSMUSG00000089675	0.04	deleterious	0.122	0.171	neutral	NA	NA	cGa/cAa	R/Q	1_88218390_G/A	LG
chr1	88218390	ENSMUSG00000090124	0.04	deleterious	0.122	0.171	neutral	NA	NA	cGa/cAa	R/Q	1_88218390_G/A	LG
chr1	88218390	ENSMUSG00000089960	0.04	deleterious	0.104	0.174	neutral	0.503765	N	cGa/cAa	R/Q	1_88218390_G/A	LG
chr1	88218390	ENSMUSG00000090171	0.05	deleterious	0.213	0.154	neutral	NA	NA	cGa/cAa	R/Q	1_88218390_G/A	LG
chr1	88218390	ENSMUSG00000090175	0.05	deleterious	0.971	0.0727	deleterious	NA	NA	cGa/cAa	R/Q	1_88218390_G/A	SM
chr1	88218390	ENSMUSG00000054545	0.03	deleterious	0.052	0.192	neutral	NA	NA	cGa/cAa	R/Q	1_88218390_G/A	SM
chr1	88218390	ENSMUSG00000090145	0.03	deleterious	0.059	0.189	neutral	NA	NA	cGa/cAa	R/Q	1_88218390_G/A	SM
chr1	88218390	ENSMUSG00000089943	0.04	deleterious	0.213	0.154	neutral	NA	NA	cGa/cAa	R/Q	1_88218390_G/A	SM
chr1	88218390	ENSMUSG00000090165	0.04	deleterious	0.122	0.171	neutral	NA	NA	cGa/cAa	R/Q	1_88218390_G/A	SM
chr1	88218390	ENSMUSG00000089675	0.04	deleterious	0.122	0.171	neutral	NA	NA	cGa/cAa	R/Q	1_88218390_G/A	SM
chr1	88218390	ENSMUSG00000090124	0.04	deleterious	0.122	0.171	neutral	NA	NA	cGa/cAa	R/Q	1_88218390_G/A	SM
chr1	88218390	ENSMUSG00000089960	0.04	deleterious	0.104	0.174	neutral	0.503765	N	cGa/cAa	R/Q	1_88218390_G/A	SM
chr1	88218390	ENSMUSG00000090171	0.05	deleterious	0.213	0.154	neutral	NA	NA	cGa/cAa	R/Q	1_88218390_G/A	SM
chr1	88228343	ENSMUSG00000079429	0.03	deleterious	0.874	0.0968	deleterious	NA	NA	Gag/Aag	E/K	1_88228343_G/A	LG
chr1	88228343	ENSMUSG00000079429	0.03	deleterious	0.874	0.0968	deleterious	NA	NA	Gag/Aag	E/K	1_88228343_G/A	SM
chr1	88228380	ENSMUSG00000079429	0.02	deleterious	0.993	0.0553	deleterious	NA	NA	gCg/gAg	A/E	1_88228380_C/A	LG
chr1	88228380	ENSMUSG00000079429	0.02	deleterious	0.993	0.0553	deleterious	NA	NA	gCg/gAg	A/E	1_88228380_C/A	SM
chr1	88230644	ENSMUSG00000079429	0.21	tolerated	0.996	0.0439	deleterious	NA	NA	Gcc/Acc	A/T	1_88230644_G/A	SM
chr1	88230650	ENSMUSG00000079429	0.07	tolerated	0.977	0.0704	deleterious	NA	NA	Gtg/Atg	V/M	1_88230650_G/A	LG
chr1	88230650	ENSMUSG00000079429	0.07	tolerated	0.977	0.0704	deleterious	NA	NA	Gtg/Atg	V/M	1_88230650_G/A	SM
chr1	88230746	ENSMUSG00000079429	0.01	deleterious	0.975	0.072	deleterious	NA	NA	Gag/Aag	E/K	1_88230746_G/A	LG
chr1	88230746	ENSMUSG00000079429	0.01	deleterious	0.975	0.072	deleterious	NA	NA	Gag/Aag	E/K	1_88230746_G/A	SM
chr1	88232292	ENSMUSG00000079429	0.01	deleterious	1	0.0109	deleterious	NA	NA	aCg/aTg	T/M	1_88232292_C/T	LG
chr1	88232324	ENSMUSG00000079429	0	deleterious	0.389	0.138	neutral	NA	NA	Cgc/Tgc	R/C	1_88232324_C/T	LG
chr1	88232324	ENSMUSG00000079429	0	deleterious	0.389	0.138	neutral	NA	NA	Cgc/Tgc	R/C	1_88232324_C/T	SM
chr1	88233340	ENSMUSG00000079429	0	deleterious	0.971	0.0727	deleterious	NA	NA	Gtg/Atg	V/M	1_88233340_G/A	LG
chr1	88233340	ENSMUSG00000079429	0	deleterious	0.971	0.0727	deleterious	NA	NA	Gtg/Atg	V/M	1_88233340_G/A	SM
chr1	88233428	ENSMUSG00000079429	0.07	tolerated	0.98	0.0679	deleterious	NA	NA	cGa/cAa	R/Q	1_88233428_G/A	LG
chr1	88233428	ENSMUSG00000079429	0.07	tolerated	0.98	0.0679	deleterious	NA	NA	cGa/cAa	R/Q	1_88233428_G/A	SM
chr1	88233442	ENSMUSG00000079429	0.29	tolerated	0.869	0.0972	deleterious	NA	NA	Gtg/Ttg	V/L	1_88233442_G/T	LG
chr1	88234120	ENSMUSG00000079429	0.58	tolerated	0.033	0.204	neutral	NA	NA	gGc/gAc	G/D	1_88234120_G/A	LG
chr1	88235216	ENSMUSG00000079429	0.55	tolerated	0.001	0.514	neutral	NA	NA	caG/caT	Q/H	1_88235216_G/T	LG
chr1	88235216	ENSMUSG00000079429	0.55	tolerated	0.001	0.514	neutral	NA	NA	caG/caT	Q/H	1_88235216_G/T	SM
chr1	88235230	ENSMUSG00000079429	0.2	tolerated	0.646	0.121	deleterious	NA	NA	cAg/cTg	Q/L	1_88235230_A/T	SM
chr1	88235240	ENSMUSG00000079429	0.58	tolerated	0.001	0.514	neutral	NA	NA	atG/atT	M/I	1_88235240_G/T	SM
chr1	88235254	ENSMUSG00000079429	0	deleterious	1	0.0109	deleterious	NA	NA	tGc/tAc	C/Y	1_88235254_G/A	LG
chr1	88235254	ENSMUSG00000079429	0	deleterious	1	0.0109	deleterious	NA	NA	tGc/tAc	C/Y	1_88235254_G/A	SM
chr1	88235442	ENSMUSG00000079429	0.06	tolerated	0.187	0.158	neutral	NA	NA	cGt/cAt	R/H	1_88235442_G/A	LG
chr1	88235442	ENSMUSG00000079429	0.06	tolerated	0.187	0.158	neutral	NA	NA	cGt/cAt	R/H	1_88235442_G/A	SM
chr1	88236665	ENSMUSG00000079429	0.75	tolerated	0	0.575	neutral	NA	NA	atT/atG	I/M	1_88236665_T/G	LG
chr1	88236665	ENSMUSG00000079429	0.75	tolerated	0	0.575	neutral	NA	NA	atT/atG	I/M	1_88236665_T/G	SM
chr1	88237944	ENSMUSG00000079429	0.02	deleterious	0.999	0.0192	deleterious	NA	NA	Ggc/Agc	G/S	1_88237944_G/A	LG
chr1	88237944	ENSMUSG00000079429	0.02	deleterious	0.999	0.0192	deleterious	NA	NA	Ggc/Agc	G/S	1_88237944_G/A	SM
chr1	88239006	ENSMUSG00000079429	0.26	tolerated	0.886	0.0954	deleterious	NA	NA	gAc/gCc	D/A	1_88239006_A/C	LG
chr1	88240149	ENSMUSG00000079429	0	deleterious	0.999	0.0192	deleterious	NA	NA	gCc/gTc	A/V	1_88240149_C/T	LG
chr1	88240149	ENSMUSG00000079429	0	deleterious	0.999	0.0192	deleterious	NA	NA	gCc/gTc	A/V	1_88240149_C/T	SM
chr1	88240709	ENSMUSG00000079429	0.08	tolerated	1	0.0109	deleterious	NA	NA	Ggc/Tgc	G/C	1_88240709_G/T	LG
chr1	88241618	ENSMUSG00000079429	0.29	tolerated	0.003	0.39	neutral	NA	NA	Atc/Ctc	I/L	1_88241618_A/C	LG
chr1	88243950	ENSMUSG00000079429	0.02	deleterious	0.99	0.06	deleterious	NA	NA	cGa/cAa	R/Q	1_88243950_G/A	LG
chr1	88244995	ENSMUSG00000079429	0	deleterious	1	0.0109	deleterious	NA	NA	Gcc/Tcc	A/S	1_88244995_G/T	LG
chr1	88245989	ENSMUSG00000079429	1	tolerated	0	0.575	neutral	NA	NA	gTg/gCg	V/A	1_88245989_T/C	LG
chr1	88245989	ENSMUSG00000079429	1	tolerated	0	0.575	neutral	NA	NA	gTg/gCg	V/A	1_88245989_T/C	SM
chr1	88247140	ENSMUSG00000079429	1	tolerated	0	0.575	neutral	NA	NA	Atg/Ctg	M/L	1_88247140_A/C	LG
chr1	88247140	ENSMUSG00000079429	1	tolerated	0	0.575	neutral	NA	NA	Atg/Ctg	M/L	1_88247140_A/C	SM
chr1	88247237	ENSMUSG00000079429	0.03	deleterious	0.99	0.06	deleterious	NA	NA	tCt/tTt	S/F	1_88247237_C/T	LG
chr1	88247237	ENSMUSG00000079429	0.03	deleterious	0.99	0.06	deleterious	NA	NA	tCt/tTt	S/F	1_88247237_C/T	SM
chr1	88247763	ENSMUSG00000079429	0.63	tolerated	0.001	0.514	neutral	NA	NA	Acc/Gcc	T/A	1_88247763_A/G	LG
chr1	88247763	ENSMUSG00000079429	0.63	tolerated	0.001	0.514	neutral	NA	NA	Acc/Gcc	T/A	1_88247763_A/G	SM
chr1	88248555	ENSMUSG00000079429	0.02	deleterious	1	0.0109	deleterious	NA	NA	Ctg/Atg	L/M	1_88248555_C/A	LG
chr1	88248621	ENSMUSG00000079429	0.02	deleterious	1	0.0109	deleterious	NA	NA	Ctc/Ttc	L/F	1_88248621_C/T	LG
chr1	88248621	ENSMUSG00000079429	0.02	deleterious	1	0.0109	deleterious	NA	NA	Ctc/Ttc	L/F	1_88248621_C/T	SM
chr1	88249740	ENSMUSG00000079429	0	deleterious	1	0.0109	deleterious	NA	NA	gGa/gAa	G/E	1_88249740_G/A	SM
chr1	88251267	ENSMUSG00000079429	0.04	deleterious	0.928	0.0888	deleterious	NA	NA	tGc/tTc	C/F	1_88251267_G/T	LG
chr1	88251267	ENSMUSG00000079429	0.04	deleterious	0.928	0.0888	deleterious	NA	NA	tGc/tTc	C/F	1_88251267_G/T	SM
chr1	88251385	ENSMUSG00000079429	0.51	tolerated	0.091	0.178	neutral	NA	NA	gaG/gaT	E/D	1_88251385_G/T	LG
chr1	88251385	ENSMUSG00000079429	0.51	tolerated	0.091	0.178	neutral	NA	NA	gaG/gaT	E/D	1_88251385_G/T	SM
chr1	88254935	ENSMUSG00000079429	0.15	tolerated	0.443	0.133	neutral	NA	NA	cGg/cTg	R/L	1_88254935_G/T	LG
chr1	88254935	ENSMUSG00000079429	0.15	tolerated	0.443	0.133	neutral	NA	NA	cGg/cTg	R/L	1_88254935_G/T	SM
chr1	88255000	ENSMUSG00000079429	0.2	tolerated	0.996	0.0439	deleterious	NA	NA	Gct/Act	A/T	1_88255000_G/A	LG
chr1	88255539	ENSMUSG00000079429	0.03	deleterious	0.063	0.187	neutral	NA	NA	tCc/tAc	S/Y	1_88255539_C/A	LG
chr1	88255539	ENSMUSG00000079429	0.03	deleterious	0.063	0.187	neutral	NA	NA	tCc/tAc	S/Y	1_88255539_C/A	SM
chr1	88255565	ENSMUSG00000079429	0.06	tolerated	0.967	0.0746	deleterious	NA	NA	Ctt/Att	L/I	1_88255565_C/A	LG
chr1	88255565	ENSMUSG00000079429	0.06	tolerated	0.967	0.0746	deleterious	NA	NA	Ctt/Att	L/I	1_88255565_C/A	SM
chr1	88255655	ENSMUSG00000079429	0.41	tolerated	0.258	0.149	neutral	NA	NA	Ctt/Gtt	L/V	1_88255655_C/G	LG
chr1	88255655	ENSMUSG00000079429	0.41	tolerated	0.258	0.149	neutral	NA	NA	Ctt/Gtt	L/V	1_88255655_C/G	SM
chr1	88256127	ENSMUSG00000079429	0.11	tolerated	0.026	0.211	neutral	NA	NA	Gag/Aag	E/K	1_88256127_G/A	LG
chr1	88256155	ENSMUSG00000079429	0.04	deleterious	0.997	0.0357	deleterious	NA	NA	aCg/aTg	T/M	1_88256155_C/T	LG
chr1	88256155	ENSMUSG00000079429	0.04	deleterious	0.997	0.0357	deleterious	NA	NA	aCg/aTg	T/M	1_88256155_C/T	SM
chr1	88256413	ENSMUSG00000079429	0.08	tolerated	0.095	0.176	neutral	NA	NA	cCa/cTa	P/L	1_88256413_C/T	LG
chr1	88256413	ENSMUSG00000079429	0.08	tolerated	0.095	0.176	neutral	NA	NA	cCa/cTa	P/L	1_88256413_C/T	SM
chr1	88256456	ENSMUSG00000079429	0.16	tolerated	0.001	0.514	neutral	NA	NA	atG/atT	M/I	1_88256456_G/T	LG
chr1	88256727	ENSMUSG00000079429	0.32	tolerated	0.026	0.211	neutral	NA	NA	gCg/gTg	A/V	1_88256727_C/T	LG
chr1	88256769	ENSMUSG00000079429	0.23	tolerated	0.998	0.0274	deleterious	NA	NA	cGa/cAa	R/Q	1_88256769_G/A	LG
chr1	88256798	ENSMUSG00000079429	0.39	tolerated	0.001	0.514	neutral	NA	NA	Gcc/Acc	A/T	1_88256798_G/A	LG
chr1	88256798	ENSMUSG00000079429	0.39	tolerated	0.001	0.514	neutral	NA	NA	Gcc/Acc	A/T	1_88256798_G/A	SM
chr1	88257802	ENSMUSG00000079429	0.02	deleterious	0.997	0.0357	deleterious	NA	NA	gaG/gaC	E/D	1_88257802_G/C	LG
chr1	88257802	ENSMUSG00000079429	0.02	deleterious	0.997	0.0357	deleterious	NA	NA	gaG/gaC	E/D	1_88257802_G/C	SM
chr1	88257807	ENSMUSG00000079429	0.01	deleterious	0.995	0.0521	deleterious	NA	NA	aAg/aCg	K/T	1_88257807_A/C	LG
chr1	88259589	ENSMUSG00000079429	0.05	deleterious	0.998	0.0274	deleterious	NA	NA	Cgc/Tgc	R/C	1_88259589_C/T	LG
chr1	88259589	ENSMUSG00000079429	0.05	deleterious	0.998	0.0274	deleterious	NA	NA	Cgc/Tgc	R/C	1_88259589_C/T	SM
chr1	88265210	ENSMUSG00000044783	0.24	tolerated	0.992	0.0568	deleterious	0.0144909	NA	Gat/Aat	D/N	1_88265210_C/T	LG
chr1	88265210	ENSMUSG00000044783	0.24	tolerated	0.992	0.0568	deleterious	0.0144909	NA	Gat/Aat	D/N	1_88265210_C/T	SM
chr1	88265215	ENSMUSG00000044783	0.8	tolerated	0.044	0.197	neutral	0.587643	NA	tTt/tCt	F/S	1_88265215_A/G	LG
chr1	88265215	ENSMUSG00000044783	0.8	tolerated	0.044	0.197	neutral	0.587643	NA	tTt/tCt	F/S	1_88265215_A/G	SM
chr1	88265258	ENSMUSG00000044783	0.89	tolerated	0.015	0.229	neutral	0.920005	NA	Tgc/Cgc	C/R	1_88265258_A/G	LG
chr1	88265258	ENSMUSG00000044783	0.89	tolerated	0.015	0.229	neutral	0.920005	NA	Tgc/Cgc	C/R	1_88265258_A/G	SM
chr1	88265309	ENSMUSG00000044783	0.18	tolerated	0.989	0.0608	deleterious	0.56017	NA	Gca/Cca	A/P	1_88265309_C/G	LG
chr1	88265309	ENSMUSG00000044783	0.18	tolerated	0.989	0.0608	deleterious	0.56017	NA	Gca/Cca	A/P	1_88265309_C/G	SM
chr1	88265444	ENSMUSG00000044783	0.3	tolerated	0.5	0.129	neutral	0.690573	NA	Cca/Gca	P/A	1_88265444_G/C	SM
chr1	88265570	ENSMUSG00000044783	0.06	tolerated	0.985	0.0643	deleterious	0.0118173	NA	Agc/Tgc	S/C	1_88265570_T/A	LG
chr1	88265570	ENSMUSG00000044783	0.06	tolerated	0.985	0.0643	deleterious	0.0118173	NA	Agc/Tgc	S/C	1_88265570_T/A	SM
chr1	88265660	ENSMUSG00000044783	1	tolerated	0.934	0.088	deleterious	0.00130481	NA	Agc/Ggc	S/G	1_88265660_T/C	SM
chr1	88265674	ENSMUSG00000044783	0	deleterious	0.934	0.088	deleterious	0.126139	NA	cCg/cGg	P/R	1_88265674_G/C	SM
chr1	88265819	ENSMUSG00000044783	0.09	tolerated	0.004	0.328	neutral	0.186758	NA	Gta/Ata	V/I	1_88265819_C/T	SM
chr1	88265824	ENSMUSG00000044783	0.51	tolerated	0.719	0.113	deleterious	0.0591392	NA	cAg/cGg	Q/R	1_88265824_T/C	SM
chr1	88265887	ENSMUSG00000044783	1	tolerated	0.001	0.514	neutral	0.0466712	NA	gAc/gGc	D/G	1_88265887_T/C	SM
chr1	88265896	ENSMUSG00000044783	0.33	tolerated	0.969	0.0734	deleterious	0.0187922	NA	cGc/cAc	R/H	1_88265896_C/T	SM
chr1	88265980	ENSMUSG00000044783	0.27	tolerated	0.926	0.089	deleterious	0.124995	NA	cAa/cCa	Q/P	1_88265980_T/G	LG
chr1	88266046	ENSMUSG00000044783	0.01	deleterious	0.483	0.131	neutral	0.0260538	NA	gTg/gGg	V/G	1_88266046_A/C	LG
chr1	88266046	ENSMUSG00000044783	0.01	deleterious	0.483	0.131	neutral	0.0260538	NA	gTg/gGg	V/G	1_88266046_A/C	SM
chr1	88266052	ENSMUSG00000044783	0.17	tolerated	0.992	0.0568	deleterious	0.274151	NA	aAt/aGt	N/S	1_88266052_T/C	SM
chr1	88266121	ENSMUSG00000044783	0.33	tolerated	0.006	0.262	neutral	0.0452013	NA	tCc/tTc	S/F	1_88266121_G/A	LG
chr1	88266121	ENSMUSG00000044783	0.33	tolerated	0.006	0.262	neutral	0.0452013	NA	tCc/tTc	S/F	1_88266121_G/A	SM
chr1	88266136	ENSMUSG00000044783	0.06	tolerated	0.619	0.123	deleterious	0.273359	NA	cGc/cAc	R/H	1_88266136_C/T	LG
chr1	88266137	ENSMUSG00000044783	0.1	tolerated	0.788	0.106	deleterious	0.273359	NA	Cgc/Tgc	R/C	1_88266137_G/A	SM
chr1	88266209	ENSMUSG00000044783	0.35	tolerated	0.842	0.0994	deleterious	0.852992	NA	Ggg/Agg	G/R	1_88266209_C/T	SM
chr1	88266232	ENSMUSG00000044783	0.35	tolerated	0.981	0.0672	deleterious	0.111715	NA	gAg/gGg	E/G	1_88266232_T/C	SM
chr1	88266241	ENSMUSG00000044783	0	deleterious	1	0.0109	deleterious	0.0179076	NA	cCc/cAc	P/H	1_88266241_G/T	LG
chr1	88266241	ENSMUSG00000044783	0	deleterious	1	0.0109	deleterious	0.0179076	NA	cCc/cAc	P/H	1_88266241_G/T	SM
chr1	88266254	ENSMUSG00000044783	1	tolerated	0.04	0.199	neutral	0.129507	NA	Tcc/Ccc	S/P	1_88266254_A/G	SM
chr1	88266400	ENSMUSG00000044783	0	deleterious	1	0.0109	deleterious	0.0115901	NA	cCa/cTa	P/L	1_88266400_G/A	LG
chr1	88266400	ENSMUSG00000044783	0	deleterious	1	0.0109	deleterious	0.0115901	NA	cCa/cTa	P/L	1_88266400_G/A	SM
chr1	88266452	ENSMUSG00000044783	0.01	deleterious	1	0.0109	deleterious	0.00666713	NA	Gat/Aat	D/N	1_88266452_C/T	LG
chr1	88266452	ENSMUSG00000044783	0.01	deleterious	1	0.0109	deleterious	0.00666713	NA	Gat/Aat	D/N	1_88266452_C/T	SM
chr1	88266561	ENSMUSG00000044783	NA	NA	NA	NA	NA	NA	NA	aTa/aCa	I/T	1_88266561_A/G	LG
chr1	88266561	ENSMUSG00000044783	NA	NA	NA	NA	NA	NA	NA	aTa/aCa	I/T	1_88266561_A/G	SM
chr1	88266616	ENSMUSG00000044783	0.1	tolerated	0.655	NA	none	0.0126337	NA	gAa/gGa	E/G	1_88266616_T/C	LG
chr1	88266616	ENSMUSG00000044783	0.1	tolerated	0.655	NA	none	0.0126337	NA	Aag/Gag	K/E	1_88266616_T/C	LG
chr1	88266616	ENSMUSG00000044783	0.1	tolerated	0.655	NA	none	0.0126337	NA	gAa/gGa	E/G	1_88266616_T/C	SM
chr1	88266616	ENSMUSG00000044783	0.1	tolerated	0.655	NA	none	0.0126337	NA	Aag/Gag	K/E	1_88266616_T/C	SM
chr1	88269401	ENSMUSG00000044783	0.82	tolerated	0.999	0.0192	deleterious	0.0355763	N	Gga/Aga	G/R	1_88269401_C/T	SM
chr1	88270281	ENSMUSG00000044783	0.29	tolerated	0.666	0.119	deleterious	0.667074	N	gCg/gTg	A/V	1_88270281_G/A	SM
chr1	88272764	ENSMUSG00000044783	1	tolerated	0.144	0.166	neutral	0.28482	N	gTg/gCg	V/A	1_88272764_A/G	SM
chr1	88275050	ENSMUSG00000044783	0.18	tolerated	0.352	0.141	neutral	0.417505	NA	Tac/Aac	Y/N	1_88275050_A/T	LG
chr1	88277245	ENSMUSG00000044783	0.08	tolerated	0.028	0.209	neutral	0.90571	NA	aGg/aCg	R/T	1_88277245_C/G	LG
chr1	88277245	ENSMUSG00000044783	0.08	tolerated	0.028	0.209	neutral	0.90571	NA	aGg/aCg	R/T	1_88277245_C/G	SM
chr1	88277378	ENSMUSG00000044783	1	tolerated	0.993	0.0553	deleterious	0.0390913	NA	gCg/gAg	A/E	1_88277378_G/T	SM
chr1	88277413	ENSMUSG00000044783	1	tolerated	0.013	0.234	neutral	0.0631533	NA	agT/agG	S/R	1_88277413_A/C	LG
chr1	88277413	ENSMUSG00000044783	1	tolerated	0.013	0.234	neutral	0.0631533	NA	agT/agG	S/R	1_88277413_A/C	SM
chr1	88277422	ENSMUSG00000044783	0.07	tolerated	0.908	0.0925	deleterious	0.207407	NA	aaG/aaT	K/N	1_88277422_C/A	LG
chr1	88277422	ENSMUSG00000044783	0.07	tolerated	0.908	0.0925	deleterious	0.207407	NA	aaG/aaT	K/N	1_88277422_C/A	SM
chr1	88277434	ENSMUSG00000044783	0.16	tolerated	0.283	0.147	neutral	0.00722001	NA	caT/caG	H/Q	1_88277434_A/C	LG
chr1	88277434	ENSMUSG00000044783	0.16	tolerated	0.283	0.147	neutral	0.00722001	NA	caT/caG	H/Q	1_88277434_A/C	SM
chr1	88277442	ENSMUSG00000044783	0.04	deleterious	0.999	0.0192	deleterious	0.000681691	NA	Agg/Tgg	R/W	1_88277442_T/A	LG
chr1	88277442	ENSMUSG00000044783	0.04	deleterious	0.999	0.0192	deleterious	0.000681691	NA	Agg/Tgg	R/W	1_88277442_T/A	SM
chr1	88348104	ENSMUSG00000036251	0	deleterious	1	0.0109	deleterious	3.11E-07	NA	Cgc/Tgc	R/C	1_88348104_C/T	SM
chr1	88503410	ENSMUSG00000062310	NA	NA	NA	NA	NA	NA	NA	caC/caG	H/Q	1_88503410_G/C	SM
chr1	88503494	ENSMUSG00000062310	NA	NA	NA	NA	NA	NA	NA	caG/caC	Q/H	1_88503494_C/G	SM
chr1	88503520	ENSMUSG00000062310	NA	NA	NA	NA	NA	NA	NA	Gac/Cac	D/H	1_88503520_C/G	SM
chr1	90014532	ENSMUSG00000067081	0.01	deleterious	0	0.575	neutral	NA	NA	Ata/Gta	I/V	1_90014532_T/C	SM
chr1	90828130	ENSMUSG00000048126	1	tolerated	0.02	0.22	neutral	NA	NA	Ata/Gta	I/V	1_90828130_T/C	SM
chr1	90828249	ENSMUSG00000048126	0.79	tolerated	0.003	0.39	neutral	NA	NA	gTg/gCg	V/A	1_90828249_A/G	SM
chr1	90830160	ENSMUSG00000048126	0.56	tolerated	0.024	0.214	neutral	NA	NA	cAt/cGt	H/R	1_90830160_T/C	SM
chr1	90830166	ENSMUSG00000048126	0.13	tolerated	0.979	0.0687	deleterious	NA	NA	aCg/aTg	T/M	1_90830166_G/A	SM
chr1	90830182	ENSMUSG00000048126	0.1	tolerated	0.949	0.0831	deleterious	NA	NA	Ctc/Ttc	L/F	1_90830182_G/A	SM
chr1	90931519	ENSMUSG00000026303	0.15	tolerated	0.003	0.39	neutral	0.000588028	D	cGa/cAa	R/Q	1_90931519_G/A	LG
chr1	90933405	ENSMUSG00000026303	0.9	tolerated	0.003	0.39	neutral	NA	NA	cAt/cGt	H/R	1_90933405_A/G	LG
chr1	90933405	ENSMUSG00000026303	0.9	tolerated	0.003	0.39	neutral	NA	NA	cAt/cGt	H/R	1_90933405_A/G	SM
chr1	90935432	ENSMUSG00000026303	0.2	tolerated	0.058	0.19	neutral	0.684562	N	Cgg/Tgg	R/W	1_90935432_C/T	LG
chr1	90937715	ENSMUSG00000026303	0.56	tolerated	0.003	0.39	neutral	0.074789	N	aCg/aGg	T/R	1_90937715_C/G	LG
chr1	90941700	ENSMUSG00000026303	1	tolerated	0	0.575	neutral	0.0656679	N	Cag/Gag	Q/E	1_90941700_C/G	LG
chr1	90941700	ENSMUSG00000026303	1	tolerated	0	0.575	neutral	0.0656679	N	Cag/Gag	Q/E	1_90941700_C/G	SM
chr1	90941772	ENSMUSG00000026303	0.37	tolerated	0.003	0.39	neutral	0.0097396	N	Ggc/Agc	G/S	1_90941772_G/A	LG
chr1	90953852	ENSMUSG00000090550	0	deleterious	0.998	0.0274	deleterious	NA	NA	cCt/cTt	P/L	1_90953852_C/T	LG
chr1	90958969	ENSMUSG00000026304	0.1	tolerated	0.398	0.137	neutral	0.011597	NA	aCg/aTg	T/M	1_90958969_G/A	SM
chr1	91115186	ENSMUSG00000026305	0.19	tolerated	0.166	0.162	neutral	NA	NA	Gag/Aag	E/K	1_91115186_G/A	SM
chr1	91115247	ENSMUSG00000026305	0.43	tolerated	0.001	0.514	neutral	0.217466	N	aCc/aAc	T/N	1_91115247_C/A	SM
chr1	91115352	ENSMUSG00000026305	0	deleterious	0.945	0.0842	deleterious	0.00948667	N	cCc/cTc	P/L	1_91115352_C/T	SM
chr1	91115366	ENSMUSG00000026305	0.26	tolerated	0.064	0.187	neutral	1.72E-07	N	Gcc/Acc	A/T	1_91115366_G/A	SM
chr1	91115378	ENSMUSG00000026305	0.02	deleterious	0.915	0.0911	deleterious	0.440771	N	Cct/Gct	P/A	1_91115378_C/G	SM
chr1	91115402	ENSMUSG00000026305	0.7	tolerated	0.06	0.189	neutral	0.0219909	N	Ggc/Agc	G/S	1_91115402_G/A	SM
chr1	91115879	ENSMUSG00000026305	1	tolerated	0	0.575	neutral	0.000950324	N	Acc/Gcc	T/A	1_91115879_A/G	SM
chr1	91115900	ENSMUSG00000026305	0.05	deleterious	0.999	0.0192	deleterious	0.00384664	N	Gag/Cag	E/Q	1_91115900_G/C	SM
chr1	91115920	ENSMUSG00000026305	0	deleterious	0.996	0.0439	deleterious	2.68E-05	N	caA/caT	Q/H	1_91115920_A/T	SM
chr1	91115934	ENSMUSG00000026305	0.01	deleterious	0.298	0.145	neutral	0.00116315	N	gCa/gAa	A/E	1_91115934_C/A	SM
chr1	91116039	ENSMUSG00000026305	0	deleterious	0.012	0.236	neutral	0.569604	N	aGt/aAt	S/N	1_91116039_G/A	LG
chr1	91122476	ENSMUSG00000026305	0.04	deleterious	0.295	0.146	neutral	NA	NA	Ctt/Ttt	L/F	1_91122476_C/T	SM
chr1	91152566	ENSMUSG00000070732	1	tolerated	0.003	0.39	neutral	0.627437	N	Gag/Aag	E/K	1_91152566_G/A	SM
chr1	91152996	ENSMUSG00000070732	0.09	tolerated	0.017	0.225	neutral	0.491827	N	cAa/cCa	Q/P	1_91152996_A/C	SM
chr1	91153115	ENSMUSG00000070732	0.02	deleterious	0.003	0.39	neutral	0.529918	N	Cga/Gga	R/G	1_91153115_C/G	LG
chr1	91153389	ENSMUSG00000070732	0.28	tolerated	0.02	0.22	neutral	0.301064	N	gCa/gTa	A/V	1_91153389_C/T	SM
chr1	91153394	ENSMUSG00000070732	1	tolerated	0	0.575	neutral	0.0221208	N	Ata/Gta	I/V	1_91153394_A/G	LG
chr1	91153394	ENSMUSG00000070732	1	tolerated	0	0.575	neutral	0.0221208	N	Ata/Gta	I/V	1_91153394_A/G	SM
chr1	91153431	ENSMUSG00000070732	0.45	tolerated	0	0.575	neutral	0.0105299	N	aGa/aCa	R/T	1_91153431_G/C	LG
chr1	91153434	ENSMUSG00000070732	0.6	tolerated	0	0.575	neutral	0.00511375	N	gTg/gCg	V/A	1_91153434_T/C	LG
chr1	91153451	ENSMUSG00000070732	1	tolerated	0	0.575	neutral	0.0282315	N	Ata/Gta	I/V	1_91153451_A/G	LG
chr1	91153473	ENSMUSG00000070732	0	deleterious	1	0.0109	deleterious	0.000873711	D	aCa/aTa	T/I	1_91153473_C/T	LG
chr1	91153502	ENSMUSG00000070732	1	tolerated	0	0.575	neutral	0.000513969	N	Gct/Cct	A/P	1_91153502_G/C	SM
chr1	91155431	ENSMUSG00000070732	0.18	tolerated	0.006	0.262	neutral	0.447426	N	Cag/Gag	Q/E	1_91155431_C/G	LG
chr1	91155452	ENSMUSG00000070732	0.69	tolerated	0.003	0.39	neutral	0.105381	N	Ata/Gta	I/V	1_91155452_A/G	LG
chr1	91155454	ENSMUSG00000070732	0.08	tolerated	0.16	0.163	neutral	0.105381	N	atA/atG	I/M	1_91155454_A/G	LG
chr1	91162400	ENSMUSG00000070732	0.18	tolerated	0.304	0.144	neutral	NA	NA	Tca/Cca	S/P	1_91162400_T/C	SM
chr1	91162412	ENSMUSG00000070732	0.37	tolerated	0.07	0.185	neutral	NA	NA	Gat/Aat	D/N	1_91162412_G/A	LG
chr1	91166894	ENSMUSG00000070732	0.05	deleterious	0.999	0.0192	deleterious	NA	NA	cGg/cAg	R/Q	1_91166894_G/A	LG
chr1	91167011	ENSMUSG00000070732	0.36	tolerated	0.003	0.39	neutral	NA	NA	aTt/aCt	I/T	1_91167011_T/C	SM
chr1	91167013	ENSMUSG00000070732	0.02	deleterious	0.761	0.109	deleterious	NA	NA	Tgt/Cgt	C/R	1_91167013_T/C	LG
chr1	91196797	ENSMUSG00000034353	0	deleterious	0.999	0.0192	deleterious	NA	NA	Tgc/Ggc	C/G	1_91196797_T/G	SM
chr1	91309887	ENSMUSG00000026307	1	tolerated	0	0.575	neutral	0.000497675	N	Tgg/Cgg	W/R	1_91309887_T/C	LG
chr1	91309887	ENSMUSG00000026307	1	tolerated	0	0.575	neutral	0.000497675	N	Tgg/Cgg	W/R	1_91309887_T/C	SM
chr1	91320183	ENSMUSG00000026307	0.11	tolerated	0.034	0.203	neutral	1.38E-05	D	Gta/Ata	V/I	1_91320183_G/A	SM
chr1	91342559	ENSMUSG00000049515	0.02	deleterious	0.945	0.0842	deleterious	0.0802924	NA	Cgg/Tgg	R/W	1_91342559_C/T	LG
chr1	91344610	ENSMUSG00000049515	0.06	tolerated	0.008	0.252	neutral	NA	NA	gCt/gTt	A/V	1_91344610_C/T	SM
chr1	91353890	ENSMUSG00000026308	0.96	tolerated	0	0.575	neutral	0.0033729	N	tTg/tCg	L/S	1_91353890_T/C	SM
chr1	91353979	ENSMUSG00000026308	0.28	tolerated	0	0.575	neutral	0.0767989	N	Gct/Act	A/T	1_91353979_G/A	SM
chr1	91354201	ENSMUSG00000026308	1	tolerated	0	0.575	neutral	0.311663	N	Gca/Cca	A/P	1_91354201_G/C	SM
chr1	91354451	ENSMUSG00000026308	0.58	tolerated	0	0.575	neutral	0.69139	N	gAg/gCg	E/A	1_91354451_A/C	SM
chr1	91355530	ENSMUSG00000026308	0.66	tolerated	0.008	0.252	neutral	0.750372	N	Ggt/Agt	G/S	1_91355530_G/A	SM
chr1	91361160	ENSMUSG00000026308	0.63	tolerated	0.001	0.514	neutral	0.00334453	N	cAt/cGt	H/R	1_91361160_A/G	SM
chr1	91370175	ENSMUSG00000047443	0.56	tolerated	0	0.575	neutral	0.3007	N	Gcc/Acc	A/T	1_91370175_G/A	LG
chr1	91370244	ENSMUSG00000047443	0.9	tolerated	0.522	0.129	deleterious	1.31E-06	N	Ccg/Gcg	P/A	1_91370244_C/G	LG
chr1	91370437	ENSMUSG00000047443	0.94	tolerated	0	0.575	neutral	0.182717	N	cAc/cGc	H/R	1_91370437_A/G	SM
chr1	91391180	ENSMUSG00000026309	1	tolerated	0	0.575	neutral	0.00659426	N	Cga/Gga	R/G	1_91391180_G/C	LG
chr1	91391180	ENSMUSG00000026309	1	tolerated	0	0.575	neutral	0.00659426	N	Cga/Gga	R/G	1_91391180_G/C	SM
chr1	91445550	ENSMUSG00000055866	1	tolerated	0	0.575	neutral	4.39E-05	N	aGc/aCc	S/T	1_91445550_C/G	SM
chr1	91505441	ENSMUSG00000034292	0.43	tolerated	0.032	0.205	neutral	0.0807142	N	Ata/Gta	I/V	1_91505441_A/G	SM
chr1	93006521	ENSMUSG00000045091	1	tolerated	0	0.575	neutral	2.26E-08	N	gGg/gAg	G/E	1_93006521_G/A	LG
chr1	93006521	ENSMUSG00000045091	1	tolerated	0	0.575	neutral	2.26E-08	N	gGg/gAg	G/E	1_93006521_G/A	SM
chr1	93012100	ENSMUSG00000045091	0.88	tolerated	0	0.575	neutral	0.250236	N	Gcc/Acc	A/T	1_93012100_G/A	LG
chr1	93012100	ENSMUSG00000045091	0.88	tolerated	0	0.575	neutral	0.250236	N	Gcc/Acc	A/T	1_93012100_G/A	SM
chr1	93224159	ENSMUSG00000084989	0.36	tolerated	0.945	0.0842	deleterious	NA	NA	gaG/gaT	E/D	1_93224159_G/T	SM
chr1	93226620	ENSMUSG00000084989	1	tolerated	0	0.575	neutral	NA	NA	aAg/aGg	K/R	1_93226620_A/G	LG
chr1	93226635	ENSMUSG00000084989	0.55	tolerated	0	0.575	neutral	NA	NA	aGg/aCg	R/T	1_93226635_G/C	LG
chr1	93226683	ENSMUSG00000084989	0.13	tolerated	0.001	0.514	neutral	NA	NA	cAc/cGc	H/R	1_93226683_A/G	LG
chr1	93304661	ENSMUSG00000026273	0.29	tolerated	0.268	0.148	neutral	0.562385	N	aGc/aAc	S/N	1_93304661_C/T	LG
chr1	93304940	ENSMUSG00000026273	0.16	tolerated	0.997	0.0357	deleterious	0.512589	N	tAc/tGc	Y/C	1_93304940_T/C	LG
chr1	93321182	ENSMUSG00000026274	0.07	tolerated	0	0.575	neutral	0.88247	N	gCg/gTg	A/V	1_93321182_G/A	LG
chr1	93351372	ENSMUSG00000026275	NA	NA	NA	NA	NA	NA	NA	cCg/cTg	P/L	1_93351372_C/T	LG
chr1	93579846	ENSMUSG00000034066	0.72	tolerated	0.003	0.39	neutral	NA	NA	aAt/aGt	N/S	1_93579846_A/G	LG
chr1	93579846	ENSMUSG00000034066	0.72	tolerated	0.003	0.39	neutral	NA	NA	aAt/aGt	N/S	1_93579846_A/G	SM
chr1	93780748	ENSMUSG00000026280	0.84	tolerated	0	0.575	neutral	0.0916701	N	gTt/gCt	V/A	1_93780748_T/C	LG
chr1	93780748	ENSMUSG00000026280	0.84	tolerated	0	0.575	neutral	0.0916701	N	gTt/gCt	V/A	1_93780748_T/C	SM
chr1	93785926	ENSMUSG00000026280	0.02	deleterious	0.974	0.0722	deleterious	2.34E-05	D	aCg/aAg	T/K	1_93785926_C/A	LG
chr1	93850782	ENSMUSG00000073609	0.71	tolerated	0	0.575	neutral	0.000356219	NA	Gaa/Aaa	E/K	1_93850782_G/A	LG
chr1	93850782	ENSMUSG00000073609	0.71	tolerated	0	0.575	neutral	0.000356219	NA	Gaa/Aaa	E/K	1_93850782_G/A	SM
chr1	93850821	ENSMUSG00000073609	0.01	deleterious	0.995	0.0521	deleterious	0.331644	NA	Gcc/Acc	A/T	1_93850821_G/A	LG
chr1	93874579	ENSMUSG00000094651	1	tolerated	0.002	0.452	neutral	NA	NA	gaC/gaG	D/E	1_93874579_C/G	SM
chr1	93938658	ENSMUSG00000093805	0.02	deleterious	0.998	0.0274	deleterious	NA	NA	gGt/gTt	G/V	1_93938658_G/T	LG
chr1	94006953	ENSMUSG00000073608	0.22	tolerated	0	0.575	neutral	NA	NA	gCc/gTc	A/V	1_94006953_C/T	LG
chr1	96831995	ENSMUSG00000040693	0.81	tolerated	0	0.575	neutral	0.32836	N	agG/agT	R/S	1_96831995_C/A	LG
chr1	96841238	ENSMUSG00000040693	0.36	tolerated	0.006	0.262	neutral	7.58E-05	N	Gag/Aag	E/K	1_96841238_C/T	SM
chr1	96911894	ENSMUSG00000045463	0.24	tolerated	0.361	0.14	neutral	0.00240921	N	aAg/aCg	K/T	1_96911894_T/G	LG
chr1	96988698	ENSMUSG00000045463	0.49	tolerated	0.004	0.328	neutral	0.00039788	N	Gat/Aat	D/N	1_96988698_C/T	LG
chr1	96988698	ENSMUSG00000045463	0.49	tolerated	0.004	0.328	neutral	0.00039788	N	Gat/Aat	D/N	1_96988698_C/T	SM
chr1	96997412	ENSMUSG00000045463	0	deleterious	0.958	0.0785	deleterious	0.00634024	N	cCg/cTg	P/L	1_96997412_G/A	LG
chr1	97024742	ENSMUSG00000044757	0	deleterious	1	0.0109	deleterious	NA	NA	tCc/tTc	S/F	1_97024742_C/T	LG
chr1	97025614	ENSMUSG00000044757	1	tolerated	0	0.575	neutral	NA	NA	Ttc/Ctc	F/L	1_97025614_T/C	LG
chr1	97072909	ENSMUSG00000026331	0.56	tolerated	0.001	0.514	neutral	NA	NA	aTt/aCt	I/T	1_97072909_A/G	LG
chr1	97118610	ENSMUSG00000026331	0.16	tolerated	0.167	0.162	neutral	NA	NA	atA/atG	I/M	1_97118610_T/C	LG
chr1	97125693	ENSMUSG00000026331	1	tolerated	0.016	0.227	neutral	NA	NA	aGa/aAa	R/K	1_97125693_C/T	LG
chr1	97125789	ENSMUSG00000026331	1	tolerated	0.006	0.262	neutral	NA	NA	aGg/aAg	R/K	1_97125789_C/T	LG
chr1	97128050	ENSMUSG00000026331	0.84	tolerated	0.001	0.514	neutral	NA	NA	aTt/aCt	I/T	1_97128050_A/G	LG
chr1	97745240	ENSMUSG00000040648	0.2	tolerated	0	0.575	neutral	0.308168	N	atG/atA	M/I	1_97745240_C/T	LG
chr1	97784759	ENSMUSG00000026333	0.22	tolerated	0.025	0.213	neutral	0.420568	NA	Gta/Ata	V/I	1_97784759_G/A	LG
chr1	97784759	ENSMUSG00000026333	0.22	tolerated	0.025	0.213	neutral	0.420568	NA	Gta/Ata	V/I	1_97784759_G/A	SM
chr1	97785983	ENSMUSG00000026333	0.62	tolerated	0.011	0.239	neutral	0.299399	NA	aAc/aGc	N/S	1_97785983_A/G	SM
chr1	97840744	ENSMUSG00000026335	0.57	tolerated	0.394	0.137	neutral	0.00460557	NA	Gtg/Atg	V/M	1_97840744_C/T	LG
chr1	97840796	ENSMUSG00000026335	1	tolerated	0	0.575	neutral	4.85E-07	NA	gaG/gaC	E/D	1_97840796_C/G	LG
chr1	97864244	ENSMUSG00000026335	0.43	tolerated	0.101	0.174	neutral	0.00133662	N	cAg/cGg	Q/R	1_97864244_T/C	LG
chr1	97864398	ENSMUSG00000026335	0.52	tolerated	0.003	0.39	neutral	0.000100402	D	Gta/Ata	V/I	1_97864398_C/T	SM
chr1	97894401	ENSMUSG00000026335	0.23	tolerated	1	0.0109	deleterious	2.75E-05	NA	Gtg/Atg	V/M	1_97894401_C/T	LG
chr1	97975858	ENSMUSG00000026335	0.22	tolerated	0.001	0.514	neutral	0.0779905	NA	aCc/aTc	T/I	1_97975858_G/A	SM
chr1	98421219	ENSMUSG00000026336	0.02	deleterious	0.919	0.0903	deleterious	NA	NA	aAg/aCg	K/T	1_98421219_A/C	LG
chr1	98421375	ENSMUSG00000026336	0.48	tolerated	0.375	0.139	neutral	NA	NA	cGa/cAa	R/Q	1_98421375_G/A	LG
chr1	98421416	ENSMUSG00000026336	0.29	tolerated	0.001	0.514	neutral	NA	NA	Tct/Cct	S/P	1_98421416_T/C	LG
chr1	98421419	ENSMUSG00000026336	0.15	tolerated	0.967	0.0746	deleterious	NA	NA	Ctc/Gtc	L/V	1_98421419_C/G	LG
chr1	98432317	ENSMUSG00000026336	0.82	tolerated	0.007	0.257	neutral	NA	NA	gTt/gCt	V/A	1_98432317_T/C	LG
chr1	98432317	ENSMUSG00000026336	0.82	tolerated	0.007	0.257	neutral	NA	NA	gTt/gCt	V/A	1_98432317_T/C	SM
chr1	98496331	ENSMUSG00000026336	1	tolerated	0.001	0.514	neutral	NA	NA	ttG/ttT	L/F	1_98496331_G/T	LG
chr1	99772792	ENSMUSG00000067028	1	tolerated	0	0.575	neutral	NA	NA	Att/Gtt	I/V	1_99772792_A/G	LG
chr1	105656775	ENSMUSG00000056536	0.5	tolerated	0	0.575	neutral	8.34E-05	D	atG/atT	M/I	1_105656775_C/A	LG
chr1	105656775	ENSMUSG00000056536	0.5	tolerated	0	0.575	neutral	8.34E-05	D	atG/atT	M/I	1_105656775_C/A	SM
chr1	105664352	ENSMUSG00000026319	0.5	tolerated	0	0.575	neutral	0.594806	NA	cCg/cTg	P/L	1_105664352_C/T	LG
chr1	105664352	ENSMUSG00000026319	0.5	tolerated	0	0.575	neutral	0.594806	NA	cCg/cTg	P/L	1_105664352_C/T	SM
chr1	105827265	ENSMUSG00000026321	0.07	tolerated	0	0.575	neutral	0.402663	N	aCt/aAt	T/N	1_105827265_C/A	SM
chr1	105827414	ENSMUSG00000026321	0.72	tolerated	0.306	0.144	neutral	0.296374	N	Ccg/Tcg	P/S	1_105827414_C/T	SM
chr1	105827630	ENSMUSG00000026321	0.52	tolerated	0.51	0.129	deleterious	0.00112333	N	Gca/Aca	A/T	1_105827630_G/A	SM
chr1	106029829	ENSMUSG00000038866	1	tolerated	0	0.575	neutral	NA	NA	Atc/Gtc	I/V	1_106029829_A/G	SM
chr1	106030781	ENSMUSG00000038866	0.02	deleterious	1	0.0109	deleterious	NA	NA	cCa/cTa	P/L	1_106030781_C/T	SM
chr1	106753242	ENSMUSG00000009905	1	tolerated	0	0.575	neutral	1.16E-09	N	gaC/gaA	D/E	1_106753242_G/T	SM
chr1	107047565	ENSMUSG00000044594	1	tolerated	0.001	0.514	neutral	0.393934	N	Atg/Ctg	M/L	1_107047565_T/G	LG
chr1	107078537	ENSMUSG00000058017	0.29	tolerated	0.001	0.514	neutral	NA	NA	Atg/Ttg	M/L	1_107078537_T/A	LG
chr1	107154379	ENSMUSG00000073602	1	tolerated	0	0.575	neutral	NA	NA	tGc/tCc	C/S	1_107154379_C/G	LG
chr1	107155886	ENSMUSG00000073602	0.53	tolerated	0	0.575	neutral	NA	NA	Aat/Gat	N/D	1_107155886_T/C	LG
chr1	107159041	ENSMUSG00000073602	0.81	tolerated	0.026	0.211	neutral	NA	NA	Gaa/Aaa	E/K	1_107159041_C/T	LG
chr1	107272789	ENSMUSG00000073601	0.17	tolerated	0.002	0.452	neutral	NA	NA	cCg/cTg	P/L	1_107272789_G/A	LG
chr1	107273171	ENSMUSG00000073601	0.03	deleterious	1	0.0109	deleterious	NA	NA	gTt/gCt	V/A	1_107273171_A/G	LG
chr1	107274993	ENSMUSG00000073601	0.15	tolerated	0.057	0.19	neutral	NA	NA	gAt/gGt	D/G	1_107274993_T/C	LG
chr1	110065735	ENSMUSG00000026312	0.45	tolerated	0.574	0.127	deleterious	0.323545	NA	Ctg/Gtg	L/V	1_110065735_C/G	LG
chr1	110111597	ENSMUSG00000026312	0.33	tolerated	0.137	0.168	neutral	NA	NA	gGc/gTc	G/V	1_110111597_G/T	LG
chr1	110893384	ENSMUSG00000047216	0.03	deleterious	0.267	0.148	neutral	0.00999953	N	gaG/gaT	E/D	1_110893384_C/A	LG
chr1	110893384	ENSMUSG00000047216	0.03	deleterious	0.267	0.148	neutral	0.00999953	N	gaG/gaT	E/D	1_110893384_C/A	SM
chr1	111859457	ENSMUSG00000038702	1	tolerated	0	0.575	neutral	0.0649651	N	aAt/aGt	N/S	1_111859457_T/C	LG
chr1	111859994	ENSMUSG00000038702	1	tolerated	0	0.575	neutral	0.0222942	N	aCc/aGc	T/S	1_111859994_G/C	LG
chr1	111860438	ENSMUSG00000038702	0.32	tolerated	0.085	0.18	neutral	0.000112426	D	tAc/tTc	Y/F	1_111860438_T/A	SM
chr1	116442265	ENSMUSG00000070695	0	deleterious	1	0.0109	deleterious	0.000170101	D	Gac/Aac	D/N	1_116442265_G/A	SM
chr1	116455004	ENSMUSG00000070695	0.29	tolerated	0.003	0.39	neutral	0.418823	N	Ctt/Att	L/I	1_116455004_C/A	SM
chr1	116455101	ENSMUSG00000070695	0.45	tolerated	0.001	0.514	neutral	0.542333	N	tTa/tCa	L/S	1_116455101_T/C	SM
chr1	116455143	ENSMUSG00000070695	0.09	tolerated	0.072	0.184	neutral	0.0466066	N	aCa/aTa	T/I	1_116455143_C/T	SM
chr1	116804624	ENSMUSG00000094429	1	tolerated	0.002	0.452	neutral	NA	NA	Aca/Cca	T/P	1_116804624_A/C	LG
chr1	116804624	ENSMUSG00000094429	1	tolerated	0.002	0.452	neutral	NA	NA	Aca/Cca	T/P	1_116804624_A/C	SM
chr1	116821273	ENSMUSG00000094429	0.31	tolerated	0	0.575	neutral	NA	NA	gAg/gTg	E/V	1_116821273_A/T	LG
chr1	116821277	ENSMUSG00000094429	1	tolerated	0	0.575	neutral	NA	NA	tgT/tgG	C/W	1_116821277_T/G	LG
chr1	116821434	ENSMUSG00000094429	0.24	tolerated	0	0.575	neutral	NA	NA	Aga/Gga	R/G	1_116821434_A/G	LG
chr1	116821489	ENSMUSG00000094429	1	tolerated	0	0.575	neutral	NA	NA	aGg/aAg	R/K	1_116821489_G/A	LG
chr1	118837310	ENSMUSG00000048402	0.13	tolerated	0	0.575	neutral	0.473227	N	tGc/tAc	C/Y	1_118837310_C/T	SM
chr1	118868087	ENSMUSG00000048402	0.04	deleterious	0.558	0.127	deleterious	3.67E-05	NA	Gcc/Acc	A/T	1_118868087_C/T	LG
chr1	118982509	ENSMUSG00000048402	NA	NA	0	0.575	neutral	NA	NA	cAg/cCg	Q/P	1_118982509_T/G	LG
chr1	118982509	ENSMUSG00000048402	NA	NA	0	0.575	neutral	NA	NA	cAg/cCg	Q/P	1_118982509_T/G	SM
chr1	119002044	ENSMUSG00000048402	0.17	tolerated	0.001	0.575	neutral	0.0577843	NA	caC/caA	H/Q	1_119002044_G/T	LG
chr1	119002044	ENSMUSG00000048402	0.17	tolerated	0.001	0.575	neutral	0.0577843	NA	caC/caA	H/Q	1_119002044_G/T	SM
chr1	120031656	ENSMUSG00000026387	0.48	tolerated	0.001	0.514	neutral	0.0036551	N	Ttc/Ctc	F/L	1_120031656_T/C	LG
chr1	120031656	ENSMUSG00000026387	0.48	tolerated	0.001	0.514	neutral	0.0036551	N	Ttc/Ctc	F/L	1_120031656_T/C	SM
chr1	120063246	ENSMUSG00000026387	0.59	tolerated	0.014	0.231	neutral	0.0057089	N	gaG/gaT	E/D	1_120063246_G/T	LG
chr1	120063246	ENSMUSG00000026387	0.59	tolerated	0.014	0.231	neutral	0.0057089	N	gaG/gaT	E/D	1_120063246_G/T	SM
chr1	120063257	ENSMUSG00000026387	0.12	tolerated	0.32	0.143	neutral	0.714224	N	aGc/aAc	S/N	1_120063257_G/A	LG
chr1	120063257	ENSMUSG00000026387	0.12	tolerated	0.32	0.143	neutral	0.714224	N	aGc/aAc	S/N	1_120063257_G/A	SM
chr1	120119816	ENSMUSG00000026385	0.03	deleterious	0.072	0.184	neutral	NA	NA	cAg/cGg	Q/R	1_120119816_T/C	LG
chr1	120119816	ENSMUSG00000026385	0.03	deleterious	0.072	0.184	neutral	NA	NA	cAg/cGg	Q/R	1_120119816_T/C	SM
chr1	120119871	ENSMUSG00000026385	0	deleterious	0.999	0.0192	deleterious	NA	NA	Cgg/Tgg	R/W	1_120119871_G/A	LG
chr1	120119871	ENSMUSG00000026385	0	deleterious	0.999	0.0192	deleterious	NA	NA	Cgg/Tgg	R/W	1_120119871_G/A	SM
chr1	120227750	ENSMUSG00000026389	0.68	tolerated	0	0.575	neutral	NA	NA	aAc/aGc	N/S	1_120227750_T/C	LG
chr1	120227750	ENSMUSG00000026389	0.68	tolerated	0	0.575	neutral	NA	NA	aAc/aGc	N/S	1_120227750_T/C	SM
chr1	120234378	ENSMUSG00000026389	0.51	tolerated	0	0.575	neutral	NA	NA	gCt/gTt	A/V	1_120234378_G/A	LG
chr1	120234378	ENSMUSG00000026389	0.51	tolerated	0	0.575	neutral	NA	NA	gCt/gTt	A/V	1_120234378_G/A	SM
chr1	120474787	ENSMUSG00000026390	NA	NA	0.002	0.452	neutral	0.0162667	N	Tct/Act	S/T	1_120474787_A/T	SM
chr1	120603621	ENSMUSG00000058665	1	tolerated	0	0.575	neutral	0.370157	N	Agc/Ggc	S/G	1_120603621_A/G	LG
chr1	120603621	ENSMUSG00000058665	1	tolerated	0	0.575	neutral	0.370157	N	Agc/Ggc	S/G	1_120603621_A/G	SM
chr1	121456126	ENSMUSG00000026339	0.38	tolerated	0	0.575	neutral	0.030626	NA	cCa/cTa	P/L	1_121456126_C/T	LG
chr1	121456126	ENSMUSG00000026339	0.38	tolerated	0	0.575	neutral	0.030626	NA	cCa/cTa	P/L	1_121456126_C/T	SM
chr1	121461939	ENSMUSG00000026339	0.77	tolerated	0	0.575	neutral	0.0184894	NA	gTg/gCg	V/A	1_121461939_T/C	LG
chr1	121461939	ENSMUSG00000026339	0.77	tolerated	0	0.575	neutral	0.0184894	NA	gTg/gCg	V/A	1_121461939_T/C	SM
chr1	121483290	ENSMUSG00000026339	1	tolerated	0	0.575	neutral	0.231993	NA	Atc/Gtc	I/V	1_121483290_A/G	SM
chr1	121527843	ENSMUSG00000050534	0.64	tolerated	0	0.575	neutral	0.169359	N	gTt/gCt	V/A	1_121527843_A/G	SM
chr1	121527882	ENSMUSG00000050534	0.41	tolerated	0.031	0.205	neutral	1.36E-06	D	gCt/gTt	A/V	1_121527882_G/A	SM
chr1	121527999	ENSMUSG00000050534	0.54	tolerated	0	0.575	neutral	0.0512309	N	gTt/gCt	V/A	1_121527999_A/G	SM
chr1	121564560	ENSMUSG00000001674	0.33	tolerated	0.001	0.514	neutral	0.848137	N	gaG/gaT	E/D	1_121564560_C/A	SM
chr1	121566049	ENSMUSG00000001674	0.56	tolerated	0.001	0.514	neutral	0.959192	N	Caa/Gaa	Q/E	1_121566049_G/C	SM
chr1	123367619	ENSMUSG00000036815	0.68	tolerated	0.001	0.514	neutral	1.30E-05	NA	cAg/cTg	Q/L	1_123367619_T/A	SM
chr1	123367862	ENSMUSG00000036815	0.01	deleterious	0.983	0.0657	deleterious	0.0260145	NA	Ttg/Atg	L/M	1_123367862_A/T	SM
chr1	125872852	ENSMUSG00000026343	0.42	tolerated	0	0.575	neutral	0.110925	N	Cca/Aca	P/T	1_125872852_C/A	LG
chr1	125912874	ENSMUSG00000026344	0	deleterious	1	0.0109	deleterious	NA	NA	Ggg/Agg	G/R	1_125912874_C/T	LG
chr1	125912874	ENSMUSG00000026344	0	deleterious	1	0.0109	deleterious	NA	NA	Ggg/Agg	G/R	1_125912874_C/T	SM
chr1	125981512	ENSMUSG00000049690	0.4	tolerated	0.394	0.137	neutral	0.00679759	N	Gaa/Aaa	E/K	1_125981512_C/T	SM
chr1	126025384	ENSMUSG00000049690	0.12	tolerated	0.022	0.217	neutral	0.457002	N	Gca/Tca	A/S	1_126025384_C/A	SM
chr1	126025638	ENSMUSG00000049690	1	tolerated	0	0.575	neutral	0.00135693	N	aAg/aGg	K/R	1_126025638_T/C	SM
chr1	126025998	ENSMUSG00000049690	0.01	deleterious	0.961	0.077	deleterious	0.0490122	N	cCa/cTa	P/L	1_126025998_G/A	SM
chr1	126026047	ENSMUSG00000049690	1	tolerated	0.009	0.247	neutral	0.222614	N	Gcc/Ccc	A/P	1_126026047_C/G	SM
chr1	126026788	ENSMUSG00000049690	0.01	deleterious	0.998	0.0274	deleterious	0.00128872	N	Aaa/Caa	K/Q	1_126026788_T/G	SM
chr1	126026841	ENSMUSG00000049690	0.87	tolerated	0	0.575	neutral	0.00220697	N	tTc/tCc	F/S	1_126026841_A/G	SM
chr1	127745782	ENSMUSG00000026348	0.06	tolerated	0.615	0.124	deleterious	1.73E-06	D	aCa/aTa	T/I	1_127745782_C/T	LG
chr1	127803140	ENSMUSG00000026349	0.74	tolerated	0	0.575	neutral	0.0211153	N	Aca/Gca	T/A	1_127803140_A/G	LG
chr1	127823128	ENSMUSG00000051590	0	deleterious	0.068	0.186	neutral	NA	NA	Gct/Tct	A/S	1_127823128_C/A	LG
chr1	127824186	ENSMUSG00000051590	0.19	tolerated	0	0.575	neutral	NA	NA	gTg/gCg	V/A	1_127824186_A/G	LG
chr1	127889267	ENSMUSG00000036104	0.59	tolerated	0	0.575	neutral	0.0101749	N	Aga/Gga	R/G	1_127889267_A/G	SM
chr1	127959787	ENSMUSG00000036086	0.01	deleterious	0.993	0.0553	deleterious	0.0593468	N	Cgg/Tgg	R/W	1_127959787_G/A	SM
chr1	127959819	ENSMUSG00000036086	0.16	tolerated	0.057	0.19	neutral	0.00996796	N	cAc/cGc	H/R	1_127959819_T/C	SM
chr1	127960030	ENSMUSG00000036086	0.14	tolerated	0.798	0.105	deleterious	0.0283995	N	Tcc/Acc	S/T	1_127960030_A/T	SM
chr1	127960096	ENSMUSG00000036086	0.81	tolerated	0	0.575	neutral	0.0697877	N	Att/Ctt	I/L	1_127960096_T/G	LG
chr1	127960096	ENSMUSG00000036086	0.81	tolerated	0	0.575	neutral	0.0697877	N	Att/Ctt	I/L	1_127960096_T/G	SM
chr1	128252215	ENSMUSG00000026353	0.97	tolerated	0.014	0.231	neutral	0.000104033	D	cAa/cTa	Q/L	1_128252215_A/T	SM
chr1	128300205	ENSMUSG00000026354	0.02	deleterious	1	0.0109	deleterious	0.00519861	N	Ctg/Atg	L/M	1_128300205_G/T	LG
chr1	128308209	ENSMUSG00000026354	0.26	tolerated	0	0.575	neutral	0.058863	N	Tcc/Ccc	S/P	1_128308209_A/G	LG
chr1	128417208	ENSMUSG00000026356	0.95	tolerated	0	0.575	neutral	0.000160767	NA	Acc/Gcc	T/A	1_128417208_T/C	LG
chr1	128589277	ENSMUSG00000045382	0.66	tolerated	0.001	0.514	neutral	0.000637324	NA	Gtc/Atc	V/I	1_128589277_C/T	LG
chr1	128589277	ENSMUSG00000045382	0.66	tolerated	0.001	0.514	neutral	0.000637324	NA	Gtc/Atc	V/I	1_128589277_C/T	SM
chr1	129628891	ENSMUSG00000042581	0	deleterious	0.999	0.0192	deleterious	5.15E-06	NA	aCc/aTc	T/I	1_129628891_C/T	SM
chr1	129667937	ENSMUSG00000042581	1	tolerated	0	0.575	neutral	0.000365506	NA	tTt/tAt	F/Y	1_129667937_T/A	LG
chr1	129667937	ENSMUSG00000042581	1	tolerated	0	0.575	neutral	0.000365506	NA	tTt/tAt	F/Y	1_129667937_T/A	SM
chr1	129678183	ENSMUSG00000042581	1	tolerated	0	0.575	neutral	5.14E-08	NA	Gct/Cct	A/P	1_129678183_G/C	LG
chr1	129678183	ENSMUSG00000042581	1	tolerated	0	0.575	neutral	5.14E-08	NA	Gct/Cct	A/P	1_129678183_G/C	SM
chr1	130049786	ENSMUSG00000042581	0.27	tolerated	0.041	0.199	neutral	NA	NA	Agt/Ggt	S/G	1_130049786_A/G	LG
chr1	130116631	ENSMUSG00000042581	0.35	tolerated	0	0.575	neutral	0.250818	N	cAa/cCa	Q/P	1_130116631_A/C	LG
chr1	130116631	ENSMUSG00000042581	0.35	tolerated	0	0.575	neutral	0.250818	N	cAa/cCa	Q/P	1_130116631_A/C	SM
chr1	130159608	ENSMUSG00000042581	0.05	tolerated	0.996	0.0439	deleterious	5.08E-07	D	cGg/cAg	R/Q	1_130159608_G/A	LG
chr1	130159608	ENSMUSG00000042581	0.05	tolerated	0.996	0.0439	deleterious	5.08E-07	D	cGg/cAg	R/Q	1_130159608_G/A	SM
chr1	130411396	ENSMUSG00000026401	0.16	tolerated	0.05	0.193	neutral	NA	NA	Cca/Tca	P/S	1_130411396_G/A	SM
chr1	130414184	ENSMUSG00000026401	0.2	tolerated	0.031	0.205	neutral	NA	NA	Gat/Aat	D/N	1_130414184_C/T	SM
chr1	130414215	ENSMUSG00000026401	0.26	tolerated	0.486	0.13	neutral	NA	NA	aaA/aaT	K/N	1_130414215_T/A	SM
chr1	130419739	ENSMUSG00000026401	0.69	tolerated	0	0.575	neutral	NA	NA	Ttc/Ctc	F/L	1_130419739_A/G	SM
chr1	130422115	ENSMUSG00000026401	0.09	tolerated	0.959	0.0779	deleterious	NA	NA	Aaa/Caa	K/Q	1_130422115_T/G	LG
chr1	130447561	ENSMUSG00000026399	0.14	tolerated	0	0.575	neutral	NA	NA	cTa/cCa	L/P	1_130447561_A/G	LG
chr1	130447561	ENSMUSG00000026399	0.14	tolerated	0	0.575	neutral	NA	NA	cTa/cCa	L/P	1_130447561_A/G	SM
chr1	130459633	ENSMUSG00000026399	0.28	tolerated	0.001	0.514	neutral	0.463459	N	Gca/Tca	A/S	1_130459633_C/A	LG
chr1	130459633	ENSMUSG00000026399	0.28	tolerated	0.001	0.514	neutral	0.463459	N	Gca/Tca	A/S	1_130459633_C/A	SM
chr1	130596814	ENSMUSG00000042554	0.41	tolerated	0.001	0.514	neutral	NA	NA	cTg/cCg	L/P	1_130596814_A/G	LG
chr1	130596814	ENSMUSG00000042554	0.41	tolerated	0.001	0.514	neutral	NA	NA	cTg/cCg	L/P	1_130596814_A/G	SM
chr1	130619414	ENSMUSG00000042554	0.05	deleterious	0.394	0.137	neutral	NA	NA	gaG/gaT	E/D	1_130619414_C/A	LG
chr1	130619414	ENSMUSG00000042554	0.05	deleterious	0.394	0.137	neutral	NA	NA	gaG/gaT	E/D	1_130619414_C/A	SM
chr1	130648440	ENSMUSG00000026405	0.66	tolerated	0.011	0.239	neutral	0.0719569	NA	tCt/tTt	S/F	1_130648440_G/A	LG
chr1	130648440	ENSMUSG00000026405	0.66	tolerated	0.011	0.239	neutral	0.0719569	NA	tCt/tTt	S/F	1_130648440_G/A	SM
chr1	130655931	ENSMUSG00000026405	0.39	tolerated	0.032	0.205	neutral	2.88E-07	NA	aTg/aCg	M/T	1_130655931_A/G	LG
chr1	130655931	ENSMUSG00000026405	0.39	tolerated	0.032	0.205	neutral	2.88E-07	NA	aTg/aCg	M/T	1_130655931_A/G	SM
chr1	130717553	ENSMUSG00000046404	0.89	tolerated	0	0.575	neutral	NA	NA	Tct/Gct	S/A	1_130717553_T/G	LG
chr1	130717553	ENSMUSG00000046404	0.89	tolerated	0	0.575	neutral	NA	NA	Tct/Gct	S/A	1_130717553_T/G	SM
chr1	130717613	ENSMUSG00000046404	1	tolerated	0	0.575	neutral	2.67E-08	N	Gtc/Ctc	V/L	1_130717613_G/C	LG
chr1	130717613	ENSMUSG00000046404	1	tolerated	0	0.575	neutral	2.67E-08	N	Gtc/Ctc	V/L	1_130717613_G/C	SM
chr1	130742686	ENSMUSG00000042510	0.3	tolerated	0.011	0.239	neutral	0.0130484	N	gAa/gGa	E/G	1_130742686_A/G	LG
chr1	130742686	ENSMUSG00000042510	0.3	tolerated	0.011	0.239	neutral	0.0130484	N	gAa/gGa	E/G	1_130742686_A/G	SM
chr1	130742833	ENSMUSG00000042510	0.32	tolerated	0	0.575	neutral	0.823619	N	cTg/cCg	L/P	1_130742833_T/C	LG
chr1	130742833	ENSMUSG00000042510	0.32	tolerated	0	0.575	neutral	0.823619	N	cTg/cCg	L/P	1_130742833_T/C	SM
chr1	130742838	ENSMUSG00000042510	0.62	tolerated	0.228	0.152	neutral	0.323085	N	Caa/Gaa	Q/E	1_130742838_C/G	LG
chr1	130742838	ENSMUSG00000042510	0.62	tolerated	0.228	0.152	neutral	0.323085	N	Caa/Gaa	Q/E	1_130742838_C/G	SM
chr1	130742917	ENSMUSG00000042510	0.99	tolerated	0	0.575	neutral	0.95339	N	aGc/aAc	S/N	1_130742917_G/A	LG
chr1	130742917	ENSMUSG00000042510	0.99	tolerated	0	0.575	neutral	0.95339	N	aGc/aAc	S/N	1_130742917_G/A	SM
chr1	130743183	ENSMUSG00000042510	0.48	tolerated	0.079	0.183	neutral	0.764212	N	Gct/Act	A/T	1_130743183_G/A	LG
chr1	130743183	ENSMUSG00000042510	0.48	tolerated	0.079	0.183	neutral	0.764212	N	Gct/Act	A/T	1_130743183_G/A	SM
chr1	130743283	ENSMUSG00000042510	0.14	tolerated	0.005	0.267	neutral	0.325713	N	aAg/aTg	K/M	1_130743283_A/T	LG
chr1	130743283	ENSMUSG00000042510	0.14	tolerated	0.005	0.267	neutral	0.325713	N	aAg/aTg	K/M	1_130743283_A/T	SM
chr1	130743313	ENSMUSG00000042510	0.45	tolerated	0.561	0.127	deleterious	0.586301	N	aGc/aAc	S/N	1_130743313_G/A	LG
chr1	130743313	ENSMUSG00000042510	0.45	tolerated	0.561	0.127	deleterious	0.586301	N	aGc/aAc	S/N	1_130743313_G/A	SM
chr1	130743397	ENSMUSG00000042510	0.59	tolerated	0	0.575	neutral	0.440897	N	tTa/tCa	L/S	1_130743397_T/C	LG
chr1	130743397	ENSMUSG00000042510	0.59	tolerated	0	0.575	neutral	0.440897	N	tTa/tCa	L/S	1_130743397_T/C	SM
chr1	130743415	ENSMUSG00000042510	0.32	tolerated	0	0.575	neutral	0.672971	N	cGg/cAg	R/Q	1_130743415_G/A	LG
chr1	130743415	ENSMUSG00000042510	0.32	tolerated	0	0.575	neutral	0.672971	N	cGg/cAg	R/Q	1_130743415_G/A	SM
chr1	130743516	ENSMUSG00000042510	0.16	tolerated	0.498	0.129	neutral	0.00681853	N	Gta/Ata	V/I	1_130743516_G/A	LG
chr1	130743516	ENSMUSG00000042510	0.16	tolerated	0.498	0.129	neutral	0.00681853	N	Gta/Ata	V/I	1_130743516_G/A	SM
chr1	130743591	ENSMUSG00000042510	0.49	tolerated	0.002	0.452	neutral	0.775504	N	Agc/Ggc	S/G	1_130743591_A/G	LG
chr1	130743591	ENSMUSG00000042510	0.49	tolerated	0.002	0.452	neutral	0.775504	N	Agc/Ggc	S/G	1_130743591_A/G	SM
chr1	130804569	ENSMUSG00000026415	0.2	tolerated	0.094	0.177	neutral	0.610183	N	Agg/Ggg	R/G	1_130804569_A/G	LG
chr1	130804569	ENSMUSG00000026415	0.2	tolerated	0.094	0.177	neutral	0.610183	N	Agg/Ggg	R/G	1_130804569_A/G	SM
chr1	130804627	ENSMUSG00000026415	0.29	tolerated	0.001	0.514	neutral	0.389618	N	aAt/aCt	N/T	1_130804627_A/C	LG
chr1	130804627	ENSMUSG00000026415	0.29	tolerated	0.001	0.514	neutral	0.389618	N	aAt/aCt	N/T	1_130804627_A/C	SM
chr1	130811580	ENSMUSG00000026415	0.11	tolerated	0.001	0.514	neutral	0.000339302	N	Att/Gtt	I/V	1_130811580_A/G	LG
chr1	130811580	ENSMUSG00000026415	0.11	tolerated	0.001	0.514	neutral	0.000339302	N	Att/Gtt	I/V	1_130811580_A/G	SM
chr1	130812629	ENSMUSG00000026415	0.26	tolerated	0.441	0.133	neutral	0.566037	N	Ggt/Agt	G/S	1_130812629_G/A	LG
chr1	130812629	ENSMUSG00000026415	0.26	tolerated	0.441	0.133	neutral	0.566037	N	Ggt/Agt	G/S	1_130812629_G/A	SM
chr1	130812692	ENSMUSG00000026415	0.16	tolerated	0	0.575	neutral	0.360899	N	Atc/Gtc	I/V	1_130812692_A/G	LG
chr1	130812692	ENSMUSG00000026415	0.16	tolerated	0	0.575	neutral	0.360899	N	Atc/Gtc	I/V	1_130812692_A/G	SM
chr1	130812738	ENSMUSG00000026415	1	tolerated	0.001	0.514	neutral	0.466227	N	gTt/gCt	V/A	1_130812738_T/C	LG
chr1	130812738	ENSMUSG00000026415	1	tolerated	0.001	0.514	neutral	0.466227	N	gTt/gCt	V/A	1_130812738_T/C	SM
chr1	130812809	ENSMUSG00000026415	0.75	tolerated	0.012	0.236	neutral	0.00590819	N	Atg/Gtg	M/V	1_130812809_A/G	LG
chr1	130812809	ENSMUSG00000026415	0.75	tolerated	0.012	0.236	neutral	0.00590819	N	Atg/Gtg	M/V	1_130812809_A/G	SM
chr1	130812816	ENSMUSG00000026415	0.06	tolerated	0.39	0.138	neutral	0.131048	N	cCg/cTg	P/L	1_130812816_C/T	LG
chr1	130812816	ENSMUSG00000026415	0.06	tolerated	0.39	0.138	neutral	0.131048	N	cCg/cTg	P/L	1_130812816_C/T	SM
chr1	130814597	ENSMUSG00000026415	1	tolerated	0.001	0.514	neutral	0.860433	N	Aac/Gac	N/D	1_130814597_A/G	LG
chr1	130814597	ENSMUSG00000026415	1	tolerated	0.001	0.514	neutral	0.860433	N	Aac/Gac	N/D	1_130814597_A/G	SM
chr1	130844522	ENSMUSG00000026417	0.16	tolerated	0.129	0.169	neutral	0.139223	NA	gCt/gTt	A/V	1_130844522_C/T	SM
chr1	130844641	ENSMUSG00000026417	0.53	tolerated	0	0.575	neutral	0.021878	NA	Gac/Aac	D/N	1_130844641_G/A	LG
chr1	130844828	ENSMUSG00000026417	0.09	tolerated	0.894	0.0946	deleterious	0.346197	N	cGt/cAt	R/H	1_130844828_G/A	LG
chr1	130848551	ENSMUSG00000026417	0.56	tolerated	0	0.575	neutral	0.616063	N	Ggg/Agg	G/R	1_130848551_G/A	LG
chr1	130849007	ENSMUSG00000026417	0.18	tolerated	NA	NA	NA	NA	NA	Agg/Ggg	R/G	1_130849007_A/G	LG
chr1	131130034	ENSMUSG00000016526	0.13	tolerated	0.023	0.216	neutral	0.913052	N	cCg/cTg	P/L	1_131130034_G/A	LG
chr1	131269823	ENSMUSG00000042349	0.3	tolerated	0.004	0.328	neutral	0.0875866	N	Agc/Ggc	S/G	1_131269823_T/C	LG
chr1	131269823	ENSMUSG00000042349	0.3	tolerated	0.004	0.328	neutral	0.0875866	N	Agc/Ggc	S/G	1_131269823_T/C	SM
chr1	131599787	ENSMUSG00000026432	0.14	tolerated	0.931	0.0885	deleterious	0.78309	N	aCc/aTc	T/I	1_131599787_C/T	SM
chr1	131710679	ENSMUSG00000052688	0.14	tolerated	0.005	0.267	neutral	NA	NA	aGg/aAg	R/K	1_131710679_G/A	LG
chr1	131710679	ENSMUSG00000052688	0.14	tolerated	0.005	0.267	neutral	NA	NA	aGg/aAg	R/K	1_131710679_G/A	SM
chr1	131763211	ENSMUSG00000042268	0.75	tolerated	0	0.575	neutral	0.294486	N	Acg/Gcg	T/A	1_131763211_A/G	SM
chr1	131872110	ENSMUSG00000026433	0.39	tolerated	0	0.575	neutral	0.000142052	N	cAg/cGg	Q/R	1_131872110_A/G	LG
chr1	131872110	ENSMUSG00000026433	0.39	tolerated	0	0.575	neutral	0.000142052	N	cAg/cGg	Q/R	1_131872110_A/G	SM
chr1	132023589	ENSMUSG00000026436	0.08	tolerated	0.976	0.0712	deleterious	0.0026801	NA	Ctg/Atg	L/M	1_132023589_C/A	LG
chr1	132380869	ENSMUSG00000042066	0.55	tolerated	0	0.575	neutral	0.0779278	N	Ggt/Agt	G/S	1_132380869_C/T	LG
chr1	132937587	ENSMUSG00000026443	0.89	tolerated	0	0.575	neutral	0.100582	N	aAc/aGc	N/S	1_132937587_A/G	LG
chr1	132939342	ENSMUSG00000026443	NA	NA	NA	NA	NA	0.359843	N	gTt/gCt	V/A	1_132939342_T/C	LG
chr1	132991702	ENSMUSG00000054387	0.99	tolerated	0	0.575	neutral	0.128965	N	gCt/gTt	A/V	1_132991702_G/A	LG
chr1	132991702	ENSMUSG00000054387	0.99	tolerated	0	0.575	neutral	0.128965	N	gCt/gTt	A/V	1_132991702_G/A	SM
chr1	133009145	ENSMUSG00000054387	0.34	tolerated	0.001	0.514	neutral	0.239121	N	aTt/aAt	I/N	1_133009145_A/T	LG
chr1	133009145	ENSMUSG00000054387	0.34	tolerated	0.001	0.514	neutral	0.239121	N	aTt/aAt	I/N	1_133009145_A/T	SM
chr1	133066610	ENSMUSG00000026447	0.01	deleterious	0.423	0.135	neutral	0.0759498	N	aAc/aTc	N/I	1_133066610_A/T	LG
chr1	133066610	ENSMUSG00000026447	0.01	deleterious	0.423	0.135	neutral	0.0759498	N	aAc/aTc	N/I	1_133066610_A/T	SM
chr1	133287846	ENSMUSG00000041757	0.81	tolerated	0	0.575	neutral	0.465376	N	aCc/aGc	T/S	1_133287846_C/G	LG
chr1	133287846	ENSMUSG00000041757	0.81	tolerated	0	0.575	neutral	0.465376	N	aCc/aGc	T/S	1_133287846_C/G	SM
chr1	133354206	ENSMUSG00000070645	0.03	deleterious	0.984	0.065	deleterious	NA	NA	Tgg/Agg	W/R	1_133354206_T/A	LG
chr1	133354206	ENSMUSG00000070645	0.03	deleterious	0.984	0.065	deleterious	NA	NA	Tgg/Agg	W/R	1_133354206_T/A	SM
chr1	133354210	ENSMUSG00000070645	0.29	tolerated	0.003	0.39	neutral	NA	NA	gGc/gAc	G/D	1_133354210_G/A	LG
chr1	133354210	ENSMUSG00000070645	0.29	tolerated	0.003	0.39	neutral	NA	NA	gGc/gAc	G/D	1_133354210_G/A	SM
chr1	133354227	ENSMUSG00000070645	0.22	tolerated	0	0.575	neutral	NA	NA	Cct/Tct	P/S	1_133354227_C/T	LG
chr1	133354227	ENSMUSG00000070645	0.22	tolerated	0	0.575	neutral	NA	NA	Cct/Tct	P/S	1_133354227_C/T	SM
chr1	133354237	ENSMUSG00000070645	0.04	deleterious	0.013	0.234	neutral	NA	NA	aCc/aTc	T/I	1_133354237_C/T	LG
chr1	133354237	ENSMUSG00000070645	0.04	deleterious	0.013	0.234	neutral	NA	NA	aCc/aTc	T/I	1_133354237_C/T	SM
chr1	133354239	ENSMUSG00000070645	0	deleterious	0.022	0.217	neutral	NA	NA	Aat/Gat	N/D	1_133354239_A/G	LG
chr1	133354239	ENSMUSG00000070645	0	deleterious	0.022	0.217	neutral	NA	NA	Aat/Gat	N/D	1_133354239_A/G	SM
chr1	133354246	ENSMUSG00000070645	0	deleterious	0.473	0.131	neutral	NA	NA	aCc/aTc	T/I	1_133354246_C/T	LG
chr1	133354246	ENSMUSG00000070645	0	deleterious	0.473	0.131	neutral	NA	NA	aCc/aTc	T/I	1_133354246_C/T	SM
chr1	133356457	ENSMUSG00000070645	0.14	tolerated	0.415	0.135	neutral	NA	NA	Aag/Cag	K/Q	1_133356457_A/C	LG
chr1	133356457	ENSMUSG00000070645	0.14	tolerated	0.415	0.135	neutral	NA	NA	Aag/Cag	K/Q	1_133356457_A/C	SM
chr1	133356556	ENSMUSG00000070645	0.05	deleterious	0.671	0.118	deleterious	NA	NA	Gaa/Aaa	E/K	1_133356556_G/A	LG
chr1	133356556	ENSMUSG00000070645	0.05	deleterious	0.671	0.118	deleterious	NA	NA	Gaa/Aaa	E/K	1_133356556_G/A	SM
chr1	133358408	ENSMUSG00000070645	0.48	tolerated	0.13	0.169	neutral	NA	NA	Tcc/Ccc	S/P	1_133358408_T/C	LG
chr1	133358408	ENSMUSG00000070645	0.48	tolerated	0.13	0.169	neutral	NA	NA	Tcc/Ccc	S/P	1_133358408_T/C	SM
chr1	133358453	ENSMUSG00000070645	0.11	tolerated	0.271	0.148	neutral	NA	NA	Cag/Gag	Q/E	1_133358453_C/G	LG
chr1	133358453	ENSMUSG00000070645	0.11	tolerated	0.271	0.148	neutral	NA	NA	Cag/Gag	Q/E	1_133358453_C/G	SM
chr1	133358468	ENSMUSG00000070645	1	tolerated	0	0.575	neutral	NA	NA	Aat/Gat	N/D	1_133358468_A/G	LG
chr1	133358468	ENSMUSG00000070645	1	tolerated	0	0.575	neutral	NA	NA	Aat/Gat	N/D	1_133358468_A/G	SM
chr1	133358486	ENSMUSG00000070645	0.19	tolerated	0.001	0.514	neutral	NA	NA	Atc/Ctc	I/L	1_133358486_A/C	LG
chr1	133358486	ENSMUSG00000070645	0.19	tolerated	0.001	0.514	neutral	NA	NA	Atc/Ctc	I/L	1_133358486_A/C	SM
chr1	133358982	ENSMUSG00000070645	1	tolerated	0.122	0.171	neutral	NA	NA	gCg/gAg	A/E	1_133358982_C/A	LG
chr1	133358982	ENSMUSG00000070645	1	tolerated	0.122	0.171	neutral	NA	NA	gCg/gAg	A/E	1_133358982_C/A	SM
chr1	133359074	ENSMUSG00000070645	0.3	tolerated	0	0.575	neutral	NA	NA	Ata/Cta	I/L	1_133359074_A/C	LG
chr1	133359074	ENSMUSG00000070645	0.3	tolerated	0	0.575	neutral	NA	NA	Ata/Cta	I/L	1_133359074_A/C	SM
chr1	133359077	ENSMUSG00000070645	0.09	tolerated	0.002	0.452	neutral	NA	NA	Gaa/Caa	E/Q	1_133359077_G/C	LG
chr1	133359077	ENSMUSG00000070645	0.09	tolerated	0.002	0.452	neutral	NA	NA	Gaa/Caa	E/Q	1_133359077_G/C	SM
chr1	133359079	ENSMUSG00000070645	0.14	tolerated	0	0.575	neutral	NA	NA	gaA/gaT	E/D	1_133359079_A/T	LG
chr1	133359079	ENSMUSG00000070645	0.14	tolerated	0	0.575	neutral	NA	NA	gaA/gaT	E/D	1_133359079_A/T	SM
chr1	133359344	ENSMUSG00000070645	0.76	tolerated	0.015	0.229	neutral	NA	NA	aAc/aGc	N/S	1_133359344_A/G	LG
chr1	133359344	ENSMUSG00000070645	0.76	tolerated	0.015	0.229	neutral	NA	NA	aAc/aGc	N/S	1_133359344_A/G	SM
chr1	133359382	ENSMUSG00000070645	0.94	tolerated	0.001	0.514	neutral	NA	NA	Gac/Aac	D/N	1_133359382_G/A	LG
chr1	133359382	ENSMUSG00000070645	0.94	tolerated	0.001	0.514	neutral	NA	NA	Gac/Aac	D/N	1_133359382_G/A	SM
chr1	133359983	ENSMUSG00000070645	0.25	tolerated	0	0.575	neutral	NA	NA	Aac/Tac	N/Y	1_133359983_A/T	LG
chr1	133359983	ENSMUSG00000070645	0.25	tolerated	0	0.575	neutral	NA	NA	Aac/Tac	N/Y	1_133359983_A/T	SM
chr1	133360007	ENSMUSG00000070645	1	tolerated	0.533	0.128	deleterious	NA	NA	Ctg/Gtg	L/V	1_133360007_C/G	LG
chr1	133360007	ENSMUSG00000070645	1	tolerated	0.533	0.128	deleterious	NA	NA	Ctg/Gtg	L/V	1_133360007_C/G	SM
chr1	133363776	ENSMUSG00000070644	0.04	deleterious	NA	NA	NA	NA	NA	Cct/Act	P/T	1_133363776_C/A	LG
chr1	133363776	ENSMUSG00000070644	0.04	deleterious	NA	NA	NA	NA	NA	Cct/Act	P/T	1_133363776_C/A	SM
chr1	133363890	ENSMUSG00000070644	0.13	tolerated	0.154	0.164	neutral	NA	NA	Cca/Tca	P/S	1_133363890_C/T	LG
chr1	133363890	ENSMUSG00000070644	0.13	tolerated	0.154	0.164	neutral	NA	NA	Cca/Tca	P/S	1_133363890_C/T	SM
chr1	133363923	ENSMUSG00000070644	0.47	tolerated	0	0.575	neutral	NA	NA	Agc/Ggc	S/G	1_133363923_A/G	LG
chr1	133363923	ENSMUSG00000070644	0.47	tolerated	0	0.575	neutral	NA	NA	Agc/Ggc	S/G	1_133363923_A/G	SM
chr1	133365587	ENSMUSG00000070644	0.24	tolerated	0.564	0.127	deleterious	NA	NA	gaC/gaA	D/E	1_133365587_C/A	LG
chr1	133365587	ENSMUSG00000070644	0.24	tolerated	0.564	0.127	deleterious	NA	NA	gaC/gaA	D/E	1_133365587_C/A	SM
chr1	133365817	ENSMUSG00000070644	0.29	tolerated	0.146	0.166	neutral	NA	NA	cGa/cAa	R/Q	1_133365817_G/A	LG
chr1	133365817	ENSMUSG00000070644	0.29	tolerated	0.146	0.166	neutral	NA	NA	cGa/cAa	R/Q	1_133365817_G/A	SM
chr1	133376915	ENSMUSG00000070644	1	tolerated	0	0.575	neutral	NA	NA	gTg/gAg	V/E	1_133376915_T/A	LG
chr1	133376915	ENSMUSG00000070644	1	tolerated	0	0.575	neutral	NA	NA	gTg/gAg	V/E	1_133376915_T/A	SM
chr1	133377046	ENSMUSG00000070644	0.25	tolerated	0.281	0.147	neutral	NA	NA	Gct/Tct	A/S	1_133377046_G/T	LG
chr1	133377046	ENSMUSG00000070644	0.25	tolerated	0.281	0.147	neutral	NA	NA	Gct/Tct	A/S	1_133377046_G/T	SM
chr1	133622154	ENSMUSG00000026464	0.82	tolerated	0	0.575	neutral	0.600153	N	Ccc/Tcc	P/S	1_133622154_G/A	LG
chr1	133622154	ENSMUSG00000026464	0.82	tolerated	0	0.575	neutral	0.600153	N	Ccc/Tcc	P/S	1_133622154_G/A	SM
chr1	133624621	ENSMUSG00000026464	0.27	tolerated	0.648	0.121	deleterious	0.197136	N	Gta/Ata	V/I	1_133624621_C/T	LG
chr1	133624621	ENSMUSG00000026464	0.27	tolerated	0.648	0.121	deleterious	0.197136	N	Gta/Ata	V/I	1_133624621_C/T	SM
chr1	133679978	ENSMUSG00000051998	0.68	tolerated	0	0.575	neutral	NA	NA	Aga/Gga	R/G	1_133679978_T/C	LG
chr1	133679978	ENSMUSG00000051998	0.68	tolerated	0	0.575	neutral	NA	NA	Aga/Gga	R/G	1_133679978_T/C	SM
chr1	133680569	ENSMUSG00000051998	0.03	deleterious	0.002	0.452	neutral	NA	NA	Aac/Gac	N/D	1_133680569_T/C	LG
chr1	133680569	ENSMUSG00000051998	0.03	deleterious	0.002	0.452	neutral	NA	NA	Aac/Gac	N/D	1_133680569_T/C	SM
chr1	133683634	ENSMUSG00000051998	0.07	tolerated	0.875	0.0967	deleterious	NA	NA	Cct/Tct	P/S	1_133683634_G/A	LG
chr1	133683634	ENSMUSG00000051998	0.07	tolerated	0.875	0.0967	deleterious	NA	NA	Cct/Tct	P/S	1_133683634_G/A	SM
chr1	133907008	ENSMUSG00000010311	0	deleterious	0.906	0.093	deleterious	NA	NA	tgC/tgG	C/W	1_133907008_G/C	LG
chr1	133915131	ENSMUSG00000041577	1	tolerated	0	0.575	neutral	0.00415584	N	aGg/aAg	R/K	1_133915131_C/T	LG
chr1	134187927	ENSMUSG00000064246	0.17	tolerated	0.941	0.0862	deleterious	0.176508	N	atC/atG	I/M	1_134187927_C/G	LG
chr1	134188529	ENSMUSG00000064246	0.26	tolerated	0.95	0.0828	deleterious	0.299365	N	gCc/gTc	A/V	1_134188529_C/T	SM
chr1	134194673	ENSMUSG00000042451	0.23	tolerated	0.002	0.452	neutral	0.263102	N	aCt/aTt	T/I	1_134194673_C/T	SM
chr1	134360790	ENSMUSG00000042305	0.31	tolerated	0	0.575	neutral	0.790002	N	Gtc/Atc	V/I	1_134360790_C/T	LG
chr1	134541002	ENSMUSG00000046367	NA	NA	NA	NA	NA	NA	NA	Tac/Gac	Y/D	1_134541002_A/C	LG
chr1	134836043	ENSMUSG00000073557	0.35	tolerated	0	0.575	neutral	0.78797	NA	gGc/gTc	G/V	1_134836043_C/A	LG
chr1	134972167	ENSMUSG00000026429	0.05	deleterious	0	0.575	neutral	6.38E-06	D	gCt/gTt	A/V	1_134972167_C/T	LG
chr1	134972167	ENSMUSG00000026429	0.05	deleterious	0	0.575	neutral	6.38E-06	D	gCt/gTt	A/V	1_134972167_C/T	SM
chr1	134987088	ENSMUSG00000042793	0.24	tolerated	0	0.575	neutral	0.594794	NA	Gta/Ata	V/I	1_134987088_C/T	LG
chr1	134987088	ENSMUSG00000042793	0.24	tolerated	0	0.575	neutral	0.594794	NA	Gta/Ata	V/I	1_134987088_C/T	SM
chr1	134988009	ENSMUSG00000042793	1	tolerated	0.001	0.514	neutral	6.16E-06	NA	Tcg/Acg	S/T	1_134988009_A/T	LG
chr1	134988009	ENSMUSG00000042793	1	tolerated	0.001	0.514	neutral	6.16E-06	NA	Tcg/Acg	S/T	1_134988009_A/T	SM
chr1	134990635	ENSMUSG00000042793	0.25	tolerated	0.347	0.141	neutral	0.0680679	NA	Cac/Aac	H/N	1_134990635_G/T	LG
chr1	134990635	ENSMUSG00000042793	0.25	tolerated	0.347	0.141	neutral	0.0680679	NA	Cac/Aac	H/N	1_134990635_G/T	SM
chr1	135003476	ENSMUSG00000042793	1	tolerated	0	0.575	neutral	5.17E-10	NA	aGc/aAc	S/N	1_135003476_C/T	LG
chr1	135003476	ENSMUSG00000042793	1	tolerated	0	0.575	neutral	5.17E-10	NA	aGc/aAc	S/N	1_135003476_C/T	SM
chr1	135027101	ENSMUSG00000042793	0.43	tolerated	0	0.575	neutral	0.0195389	N	Cgc/Ggc	R/G	1_135027101_G/C	LG
chr1	135027106	ENSMUSG00000042793	0.84	tolerated	0	0.575	neutral	0.0211154	N	cAt/cGt	H/R	1_135027106_T/C	LG
chr1	135105076	ENSMUSG00000042793	0.41	tolerated	0.705	0.114	deleterious	0.637533	N	gCg/gGg	A/G	1_135105076_G/C	LG
chr1	135105076	ENSMUSG00000042793	0.41	tolerated	0.705	0.114	deleterious	0.637533	N	gCg/gGg	A/G	1_135105076_G/C	SM
chr1	135134475	ENSMUSG00000031506	0.5	tolerated	0	0.575	neutral	0.000563115	N	cAg/cGg	Q/R	1_135134475_A/G	LG
chr1	135134475	ENSMUSG00000031506	0.5	tolerated	0	0.575	neutral	0.000563115	N	cAg/cGg	Q/R	1_135134475_A/G	SM
chr1	135143242	ENSMUSG00000031506	0.13	tolerated	0.005	0.267	neutral	0.0106614	N	gaG/gaT	E/D	1_135143242_G/T	LG
chr1	135143242	ENSMUSG00000031506	0.13	tolerated	0.005	0.267	neutral	0.0106614	N	gaG/gaT	E/D	1_135143242_G/T	SM
chr1	135256083	ENSMUSG00000003051	0.6	tolerated	0.008	0.252	neutral	8.09E-08	N	Cct/Act	P/T	1_135256083_G/T	LG
chr1	135256083	ENSMUSG00000003051	0.6	tolerated	0.008	0.252	neutral	8.09E-08	N	Cct/Act	P/T	1_135256083_G/T	SM
chr1	135256088	ENSMUSG00000003051	0.58	tolerated	0.001	0.514	neutral	0.000112637	N	gGc/gAc	G/D	1_135256088_C/T	LG
chr1	135256088	ENSMUSG00000003051	0.58	tolerated	0.001	0.514	neutral	0.000112637	N	gGc/gAc	G/D	1_135256088_C/T	SM
chr1	135283629	ENSMUSG00000041926	1	tolerated	0	0.575	neutral	1.02E-06	NA	cGg/cCg	R/P	1_135283629_C/G	LG
chr1	135283629	ENSMUSG00000041926	1	tolerated	0	0.575	neutral	1.02E-06	NA	cGg/cCg	R/P	1_135283629_C/G	SM
chr1	135283977	ENSMUSG00000041926	0.83	tolerated	0	0.575	neutral	0.625837	NA	gCg/gGg	A/G	1_135283977_G/C	LG
chr1	135283977	ENSMUSG00000041926	0.83	tolerated	0	0.575	neutral	0.625837	NA	gCg/gGg	A/G	1_135283977_G/C	SM
chr1	135364003	ENSMUSG00000048096	0.43	tolerated	0	0.575	neutral	0.356843	N	Ctg/Gtg	L/V	1_135364003_C/G	SM
chr1	135402250	ENSMUSG00000041879	0.79	tolerated	0	0.575	neutral	4.14E-06	N	gTa/gCa	V/A	1_135402250_A/G	LG
chr1	135402250	ENSMUSG00000041879	0.79	tolerated	0	0.575	neutral	4.14E-06	N	gTa/gCa	V/A	1_135402250_A/G	SM
chr1	135469698	ENSMUSG00000009418	0.28	tolerated	0.001	0.514	neutral	0.0237669	N	gCc/gTc	A/V	1_135469698_G/A	LG
chr1	135469698	ENSMUSG00000009418	0.28	tolerated	0.001	0.514	neutral	0.0237669	N	gCc/gTc	A/V	1_135469698_G/A	SM
chr1	135584727	ENSMUSG00000009418	1	tolerated	0.418	0.135	neutral	0.0210716	N	gaT/gaA	D/E	1_135584727_A/T	LG
chr1	135607201	ENSMUSG00000090399	0.53	tolerated	0.259	0.149	neutral	NA	NA	aGt/aAt	S/N	1_135607201_C/T	SM
chr1	135607339	ENSMUSG00000090399	0.51	tolerated	0	0.575	neutral	NA	NA	aTc/aAc	I/N	1_135607339_A/T	LG
chr1	135607339	ENSMUSG00000090399	0.51	tolerated	0	0.575	neutral	NA	NA	aTc/aAc	I/N	1_135607339_A/T	SM
chr1	135607421	ENSMUSG00000090399	0.39	tolerated	0.527	0.128	deleterious	NA	NA	Tgt/Cgt	C/R	1_135607421_A/G	LG
chr1	135607423	ENSMUSG00000090399	0.14	tolerated	0.013	0.234	neutral	NA	NA	aGc/aAc	S/N	1_135607423_C/T	LG
chr1	135607716	ENSMUSG00000090399	0.03	deleterious	0.999	0.0192	deleterious	NA	NA	caG/caT	Q/H	1_135607716_C/A	LG
chr1	135607769	ENSMUSG00000090399	0.02	deleterious	1	0.0109	deleterious	NA	NA	Gca/Aca	A/T	1_135607769_C/T	SM
chr1	135827303	ENSMUSG00000041782	0.09	tolerated	0.999	0.0192	deleterious	0.17425	N	Cca/Tca	P/S	1_135827303_C/T	LG
chr1	135827381	ENSMUSG00000041782	0.08	tolerated	0.938	0.0871	deleterious	0.370178	N	Cct/Tct	P/S	1_135827381_C/T	LG
chr1	135959913	ENSMUSG00000051985	0.01	deleterious	0.589	0.126	deleterious	NA	NA	gCt/gTt	A/V	1_135959913_G/A	LG
chr1	135962047	ENSMUSG00000051985	0.02	deleterious	0.872	0.0969	deleterious	NA	NA	Ctg/Atg	L/M	1_135962047_G/T	LG
chr1	135963119	ENSMUSG00000051985	1	tolerated	0	0.575	neutral	NA	NA	cAc/cGc	H/R	1_135963119_T/C	LG
chr1	135963948	ENSMUSG00000051985	0.41	tolerated	0.989	0.0608	deleterious	NA	NA	caC/caG	H/Q	1_135963948_G/C	LG
chr1	135970411	ENSMUSG00000051985	0.48	tolerated	0	0.575	neutral	NA	NA	Agt/Ggt	S/G	1_135970411_T/C	LG
chr1	135979915	ENSMUSG00000051985	0.04	deleterious	0.184	0.159	neutral	NA	NA	Gcc/Acc	A/T	1_135979915_C/T	LG
chr1	135982475	ENSMUSG00000051985	0	deleterious	0	0.575	neutral	NA	NA	Cgg/Tgg	R/W	1_135982475_G/A	LG
chr1	135997834	ENSMUSG00000051985	0	deleterious	0.845	0.0988	deleterious	NA	NA	Gcc/Acc	A/T	1_135997834_C/T	LG
chr1	136051218	ENSMUSG00000097918	0.85	tolerated	0	0.575	neutral	NA	NA	Acc/Gcc	T/A	1_136051218_A/G	LG
chr1	136118716	ENSMUSG00000026407	0.71	tolerated	0	0.575	neutral	0.0516269	NA	tTt/tCt	F/S	1_136118716_T/C	LG
chr1	136161979	ENSMUSG00000041642	NA	NA	0	0.575	neutral	NA	NA	tTa/tCa	L/S	1_136161979_T/C	LG
chr1	136181815	ENSMUSG00000087230	0.6	tolerated	0.084	0.181	neutral	NA	NA	Atg/Gtg	M/V	1_136181815_T/C	LG
chr1	136186039	ENSMUSG00000087230	0.13	tolerated	0.146	0.166	neutral	NA	NA	Ctg/Atg	L/M	1_136186039_G/T	LG
chr1	136190745	ENSMUSG00000087230	0.78	tolerated	0.001	0.514	neutral	NA	NA	aAc/aGc	N/S	1_136190745_T/C	LG
chr1	136191547	ENSMUSG00000087230	1	tolerated	0	0.575	neutral	NA	NA	gaG/gaT	E/D	1_136191547_C/A	LG
chr1	136216201	ENSMUSG00000041605	0.24	tolerated	0	0.575	neutral	0.00294133	N	cTc/cCc	L/P	1_136216201_A/G	LG
chr1	136281315	ENSMUSG00000041570	0.57	tolerated	0	0.575	neutral	0.0101726	N	cGa/cAa	R/Q	1_136281315_C/T	LG
chr1	136417053	ENSMUSG00000026404	1	tolerated	0	0.575	neutral	0.287692	N	gTg/gCg	V/A	1_136417053_T/C	LG
chr1	136468997	ENSMUSG00000041498	1	tolerated	0	0.575	neutral	0.341007	N	cGa/cAa	R/Q	1_136468997_G/A	LG
chr1	136952125	ENSMUSG00000026398	1	tolerated	0	0.575	neutral	NA	NA	cGt/cTt	R/L	1_136952125_C/A	LG
chr1	138099589	ENSMUSG00000026395	0	deleterious	1	0.0109	deleterious	NA	NA	tAc/tGc	Y/C	1_138099589_T/C	SM
chr1	138112254	ENSMUSG00000026395	0.55	tolerated	0.002	0.452	neutral	NA	NA	Aaa/Gaa	K/E	1_138112254_T/C	LG
chr1	138283704	ENSMUSG00000026394	0.08	tolerated	0.003	0.39	neutral	0.00459662	N	Gtg/Ctg	V/L	1_138283704_G/C	LG
chr1	138856790	ENSMUSG00000079283	0.39	tolerated	0.009	0.247	neutral	0.779492	N	Gcg/Tcg	A/S	1_138856790_C/A	LG
chr1	139231587	ENSMUSG00000063681	0	deleterious	0.988	0.0617	deleterious	NA	NA	cGc/cAc	R/H	1_139231587_C/T	LG
chr1	139234779	ENSMUSG00000063681	0.12	tolerated	0	0.575	neutral	NA	NA	Atg/Gtg	M/V	1_139234779_T/C	LG
chr1	139237622	ENSMUSG00000063681	0.14	tolerated	0.001	0.514	neutral	NA	NA	caT/caA	H/Q	1_139237622_A/T	LG
chr1	139241138	ENSMUSG00000063681	0.48	tolerated	0.049	0.193	neutral	NA	NA	Cct/Tct	P/S	1_139241138_G/A	LG
chr1	139242995	ENSMUSG00000063681	0	deleterious	0.659	0.119	deleterious	NA	NA	Gga/Aga	G/R	1_139242995_C/T	LG
chr1	139243417	ENSMUSG00000063681	0.18	tolerated	0.026	0.211	neutral	NA	NA	cGt/cAt	R/H	1_139243417_C/T	LG
chr1	139473574	ENSMUSG00000033952	1	tolerated	0.001	0.514	neutral	6.30E-06	NA	Ata/Gta	I/V	1_139473574_A/G	LG
chr1	139597649	ENSMUSG00000090623	1	tolerated	NA	NA	NA	NA	NA	Ata/Gta	I/V	1_139597649_T/C	LG
chr1	139597649	ENSMUSG00000090623	1	tolerated	NA	NA	NA	NA	NA	Ata/Gta	I/V	1_139597649_T/C	SM
chr1	139597651	ENSMUSG00000090623	0.03	deleterious	NA	NA	NA	NA	NA	aAa/aTa	K/I	1_139597651_T/A	LG
chr1	139597651	ENSMUSG00000090623	0.03	deleterious	NA	NA	NA	NA	NA	aAa/aTa	K/I	1_139597651_T/A	SM
chr1	139597661	ENSMUSG00000090623	0.27	tolerated	NA	NA	NA	NA	NA	Tct/Cct	S/P	1_139597661_A/G	LG
chr1	139597661	ENSMUSG00000090623	0.27	tolerated	NA	NA	NA	NA	NA	Tct/Cct	S/P	1_139597661_A/G	SM
chr1	139773983	ENSMUSG00000070594	0.14	tolerated	0.736	0.112	deleterious	NA	NA	aCa/aTa	T/I	1_139773983_G/A	LG
chr1	139773983	ENSMUSG00000070594	0.14	tolerated	0.736	0.112	deleterious	NA	NA	aCa/aTa	T/I	1_139773983_G/A	SM
chr1	139774002	ENSMUSG00000070594	0.03	deleterious	0.999	0.0192	deleterious	NA	NA	Ctt/Ttt	L/F	1_139774002_G/A	LG
chr1	139774002	ENSMUSG00000070594	0.03	deleterious	0.999	0.0192	deleterious	NA	NA	Ctt/Ttt	L/F	1_139774002_G/A	SM
chr1	139774074	ENSMUSG00000070594	0.31	tolerated	0.021	0.219	neutral	NA	NA	Caa/Gaa	Q/E	1_139774074_G/C	LG
chr1	139774509	ENSMUSG00000070594	0.77	tolerated	0.007	0.257	neutral	NA	NA	gTa/gCa	V/A	1_139774509_A/G	LG
chr1	139774509	ENSMUSG00000070594	0.77	tolerated	0.007	0.257	neutral	NA	NA	gTa/gCa	V/A	1_139774509_A/G	SM
chr1	139813442	ENSMUSG00000033898	1	tolerated	0	0.575	neutral	NA	NA	aTg/aCg	M/T	1_139813442_A/G	LG
chr1	139813442	ENSMUSG00000033898	1	tolerated	0	0.575	neutral	NA	NA	aTg/aCg	M/T	1_139813442_A/G	SM
chr1	139813459	ENSMUSG00000033898	0.09	tolerated	0.002	0.452	neutral	NA	NA	aaT/aaG	N/K	1_139813459_A/C	LG
chr1	139813459	ENSMUSG00000033898	0.09	tolerated	0.002	0.452	neutral	NA	NA	aaT/aaG	N/K	1_139813459_A/C	SM
chr1	139831155	ENSMUSG00000033898	0.47	tolerated	0.711	0.114	deleterious	NA	NA	agA/agC	R/S	1_139831155_T/G	SM
chr1	139831174	ENSMUSG00000033898	1	tolerated	0	0.575	neutral	NA	NA	aAa/aGa	K/R	1_139831174_T/C	LG
chr1	140136200	ENSMUSG00000026365	0.13	tolerated	0.87	0.0971	deleterious	NA	NA	aCa/aTa	T/I	1_140136200_G/A	SM
chr1	140136788	ENSMUSG00000026365	0.32	tolerated	0.011	0.239	neutral	NA	NA	aAg/aGg	K/R	1_140136788_T/C	SM
chr1	140136791	ENSMUSG00000026365	0	deleterious	1	0.0109	deleterious	NA	NA	tAt/tGt	Y/C	1_140136791_T/C	LG
chr1	140136791	ENSMUSG00000026365	0	deleterious	1	0.0109	deleterious	NA	NA	tAt/tGt	Y/C	1_140136791_T/C	SM
chr1	140144022	ENSMUSG00000026365	0.36	tolerated	0.064	0.187	neutral	NA	NA	agA/agC	R/S	1_140144022_T/G	SM
chr1	140147697	ENSMUSG00000026365	0.46	tolerated	0.217	0.153	neutral	NA	NA	Gtc/Atc	V/I	1_140147697_C/T	LG
chr1	140147697	ENSMUSG00000026365	0.46	tolerated	0.217	0.153	neutral	NA	NA	Gtc/Atc	V/I	1_140147697_C/T	SM
chr1	140354547	ENSMUSG00000052726	0.51	tolerated	0	0.575	neutral	0.0269403	NA	aGt/aAt	S/N	1_140354547_G/A	LG
chr1	140354547	ENSMUSG00000052726	0.51	tolerated	0	0.575	neutral	0.0269403	NA	aGt/aAt	S/N	1_140354547_G/A	SM
chr1	141256579	ENSMUSG00000095238	0.03	deleterious	0	0.575	neutral	NA	NA	Tac/Cac	Y/H	1_141256579_A/G	LG
chr1	141256579	ENSMUSG00000095238	0.03	deleterious	0	0.575	neutral	NA	NA	Tac/Cac	Y/H	1_141256579_A/G	SM
chr1	141257039	ENSMUSG00000095238	0.28	tolerated	0	0.575	neutral	NA	NA	aaA/aaC	K/N	1_141257039_T/G	LG
chr1	141257039	ENSMUSG00000095238	0.28	tolerated	0	0.575	neutral	NA	NA	aaA/aaC	K/N	1_141257039_T/G	SM
chr1	141257041	ENSMUSG00000095238	0.16	tolerated	0.004	0.328	neutral	NA	NA	Aaa/Gaa	K/E	1_141257041_T/C	LG
chr1	141257041	ENSMUSG00000095238	0.16	tolerated	0.004	0.328	neutral	NA	NA	Aaa/Gaa	K/E	1_141257041_T/C	SM
chr1	143739752	ENSMUSG00000018196	0.01	deleterious	0.996	0.0439	deleterious	0.0414372	N	gGc/gAc	G/D	1_143739752_G/A	LG
chr1	143760014	ENSMUSG00000018199	1	tolerated	0	0.575	neutral	NA	NA	Gtt/Att	V/I	1_143760014_C/T	LG
chr1	143760014	ENSMUSG00000018199	1	tolerated	0	0.575	neutral	NA	NA	Gtt/Att	V/I	1_143760014_C/T	SM
chr1	143770506	ENSMUSG00000018199	1	tolerated	0	0.575	neutral	NA	NA	gTg/gCg	V/A	1_143770506_A/G	LG
chr1	144247967	ENSMUSG00000026358	0.27	tolerated	0.011	0.239	neutral	NA	NA	atA/atG	I/M	1_144247967_T/C	LG
chr1	144249030	ENSMUSG00000026358	0.01	deleterious	0.285	0.147	neutral	NA	NA	gCg/gTg	A/V	1_144249030_G/A	SM
chr1	144754023	ENSMUSG00000026357	0.29	tolerated	0.001	0.514	neutral	0.738508	N	gCc/gTc	A/V	1_144754023_G/A	LG
chr1	146682686	ENSMUSG00000035131	0.01	deleterious	1	0.0109	deleterious	3.43E-08	NA	cGa/cAa	R/Q	1_146682686_G/A	LG
chr1	147281852	ENSMUSG00000053988	NA	NA	NA	NA	NA	NA	NA	aCa/aTa	T/I	1_147281852_G/A	SM
chr1	150363512	ENSMUSG00000006010	0.1	tolerated	0.005	0.267	neutral	0.355837	NA	Gtg/Atg	V/M	1_150363512_C/T	SM
chr1	150363538	ENSMUSG00000006010	0.34	tolerated	0.879	0.0962	deleterious	0.00446834	NA	cCa/cAa	P/Q	1_150363538_G/T	SM
chr1	150372116	ENSMUSG00000006010	0.13	tolerated	0.99	0.06	deleterious	0.0316925	NA	Gct/Cct	A/P	1_150372116_C/G	SM
chr1	150388569	ENSMUSG00000006010	0.2	tolerated	0.184	0.159	neutral	0.108701	NA	aAg/aGg	K/R	1_150388569_T/C	LG
chr1	150388569	ENSMUSG00000006010	0.2	tolerated	0.184	0.159	neutral	0.108701	NA	aAg/aGg	K/R	1_150388569_T/C	SM
chr1	150388589	ENSMUSG00000006010	0.61	tolerated	0	0.575	neutral	0.785219	NA	aaA/aaC	K/N	1_150388589_T/G	LG
chr1	150388589	ENSMUSG00000006010	0.61	tolerated	0	0.575	neutral	0.785219	NA	aaA/aaC	K/N	1_150388589_T/G	SM
chr1	150393488	ENSMUSG00000006005	NA	NA	NA	NA	NA	NA	NA	gTt/gCt	V/A	1_150393488_T/C	LG
chr1	150393488	ENSMUSG00000006005	NA	NA	NA	NA	NA	NA	NA	gTt/gCt	V/A	1_150393488_T/C	SM
chr1	150395256	ENSMUSG00000006005	1	tolerated	0	0.575	neutral	NA	NA	aCt/aGt	T/S	1_150395256_C/G	SM
chr1	150424791	ENSMUSG00000006005	1	tolerated	0	0.575	neutral	NA	NA	gTg/gCg	V/A	1_150424791_T/C	SM
chr1	150450856	ENSMUSG00000006014	0.15	tolerated	0.015	NA	none	0.626532	NA	Atg/Gtg	M/V	1_150450856_T/C	SM
chr1	150451320	ENSMUSG00000006014	0	deleterious	0.904	NA	none	0.255874	NA	gTt/gCt	V/A	1_150451320_A/G	SM
chr1	150454658	ENSMUSG00000006014	0.78	tolerated	NA	NA	NA	NA	NA	Gag/Aag	E/K	1_150454658_C/T	LG
chr1	150454663	ENSMUSG00000006014	0.28	tolerated	NA	NA	NA	NA	NA	cGc/cCc	R/P	1_150454663_C/G	LG
chr1	150454663	ENSMUSG00000006014	0.28	tolerated	NA	NA	NA	NA	NA	cGc/cCc	R/P	1_150454663_C/G	SM
chr1	150454682	ENSMUSG00000006014	0.88	tolerated	NA	NA	NA	NA	NA	Gag/Aag	E/K	1_150454682_C/T	SM
chr1	150454712	ENSMUSG00000006014	0.32	tolerated	NA	NA	NA	NA	NA	Ccc/Acc	P/T	1_150454712_G/T	SM
chr1	150454730	ENSMUSG00000006014	0.85	NA	NA	NA	NA	NA		Gag/Aag	E/K	1_150454730_C/T	LG
chr1	150454820	ENSMUSG00000006014	0.81	NA	NA	NA	NA	NA		Gaa/Aaa	E/K	1_150454820_C/T	SM
chr1	150454826	ENSMUSG00000006014	0.54	NA	NA	NA	NA	NA		Gag/Aag	E/K	1_150454826_C/T	SM
chr1	150455167	ENSMUSG00000006014	NA	NA	NA	NA	NA	NA	NA	cTc/cCc	L/P	1_150455167_A/G	LG
chr1	150455354	ENSMUSG00000006014	NA	NA	NA	NA	NA	NA	NA	Gag/Aag	E/K	1_150455354_C/T	LG
chr1	150455426	ENSMUSG00000006014	NA	NA	NA	NA	NA	NA	NA	Gag/Aag	E/K	1_150455426_C/T	SM
chr1	150455455	ENSMUSG00000006014	NA	NA	NA	NA	NA	NA	NA	cTc/cCc	L/P	1_150455455_A/G	SM
chr1	150455788	ENSMUSG00000006014	0.12	NA	NA	NA	NA	NA		cCc/cTc	P/L	1_150455788_G/A	SM
chr1	150455897	ENSMUSG00000006014	0.22	tolerated	0.921	0.0899	deleterious	NA	NA	Cca/Tca	P/S	1_150455897_G/A	SM
chr1	150456013	ENSMUSG00000006014	0.17	tolerated	0.987	0.39	neutral	NA	NA	gCt/gTt	A/V	1_150456013_G/A	SM
chr1	150563721	ENSMUSG00000066842	0.9	tolerated	NA	NA	NA	0.0312553	NA	Ata/Gta	I/V	1_150563721_T/C	SM
chr1	150587030	ENSMUSG00000066842	0.46	tolerated	NA	NA	NA	0.176823	NA	Acc/Tcc	T/S	1_150587030_T/A	SM
chr1	150595898	ENSMUSG00000066842	1	tolerated	NA	NA	NA	6.12E-06	NA	Act/Tct	T/S	1_150595898_T/A	SM
chr1	150598372	ENSMUSG00000066842	0.23	tolerated	NA	NA	NA	9.70E-06	NA	aAt/aGt	N/S	1_150598372_T/C	SM
chr1	150598390	ENSMUSG00000066842	0.06	tolerated	NA	NA	NA	0.00785212	NA	aCg/aTg	T/M	1_150598390_G/A	SM
chr1	150610738	ENSMUSG00000066842	0.57	tolerated	NA	NA	NA	0.316905	NA	Atc/Gtc	I/V	1_150610738_T/C	SM
chr1	150612779	ENSMUSG00000066842	1	tolerated	NA	NA	NA	4.17E-05	NA	aTt/aCt	I/T	1_150612779_A/G	SM
chr1	150612782	ENSMUSG00000066842	0.63	tolerated	NA	NA	NA	7.03E-05	NA	cGt/cAt	R/H	1_150612782_C/T	SM
chr1	150622919	ENSMUSG00000066842	0.68	tolerated	NA	NA	NA	0.000221636	NA	Gtc/Atc	V/I	1_150622919_C/T	SM
chr1	150624559	ENSMUSG00000066842	0.34	tolerated	NA	NA	NA	8.88E-05	NA	Gca/Aca	A/T	1_150624559_C/T	SM
chr1	150627415	ENSMUSG00000066842	0.1	tolerated	NA	NA	NA	2.03E-05	NA	Gat/Aat	D/N	1_150627415_C/T	SM
chr1	150631293	ENSMUSG00000066842	0.23	tolerated	NA	NA	NA	0.00257677	NA	gGc/gTc	G/V	1_150631293_C/A	SM
chr1	150631297	ENSMUSG00000066842	0.27	tolerated	NA	NA	NA	0.018093	NA	Ggt/Agt	G/S	1_150631297_C/T	SM
chr1	150683716	ENSMUSG00000066842	1	tolerated	NA	NA	NA	0.00147856	NA	Gtc/Atc	V/I	1_150683716_C/T	SM
chr1	150703247	ENSMUSG00000066842	0.16	tolerated	NA	NA	NA	0.0353638	NA	Tca/Gca	S/A	1_150703247_A/C	SM
chr1	150703274	ENSMUSG00000066842	0.61	tolerated	NA	NA	NA	0.000187994	NA	Gtc/Atc	V/I	1_150703274_C/T	SM
chr1	150721659	ENSMUSG00000066842	0.18	tolerated	NA	NA	NA	0.000273363	NA	Ctg/Gtg	L/V	1_150721659_G/C	SM
chr1	150732907	ENSMUSG00000066842	0.01	deleterious	NA	NA	NA	0.133909	NA	aGt/aAt	S/N	1_150732907_C/T	SM
chr1	150734481	ENSMUSG00000066842	0.3	tolerated	NA	NA	NA	0.169187	NA	gTc/gCc	V/A	1_150734481_A/G	SM
chr1	150734490	ENSMUSG00000066842	1	tolerated	NA	NA	NA	0.000116723	NA	gGc/gTc	G/V	1_150734490_C/A	SM
chr1	150734524	ENSMUSG00000066842	0.1	tolerated	NA	NA	NA	0.14411	NA	Gtt/Ttt	V/F	1_150734524_C/A	SM
chr1	150743718	ENSMUSG00000066842	0.29	tolerated	NA	NA	NA	0.725281	NA	gCg/gTg	A/V	1_150743718_G/A	SM
chr1	150750712	ENSMUSG00000066842	0.16	tolerated	NA	NA	NA	0.0445981	NA	gTt/gCt	V/A	1_150750712_A/G	SM
chr1	150753636	ENSMUSG00000066842	1	tolerated	NA	NA	NA	0.0174275	NA	Aaa/Gaa	K/E	1_150753636_T/C	SM
chr1	150758424	ENSMUSG00000066842	0.3	tolerated	NA	NA	NA	0.812132	NA	Gtg/Atg	V/M	1_150758424_C/T	SM
chr1	150765468	ENSMUSG00000066842	0.11	tolerated	NA	NA	NA	0.061063	NA	Gtg/Atg	V/M	1_150765468_C/T	SM
chr1	150798973	ENSMUSG00000066842	0.07	tolerated	NA	NA	NA	1.98E-05	NA	cCt/cTt	P/L	1_150798973_G/A	SM
chr1	150798977	ENSMUSG00000066842	0.53	tolerated	NA	NA	NA	4.58E-05	NA	Ctg/Gtg	L/V	1_150798977_G/C	SM
chr1	150808635	ENSMUSG00000066842	0.52	tolerated	NA	NA	NA	0.00292478	NA	Att/Gtt	I/V	1_150808635_T/C	SM
chr1	151368502	ENSMUSG00000052748	1	tolerated	NA	NA	NA	NA	NA	aGa/aAa	R/K	1_151368502_C/T	SM
chr1	151384380	ENSMUSG00000052748	0.14	tolerated	NA	NA	NA	NA	NA	gCc/gTc	A/V	1_151384380_G/A	SM
chr1	151394701	ENSMUSG00000052748	0.2	tolerated	NA	NA	NA	NA	NA	Atc/Gtc	I/V	1_151394701_T/C	SM
chr1	151394731	ENSMUSG00000052748	0.16	tolerated	NA	NA	NA	NA	NA	Aat/Gat	N/D	1_151394731_T/C	SM
chr1	151394744	ENSMUSG00000052748	0.23	tolerated	NA	NA	NA	NA	NA	aaG/aaT	K/N	1_151394744_C/A	SM
chr1	151394755	ENSMUSG00000052748	0.17	tolerated	NA	NA	NA	NA	NA	Gag/Cag	E/Q	1_151394755_C/G	SM
chr1	151397331	ENSMUSG00000052748	1	tolerated	NA	NA	NA	NA	NA	aCt/aAt	T/N	1_151397331_G/T	SM
chr1	151412822	ENSMUSG00000052748	0.06	tolerated	NA	NA	NA	NA	NA	Tac/Gac	Y/D	1_151412822_A/C	LG
chr1	151412843	ENSMUSG00000052748	0.06	tolerated	NA	NA	NA	NA	NA	Gca/Cca	A/P	1_151412843_C/G	SM
chr1	151428947	ENSMUSG00000053286	1	tolerated	NA	NA	NA	NA	NA	cGg/cCg	R/P	1_151428947_G/C	LG
chr1	151428947	ENSMUSG00000053286	1	tolerated	NA	NA	NA	NA	NA	cGg/cCg	R/P	1_151428947_G/C	SM
chr1	151428977	ENSMUSG00000053286	0.06	tolerated	NA	NA	NA	0.727239	N	cCg/cTg	P/L	1_151428977_C/T	SM
chr1	151457498	ENSMUSG00000053286	0.17	tolerated	0.921	0.0899	deleterious	0.0405566	N	Gcc/Ccc	A/P	1_151457498_G/C	SM
chr1	151649389	ENSMUSG00000026483	0.08	tolerated	0.767	0.108	deleterious	NA	NA	Gaa/Caa	E/Q	1_151649389_G/C	SM
chr1	151700264	ENSMUSG00000026483	0.8	tolerated	0.639	0.122	deleterious	NA	NA	Cat/Tat	H/Y	1_151700264_C/T	SM
chr1	151700265	ENSMUSG00000026483	0.65	tolerated	0	0.575	neutral	NA	NA	cAt/cGt	H/R	1_151700265_A/G	SM
chr1	151717400	ENSMUSG00000026483	0.21	tolerated	0	0.575	neutral	NA	NA	cTc/cCc	L/P	1_151717400_T/C	SM
chr1	151717570	ENSMUSG00000026483	0.24	tolerated	0.92	0.0901	deleterious	NA	NA	Agc/Cgc	S/R	1_151717570_A/C	SM
chr1	151717577	ENSMUSG00000026483	0.33	tolerated	0.001	0.514	neutral	NA	NA	cAc/cCc	H/P	1_151717577_A/C	SM
chr1	151717641	ENSMUSG00000026483	0.11	tolerated	0.053	0.191	neutral	NA	NA	gaG/gaT	E/D	1_151717641_G/T	SM
chr1	151717642	ENSMUSG00000026483	0.79	tolerated	0	0.575	neutral	NA	NA	Cct/Tct	P/S	1_151717642_C/T	SM
chr1	151717678	ENSMUSG00000026483	1	tolerated	0	0.575	neutral	NA	NA	Aag/Gag	K/E	1_151717678_A/G	SM
chr1	151717801	ENSMUSG00000026483	0.1	tolerated	0.002	0.452	neutral	NA	NA	Agc/Ggc	S/G	1_151717801_A/G	SM
chr1	151811662	ENSMUSG00000043019	0.84	tolerated	0.014	0.231	neutral	0.000618136	D	Gag/Aag	E/K	1_151811662_G/A	SM
chr1	152386563	ENSMUSG00000014980	0.92	tolerated	0	0.575	neutral	0.0272687	NA	Aaa/Gaa	K/E	1_152386563_T/C	LG
chr1	152386563	ENSMUSG00000014980	0.92	tolerated	0	0.575	neutral	0.0272687	NA	Aaa/Gaa	K/E	1_152386563_T/C	SM
chr1	152400176	ENSMUSG00000032649	NA	NA	0	0.575	neutral	0.214926	NA	ttC/ttG	F/L	1_152400176_C/G	LG
chr1	152400176	ENSMUSG00000032649	NA	NA	0	0.575	neutral	0.214926	NA	ttC/ttG	F/L	1_152400176_C/G	SM
chr1	152400202	ENSMUSG00000032649	0.05	deleterious	0	0.575	neutral	0.839657	NA	cTc/cGc	L/R	1_152400202_T/G	LG
chr1	152400222	ENSMUSG00000032649	0.03	deleterious	0.002	0.452	neutral	0.777215	NA	Gcc/Acc	A/T	1_152400222_G/A	LG
chr1	152468549	ENSMUSG00000032649	0.08	tolerated	0	0.575	neutral	0.00158191	NA	Aac/Cac	N/H	1_152468549_A/C	SM
chr1	152756488	ENSMUSG00000055547	0.56	tolerated	0.732	0.112	deleterious	0.569422	N	aGt/aCt	S/T	1_152756488_G/C	SM
chr1	152756733	ENSMUSG00000055547	1	tolerated	0.003	0.39	neutral	0.00773462	N	Aag/Gag	K/E	1_152756733_A/G	SM
chr1	152756863	ENSMUSG00000055547	0.17	tolerated	0.003	0.39	neutral	0.21854	N	aTa/aCa	I/T	1_152756863_T/C	SM
chr1	152757024	ENSMUSG00000055547	0.36	tolerated	0.992	0.0568	deleterious	7.86E-05	D	Cct/Act	P/T	1_152757024_C/A	SM
chr1	152834074	ENSMUSG00000026480	0.2	tolerated	0.107	0.173	neutral	0.0339114	N	cGg/cAg	R/Q	1_152834074_G/A	SM
chr1	152848663	ENSMUSG00000042772	0.05	tolerated	0	0.575	neutral	NA	NA	aGa/aCa	R/T	1_152848663_C/G	SM
chr1	152849932	ENSMUSG00000042772	0.31	tolerated	0	0.575	neutral	0.000463916	NA	cGa/cAa	R/Q	1_152849932_C/T	SM
chr1	152861753	ENSMUSG00000042772	1	tolerated	0	0.575	neutral	5.18E-05	NA	Acc/Gcc	T/A	1_152861753_T/C	SM
chr1	153136723	ENSMUSG00000026479	1	tolerated	0	0.575	neutral	0.00828661	N	gGa/gAa	G/E	1_153136723_C/T	SM
chr1	153136850	ENSMUSG00000026479	0.54	tolerated	0	0.575	neutral	0.03719	N	Gac/Aac	D/N	1_153136850_C/T	SM
chr1	153137254	ENSMUSG00000026479	0.63	tolerated	0.244	0.151	neutral	0.00303192	N	Ggc/Agc	G/S	1_153137254_C/T	SM
chr1	153141663	ENSMUSG00000026479	1	tolerated	0.005	0.267	neutral	0.214797	N	aAt/aGt	N/S	1_153141663_T/C	SM
chr1	153150863	ENSMUSG00000026479	0.64	tolerated	0	0.575	neutral	0.702946	N	gTg/gCg	V/A	1_153150863_A/G	SM
chr1	153166162	ENSMUSG00000026479	1	tolerated	0	0.575	neutral	0.0230221	N	caT/caG	H/Q	1_153166162_A/C	SM
chr1	153226427	ENSMUSG00000026478	0.9	tolerated	0	0.575	neutral	0.869175	N	aAg/aGg	K/R	1_153226427_T/C	SM
chr1	153233497	ENSMUSG00000026478	0.37	tolerated	0.001	0.514	neutral	0.336006	NA	aAg/aGg	K/R	1_153233497_T/C	SM
chr1	153239410	ENSMUSG00000026478	0.43	tolerated	1	0.0109	deleterious	1.23E-05	D	gTt/gCt	V/A	1_153239410_A/G	SM
chr1	153240449	ENSMUSG00000026478	0.28	tolerated	0.001	0.514	neutral	6.52E-05	N	gaG/gaC	E/D	1_153240449_C/G	SM
chr1	154204815	ENSMUSG00000066797	0.48	tolerated	0.998	0.0274	deleterious	NA	NA	cTg/cGg	L/R	1_154204815_T/G	LG
chr1	156285523	ENSMUSG00000060985	0.63	tolerated	0	0.575	neutral	NA	NA	Act/Gct	T/A	1_156285523_T/C	LG
chr1	156301806	ENSMUSG00000060985	0.2	tolerated	0.022	0.217	neutral	NA	NA	atA/atG	I/M	1_156301806_T/C	LG
chr1	156397526	ENSMUSG00000026601	0.56	tolerated	0.223	0.153	neutral	NA	NA	Gta/Ata	V/I	1_156397526_C/T	LG
chr1	156440554	ENSMUSG00000026600	0	deleterious	0.946	0.0839	deleterious	0.00344192	N	gTc/gCc	V/A	1_156440554_A/G	LG
chr1	156669484	ENSMUSG00000060519	1	tolerated	0.004	0.328	neutral	5.76E-05	NA	Ttg/Gtg	L/V	1_156669484_A/C	LG
chr1	156674181	ENSMUSG00000060519	0.36	tolerated	0.002	0.452	neutral	0.453711	NA	aAg/aCg	K/T	1_156674181_T/G	LG
chr1	156832745	ENSMUSG00000026594	0.17	tolerated	0.001	0.514	neutral	0.000325891	NA	atA/atG	I/M	1_156832745_T/C	LG
chr1	157099360	ENSMUSG00000026592	0	deleterious	0.805	0.104	deleterious	0.0651762	NA	Tct/Gct	S/A	1_157099360_A/C	LG
chr1	157412931	ENSMUSG00000049881	NA	NA	0	0.575	neutral	NA	NA	Gct/Cct	A/P	1_157412931_G/C	SM
chr1	157412946	ENSMUSG00000049881	NA	NA	0.944	0.0847	deleterious	NA	NA	Agt/Tgt	S/C	1_157412946_A/T	SM
chr1	157413784	ENSMUSG00000049881	NA	NA	0	0.575	neutral	NA	NA	aGc/aAc	S/N	1_157413784_G/A	LG
chr1	157538272	ENSMUSG00000026589	0.18	tolerated	0.961	0.077	deleterious	5.11E-06	D	Ccc/Acc	P/T	1_157538272_C/A	LG
chr1	157559468	ENSMUSG00000026589	0.41	tolerated	0	0.575	neutral	0.0183286	N	cCg/cTg	P/L	1_157559468_C/T	LG
chr1	157565439	ENSMUSG00000026589	0.2	tolerated	0.001	0.514	neutral	0.0992393	N	Tct/Cct	S/P	1_157565439_T/C	LG
chr1	158597288	ENSMUSG00000026587	1	tolerated	0	0.575	neutral	0.000640831	N	gaG/gaC	E/D	1_158597288_G/C	SM
chr1	158667517	ENSMUSG00000026587	1	tolerated	0	0.575	neutral	2.63E-07	N	aAc/aCc	N/T	1_158667517_A/C	SM
chr1	158668718	ENSMUSG00000026587	0.03	deleterious	0.988	0.0617	deleterious	1.74E-05	N	aCg/aTg	T/M	1_158668718_C/T	SM
chr1	158832836	ENSMUSG00000073530	0.68	tolerated	0.013	0.234	neutral	NA	NA	cCg/cTg	P/L	1_158832836_G/A	SM
chr1	158832839	ENSMUSG00000073530	0.35	tolerated	0.013	0.234	neutral	NA	NA	cAc/cGc	H/R	1_158832839_T/C	SM
chr1	158832843	ENSMUSG00000073530	0.51	tolerated	0	0.575	neutral	NA	NA	Tgg/Cgg	W/R	1_158832843_A/G	SM
chr1	158845082	ENSMUSG00000073530	1	tolerated	0	0.575	neutral	NA	NA	gTa/gGa	V/G	1_158845082_A/C	SM
chr1	158957396	ENSMUSG00000073530	0.82	tolerated	0	0.575	neutral	NA	NA	Act/Gct	T/A	1_158957396_T/C	SM
chr1	159168278	ENSMUSG00000061992	0.64	tolerated	0	0.575	neutral	NA	NA	aCg/aTg	T/M	1_159168278_G/A	SM
chr1	159168299	ENSMUSG00000061992	1	tolerated	0	0.575	neutral	NA	NA	tGt/tAt	C/Y	1_159168299_C/T	LG
chr1	159168299	ENSMUSG00000061992	1	tolerated	0	0.575	neutral	NA	NA	tGt/tAt	C/Y	1_159168299_C/T	SM
chr1	159168308	ENSMUSG00000061992	0.04	deleterious	0.704	0.115	deleterious	NA	NA	aTc/aCc	I/T	1_159168308_A/G	LG
chr1	159168308	ENSMUSG00000061992	0.04	deleterious	0.704	0.115	deleterious	NA	NA	aTc/aCc	I/T	1_159168308_A/G	SM
chr1	159168321	ENSMUSG00000061992	0.02	deleterious	0.797	0.105	deleterious	NA	NA	Tct/Cct	S/P	1_159168321_A/G	SM
chr1	159168323	ENSMUSG00000061992	1	tolerated	0	0.575	neutral	NA	NA	gGa/gAa	G/E	1_159168323_C/T	LG
chr1	159168323	ENSMUSG00000061992	1	tolerated	0	0.575	neutral	NA	NA	gGa/gAa	G/E	1_159168323_C/T	SM
chr1	159168344	ENSMUSG00000061992	1	tolerated	0	0.575	neutral	NA	NA	aAc/aGc	N/S	1_159168344_T/C	SM
chr1	159168387	ENSMUSG00000061992	0.2	tolerated	0.178	0.16	neutral	NA	NA	Tac/Cac	Y/H	1_159168387_A/G	LG
chr1	159168387	ENSMUSG00000061992	0.2	tolerated	0.178	0.16	neutral	NA	NA	Tac/Cac	Y/H	1_159168387_A/G	SM
chr1	159168417	ENSMUSG00000061992	1	tolerated	0	0.575	neutral	NA	NA	Acc/Gcc	T/A	1_159168417_T/C	LG
chr1	159168417	ENSMUSG00000061992	1	tolerated	0	0.575	neutral	NA	NA	Acc/Gcc	T/A	1_159168417_T/C	SM
chr1	160146351	ENSMUSG00000026725	0.04	deleterious	0	0.575	neutral	0.0403581	N	Ctc/Ttc	L/F	1_160146351_G/A	SM
chr1	161051348	ENSMUSG00000026709	0.11	tolerated	0	0.575	neutral	0.00199156	N	Tgt/Cgt	C/R	1_161051348_A/G	SM
chr1	161074866	ENSMUSG00000026708	0	deleterious	0.805	0.104	deleterious	7.16E-05	NA	aGg/aAg	R/K	1_161074866_G/A	SM
chr1	161074874	ENSMUSG00000026708	0.02	deleterious	0.168	0.162	neutral	0.0312648	NA	Aat/Tat	N/Y	1_161074874_A/T	SM
chr1	161781763	ENSMUSG00000000817	0.23	tolerated	0	0.575	neutral	0.687719	N	gAg/gGg	E/G	1_161781763_T/C	SM
chr1	161834801	ENSMUSG00000040297	0.55	tolerated	0.695	0.115	deleterious	NA	NA	gAt/gCt	D/A	1_161834801_T/G	LG
chr1	161834801	ENSMUSG00000040297	0.55	tolerated	0.695	0.115	deleterious	NA	NA	gAt/gCt	D/A	1_161834801_T/G	SM
chr1	161834897	ENSMUSG00000040297	0.59	tolerated	0.347	0.141	neutral	NA	NA	aGt/aCt	S/T	1_161834897_C/G	LG
chr1	161834897	ENSMUSG00000040297	0.59	tolerated	0.347	0.141	neutral	NA	NA	aGt/aCt	S/T	1_161834897_C/G	SM
chr1	161942437	ENSMUSG00000086277	0.14	tolerated	0	0.575	neutral	NA	NA	Cgt/Tgt	R/C	1_161942437_G/A	LG
chr1	161942437	ENSMUSG00000086277	0.14	tolerated	0	0.575	neutral	NA	NA	Cgt/Tgt	R/C	1_161942437_G/A	SM
chr1	162477971	ENSMUSG00000066752	NA	NA	NA	NA	NA	NA	NA	cAc/cGc	H/R	1_162477971_A/G	LG
chr1	162477971	ENSMUSG00000066752	NA	NA	NA	NA	NA	NA	NA	cAc/cGc	H/R	1_162477971_A/G	SM
chr1	162534319	ENSMUSG00000026694	0.01	deleterious	0.975	0.072	deleterious	0.00202569	N	aCg/aTg	T/M	1_162534319_G/A	SM
chr1	162534332	ENSMUSG00000026694	0.79	tolerated	0	0.575	neutral	0.209649	N	Ggt/Agt	G/S	1_162534332_C/T	SM
chr1	162542430	ENSMUSG00000026694	0	NA	NA	NA	NA	NA		gGg/gAg	G/E	1_162542430_C/T	SM
chr1	162546350	ENSMUSG00000026694	0.08	tolerated	0.966	0.0751	deleterious	0.00422391	N	Cct/Tct	P/S	1_162546350_G/A	SM
chr1	162639753	ENSMUSG00000026697	0.34	tolerated	0	0.575	neutral	1.96E-06	N	Aca/Gca	T/A	1_162639753_A/G	SM
chr1	162679977	ENSMUSG00000040225	0.01	deleterious	0.988	0.0617	deleterious	0.074172	NA	gCt/gTt	A/V	1_162679977_G/A	SM
chr1	162706508	ENSMUSG00000040225	0.5	tolerated	NA	NA	NA	0.143762	NA	gAa/gGa	E/G	1_162706508_T/C	SM
chr1	162718709	ENSMUSG00000040225	0.02	deleterious	0.995	0.0521	deleterious	0.000246252	NA	aGa/aAa	R/K	1_162718709_C/T	SM
chr1	162805167	ENSMUSG00000026692	0.03	deleterious	0	0.575	neutral	0.000351868	NA	gAa/gGa	E/G	1_162805167_T/C	SM
chr1	162833611	ENSMUSG00000040181	0.13	tolerated	0.554	0.127	deleterious	0.00428176	N	Gtg/Ttg	V/L	1_162833611_C/A	SM
chr1	162882066	ENSMUSG00000040170	0.91	tolerated	0.002	0.452	neutral	0.886454	NA	Gtc/Atc	V/I	1_162882066_C/T	SM
chr1	162937023	ENSMUSG00000095576	0.31	tolerated	0	0.575	neutral	NA	NA	aTc/aAc	I/N	1_162937023_A/T	SM
chr1	164065311	ENSMUSG00000026581	0.58	tolerated	0	0.575	neutral	0.188158	N	aTa/aCa	I/T	1_164065311_T/C	SM
chr1	164066288	ENSMUSG00000026581	0.4	tolerated	0.001	0.514	neutral	0.238235	N	gCa/gAa	A/E	1_164066288_C/A	SM
chr1	164176304	ENSMUSG00000026579	1	tolerated	0	0.575	neutral	4.20E-05	N	Cgg/Tgg	R/W	1_164176304_C/T	SM
chr1	164184586	ENSMUSG00000026579	1	tolerated	0	0.575	neutral	0.359312	N	Atc/Gtc	I/V	1_164184586_A/G	SM
chr1	164186879	ENSMUSG00000026579	0.02	deleterious	0.27	0.148	neutral	6.20E-06	N	cGt/cAt	R/H	1_164186879_G/A	SM
chr1	164295778	ENSMUSG00000026577	0.54	tolerated	0.01	0.242	neutral	0.0360311	NA	Agc/Cgc	S/R	1_164295778_T/G	SM
chr1	165655417	ENSMUSG00000040723	0.12	tolerated	0.228	0.152	neutral	0.0133285	NA	cCg/cGg	P/R	1_165655417_G/C	SM
chr1	165655527	ENSMUSG00000040723	0.72	tolerated	0.004	0.328	neutral	0.0263092	NA	agG/agT	R/S	1_165655527_C/A	SM
chr1	165655654	ENSMUSG00000040723	0.04	deleterious	0.988	0.0617	deleterious	0.30066	NA	aCc/aTc	T/I	1_165655654_G/A	SM
chr1	165655814	ENSMUSG00000040723	0.69	tolerated	0	0.575	neutral	0.136434	NA	Tgg/Cgg	W/R	1_165655814_A/G	SM
chr1	166130595	ENSMUSG00000000544	1	tolerated	0.001	0.514	neutral	0.00991685	NA	Ttc/Ctc	F/L	1_166130595_T/C	SM
chr1	166164618	ENSMUSG00000000544	1	tolerated	0	0.575	neutral	0.00578384	NA	Agt/Ggt	S/G	1_166164618_A/G	SM
chr1	166485682	ENSMUSG00000086056	0.14	tolerated	0.504	0.129	deleterious	NA	NA	Agc/Ggc	S/G	1_166485682_T/C	SM
chr1	166487031	ENSMUSG00000086056	0.53	tolerated	0	0.575	neutral	NA	NA	Aaa/Gaa	K/E	1_166487031_T/C	SM
chr1	166630219	ENSMUSG00000051081	0.66	tolerated	0	0.575	neutral	NA	NA	Gtt/Att	V/I	1_166630219_C/T	SM
chr1	167466155	ENSMUSG00000040485	0.64	tolerated	0.004	0.328	neutral	0.178016	N	aTa/aCa	I/T	1_167466155_A/G	SM
chr1	167613883	ENSMUSG00000015843	0.64	tolerated	0	0.575	neutral	3.84E-05	NA	Atg/Ttg	M/L	1_167613883_A/T	SM
chr1	169930082	ENSMUSG00000070532	0.63	tolerated	0	0.575	neutral	0.94964	N	Atc/Gtc	I/V	1_169930082_A/G	LG
chr1	169930082	ENSMUSG00000070532	0.63	tolerated	0	0.575	neutral	0.94964	N	Atc/Gtc	I/V	1_169930082_A/G	SM
chr1	169933922	ENSMUSG00000070532	0.08	tolerated	0.049	0.193	neutral	0.642358	N	Gag/Aag	E/K	1_169933922_G/A	LG
chr1	169933922	ENSMUSG00000070532	0.08	tolerated	0.049	0.193	neutral	0.642358	N	Gag/Aag	E/K	1_169933922_G/A	SM
chr1	169955768	ENSMUSG00000026675	NA	NA	NA	NA	NA	0.0487804	N	cGg/cAg	R/Q	1_169955768_C/T	LG
chr1	169955768	ENSMUSG00000026675	NA	NA	NA	NA	NA	0.0487804	N	cGg/cAg	R/Q	1_169955768_C/T	SM
chr1	169961168	ENSMUSG00000026675	0.03	deleterious	0.176	0.16	neutral	0.105778	N	gCg/gTg	A/V	1_169961168_G/A	LG
chr1	169961168	ENSMUSG00000026675	0.03	deleterious	0.176	0.16	neutral	0.105778	N	gCg/gTg	A/V	1_169961168_G/A	SM
chr1	170150385	ENSMUSG00000026670	0.02	deleterious	0.028	0.209	neutral	0.0191173	NA	Cac/Tac	H/Y	1_170150385_G/A	LG
chr1	170150385	ENSMUSG00000026670	0.02	deleterious	0.028	0.209	neutral	0.0191173	NA	Cac/Tac	H/Y	1_170150385_G/A	SM
chr1	170215031	ENSMUSG00000044306	NA	NA	NA	NA	NA	NA	NA	Ctc/Ttc	L/F	1_170215031_C/T	LG
chr1	170215031	ENSMUSG00000044306	NA	NA	NA	NA	NA	NA	NA	Ctc/Ttc	L/F	1_170215031_C/T	SM
chr1	170215109	ENSMUSG00000044306	NA	NA	NA	NA	NA	NA	NA	Acc/Gcc	T/A	1_170215109_A/G	LG
chr1	170215109	ENSMUSG00000044306	NA	NA	NA	NA	NA	NA	NA	Acc/Gcc	T/A	1_170215109_A/G	SM
chr1	170215287	ENSMUSG00000044306	NA	NA	NA	NA	NA	NA	NA	gCa/gTa	A/V	1_170215287_C/T	LG
chr1	170215287	ENSMUSG00000044306	NA	NA	NA	NA	NA	NA	NA	gCa/gTa	A/V	1_170215287_C/T	SM
chr1	170215358	ENSMUSG00000044306	NA	NA	NA	NA	NA	NA	NA	Cga/Gga	R/G	1_170215358_C/G	LG
chr1	170232937	ENSMUSG00000073494	0.04	deleterious	0.873	0.0968	deleterious	NA	NA	Ggt/Agt	G/S	1_170232937_G/A	LG
chr1	170232937	ENSMUSG00000073494	0.04	deleterious	0.873	0.0968	deleterious	NA	NA	Ggt/Agt	G/S	1_170232937_G/A	SM
chr1	170283138	ENSMUSG00000096334	0.17	tolerated	0.002	0.452	neutral	NA	NA	Aat/Gat	N/D	1_170283138_A/G	LG
chr1	170283138	ENSMUSG00000096334	0.17	tolerated	0.002	0.452	neutral	NA	NA	Aat/Gat	N/D	1_170283138_A/G	SM
chr1	170284654	ENSMUSG00000096334	1	tolerated	0	0.575	neutral	NA	NA	Aag/Gag	K/E	1_170284654_A/G	LG
chr1	170301627	ENSMUSG00000096603	1	tolerated	0	0.575	neutral	NA	NA	gTc/gCc	V/A	1_170301627_A/G	LG
chr1	170301627	ENSMUSG00000096603	1	tolerated	0	0.575	neutral	NA	NA	gTc/gCc	V/A	1_170301627_A/G	SM
chr1	170302590	ENSMUSG00000096603	0.48	tolerated	0	0.575	neutral	NA	NA	Ttg/Atg	L/M	1_170302590_A/T	SM
chr1	170302748	ENSMUSG00000096603	0.34	tolerated	1	0.0109	deleterious	NA	NA	gCc/gTc	A/V	1_170302748_G/A	LG
chr1	170302748	ENSMUSG00000096603	0.34	tolerated	1	0.0109	deleterious	NA	NA	gCc/gTc	A/V	1_170302748_G/A	SM
chr1	170329269	ENSMUSG00000038473	0.66	tolerated	0.006	0.262	neutral	NA	NA	Gct/Act	A/T	1_170329269_C/T	LG
chr1	170329269	ENSMUSG00000038473	0.66	tolerated	0.006	0.262	neutral	NA	NA	Gct/Act	A/T	1_170329269_C/T	SM
chr1	170649754	ENSMUSG00000038463	0.76	tolerated	0	0.575	neutral	NA	NA	Ctg/Atg	L/M	1_170649754_C/A	LG
chr1	170649754	ENSMUSG00000038463	0.76	tolerated	0	0.575	neutral	NA	NA	Ctg/Atg	L/M	1_170649754_C/A	SM
chr1	170666772	ENSMUSG00000038463	0.17	tolerated	0	0.575	neutral	NA	NA	gaG/gaT	E/D	1_170666772_G/T	SM
chr1	170669030	ENSMUSG00000038463	0.24	tolerated	0	0.575	neutral	NA	NA	gAg/gGg	E/G	1_170669030_A/G	LG
chr1	170669030	ENSMUSG00000038463	0.24	tolerated	0	0.575	neutral	NA	NA	gAg/gGg	E/G	1_170669030_A/G	SM
chr1	170834981	ENSMUSG00000026663	1	tolerated	0	0.575	neutral	0.000372709	N	Tcg/Ccg	S/P	1_170834981_A/G	LG
chr1	170834981	ENSMUSG00000026663	1	tolerated	0	0.575	neutral	0.000372709	N	Tcg/Ccg	S/P	1_170834981_A/G	SM
chr1	170841710	ENSMUSG00000026663	0.32	tolerated	0	0.575	neutral	0.686516	N	Gtc/Atc	V/I	1_170841710_C/T	LG
chr1	170874437	ENSMUSG00000026659	0.08	tolerated	0.001	0.514	neutral	0.859551	N	gTg/gCg	V/A	1_170874437_A/G	LG
chr1	170874508	ENSMUSG00000026659	NA	NA	0	0.575	neutral	NA	NA	cCt/cGt	P/R	1_170874508_G/C	LG
chr1	170880573	ENSMUSG00000026659	1	tolerated	0	0.575	neutral	3.87E-06	NA	Aaa/Gaa	K/E	1_170880573_T/C	LG
chr1	170880573	ENSMUSG00000026659	1	tolerated	0	0.575	neutral	3.87E-06	NA	Aaa/Gaa	K/E	1_170880573_T/C	SM
chr1	170880578	ENSMUSG00000026659	1	tolerated	0	0.575	neutral	0.000675528	NA	tGt/tAt	C/Y	1_170880578_C/T	LG
chr1	170880578	ENSMUSG00000026659	1	tolerated	0	0.575	neutral	0.000675528	NA	tGt/tAt	C/Y	1_170880578_C/T	SM
chr1	170885098	ENSMUSG00000026659	0.11	tolerated	1	0.0109	deleterious	0.000205341	NA	Cgc/Tgc	R/C	1_170885098_G/A	SM
chr1	170885169	ENSMUSG00000096968	NA	NA	NA	NA	NA	NA	NA	Ggc/Tgc	G/C	1_170885169_G/T	LG
chr1	170885169	ENSMUSG00000026659	0.29	tolerated	0.988	0.0617	deleterious	0.0806267	NA	cCg/cAg	P/Q	1_170885169_G/T	LG
chr1	170885283	ENSMUSG00000096968	NA	NA	NA	NA	NA	NA	NA	Act/Gct	T/A	1_170885283_A/G	LG
chr1	170885283	ENSMUSG00000026659	0.61	tolerated	0.243	0.151	neutral	0.543761	NA	gTg/gCg	V/A	1_170885283_A/G	LG
chr1	170885284	ENSMUSG00000096968	NA	NA	NA	NA	NA	NA	NA	aCt/aTt	T/I	1_170885284_C/T	LG
chr1	170885284	ENSMUSG00000026659	0.04	deleterious	0.994	0.0537	deleterious	0.543761	NA	Gtg/Atg	V/M	1_170885284_C/T	LG
chr1	170907535	ENSMUSG00000070524	0.9	tolerated	0	0.575	neutral	0.268486	N	cAt/cGt	H/R	1_170907535_T/C	LG
chr1	170907535	ENSMUSG00000070524	0.9	tolerated	0	0.575	neutral	0.268486	N	cAt/cGt	H/R	1_170907535_T/C	SM
chr1	170912262	ENSMUSG00000070524	0.8	tolerated	0	0.575	neutral	0.191394	N	Gta/Ata	V/I	1_170912262_C/T	LG
chr1	170912262	ENSMUSG00000070524	0.8	tolerated	0	0.575	neutral	0.191394	N	Gta/Ata	V/I	1_170912262_C/T	SM
chr1	170918246	ENSMUSG00000038421	1	tolerated	0.009	0.247	neutral	0.141734	NA	atA/atG	I/M	1_170918246_T/C	LG
chr1	170918246	ENSMUSG00000038421	1	tolerated	0.009	0.247	neutral	0.141734	NA	atA/atG	I/M	1_170918246_T/C	SM
chr1	170920841	ENSMUSG00000038421	0.04	deleterious	0.029	0.207	neutral	0.0897704	NA	tgG/tgT	W/C	1_170920841_C/A	SM
chr1	170921725	ENSMUSG00000038421	0	deleterious	0.039	0.2	neutral	0.596849	NA	Cac/Tac	H/Y	1_170921725_G/A	LG
chr1	170922278	ENSMUSG00000038421	0.72	tolerated	0.002	0.452	neutral	0.555556	NA	gGc/gAc	G/D	1_170922278_C/T	LG
chr1	170922395	ENSMUSG00000038421	0.77	tolerated	0.001	0.514	neutral	NA	NA	tCa/tTa	S/L	1_170922395_G/A	LG
chr1	170927476	ENSMUSG00000038421	0.01	deleterious	0.386	0.138	neutral	0.854846	NA	aCc/aTc	T/I	1_170927476_G/A	LG
chr1	170927476	ENSMUSG00000038421	0.01	deleterious	0.386	0.138	neutral	0.854846	NA	aCc/aTc	T/I	1_170927476_G/A	SM
chr1	170963333	ENSMUSG00000026656	0.03	deleterious	0.808	0.103	deleterious	NA	NA	aGc/aTc	S/I	1_170963333_C/A	LG
chr1	170963333	ENSMUSG00000026656	0.03	deleterious	0.808	0.103	deleterious	NA	NA	aGc/aTc	S/I	1_170963333_C/A	SM
chr1	170966467	ENSMUSG00000026656	0.13	tolerated	0.541	0.128	deleterious	0.585553	N	Cct/Act	P/T	1_170966467_G/T	LG
chr1	170966467	ENSMUSG00000026656	0.13	tolerated	0.541	0.128	deleterious	0.585553	N	Cct/Act	P/T	1_170966467_G/T	SM
chr1	170966481	ENSMUSG00000026656	0.59	tolerated	0.024	0.214	neutral	6.95E-08	N	cTg/cAg	L/Q	1_170966481_A/T	LG
chr1	170966481	ENSMUSG00000026656	0.59	tolerated	0.024	0.214	neutral	6.95E-08	N	cTg/cAg	L/Q	1_170966481_A/T	SM
chr1	170966616	ENSMUSG00000026656	1	tolerated	0	0.575	neutral	0.971462	N	cTa/cCa	L/P	1_170966616_A/G	LG
chr1	170966616	ENSMUSG00000026656	1	tolerated	0	0.575	neutral	0.971462	N	cTa/cCa	L/P	1_170966616_A/G	SM
chr1	171020004	ENSMUSG00000059089	1	tolerated	0.001	0.514	neutral	0.218014	N	aTc/aCc	I/T	1_171020004_T/C	LG
chr1	171020004	ENSMUSG00000059089	1	tolerated	0.001	0.514	neutral	0.218014	N	aTc/aCc	I/T	1_171020004_T/C	SM
chr1	171051722	ENSMUSG00000059498	1	tolerated	0	0.575	neutral	NA	NA	gaT/gaG	D/E	1_171051722_A/C	LG
chr1	171051722	ENSMUSG00000059498	1	tolerated	0	0.575	neutral	NA	NA	gaT/gaG	D/E	1_171051722_A/C	SM
chr1	171057793	ENSMUSG00000059498	0.63	tolerated	0	0.575	neutral	NA	NA	Tcc/Gcc	S/A	1_171057793_A/C	LG
chr1	171057793	ENSMUSG00000059498	0.63	tolerated	0	0.575	neutral	NA	NA	Tcc/Gcc	S/A	1_171057793_A/C	SM
chr1	171057815	ENSMUSG00000059498	0.22	tolerated	0.044	0.197	neutral	NA	NA	agT/agG	S/R	1_171057815_A/C	LG
chr1	171057815	ENSMUSG00000059498	0.22	tolerated	0.044	0.197	neutral	NA	NA	agT/agG	S/R	1_171057815_A/C	SM
chr1	171057820	ENSMUSG00000059498	1	tolerated	0	0.575	neutral	NA	NA	Tgg/Ggg	W/G	1_171057820_A/C	LG
chr1	171057820	ENSMUSG00000059498	1	tolerated	0	0.575	neutral	NA	NA	Tgg/Ggg	W/G	1_171057820_A/C	SM
chr1	171125865	ENSMUSG00000026649	NA	NA	NA	NA	NA	NA	NA	cCg/cTg	P/L	1_171125865_C/T	LG
chr1	171125865	ENSMUSG00000026649	NA	NA	NA	NA	NA	NA	NA	cCg/cTg	P/L	1_171125865_C/T	SM
chr1	171125868	ENSMUSG00000026649	NA	NA	NA	NA	NA	NA	NA	aTg/aCg	M/T	1_171125868_T/C	LG
chr1	171125868	ENSMUSG00000026649	NA	NA	NA	NA	NA	NA	NA	aTg/aCg	M/T	1_171125868_T/C	SM
chr1	171125873	ENSMUSG00000026649	NA	NA	NA	NA	NA	NA	NA	Tca/Gca	S/A	1_171125873_T/G	LG
chr1	171125873	ENSMUSG00000026649	NA	NA	NA	NA	NA	NA	NA	Tca/Gca	S/A	1_171125873_T/G	SM
chr1	171136127	ENSMUSG00000058076	0.78	tolerated	0.008	0.252	neutral	0.0287018	N	Ctg/Gtg	L/V	1_171136127_G/C	LG
chr1	171136127	ENSMUSG00000058076	0.78	tolerated	0.008	0.252	neutral	0.0287018	N	Ctg/Gtg	L/V	1_171136127_G/C	SM
chr1	171145805	ENSMUSG00000058076	1	tolerated	0.001	0.514	neutral	0.000277937	N	Agc/Ggc	S/G	1_171145805_T/C	LG
chr1	171145805	ENSMUSG00000058076	1	tolerated	0.001	0.514	neutral	0.000277937	N	Agc/Ggc	S/G	1_171145805_T/C	SM
chr1	171150569	ENSMUSG00000058076	1	tolerated	0	0.575	neutral	0.00107969	N	Ttc/Ctc	F/L	1_171150569_A/G	LG
chr1	171150569	ENSMUSG00000058076	1	tolerated	0	0.575	neutral	0.00107969	N	Ttc/Ctc	F/L	1_171150569_A/G	SM
chr1	171158798	ENSMUSG00000056569	0.36	tolerated	0	0.575	neutral	0.000851326	NA	Acc/Gcc	T/A	1_171158798_A/G	LG
chr1	171158798	ENSMUSG00000056569	0.36	tolerated	0	0.575	neutral	0.000851326	NA	Acc/Gcc	T/A	1_171158798_A/G	SM
chr1	171216494	ENSMUSG00000005677	NA	NA	0.486	0.13	neutral	NA	NA	Ggg/Cgg	G/R	1_171216494_G/C	LG
chr1	171225696	ENSMUSG00000005681	0.32	tolerated	0.206	0.155	neutral	0.151773	NA	cCg/cAg	P/Q	1_171225696_C/A	SM
chr1	171225742	ENSMUSG00000005681	0.07	tolerated	0.397	0.137	neutral	0.709521	NA	gaT/gaA	D/E	1_171225742_T/A	LG
chr1	171225742	ENSMUSG00000005681	0.07	tolerated	0.397	0.137	neutral	0.709521	NA	gaT/gaA	D/E	1_171225742_T/A	SM
chr1	171225758	ENSMUSG00000005681	0.86	tolerated	0.004	0.328	neutral	0.60777	NA	Atg/Gtg	M/V	1_171225758_A/G	LG
chr1	171225758	ENSMUSG00000005681	0.86	tolerated	0.004	0.328	neutral	0.60777	NA	Atg/Gtg	M/V	1_171225758_A/G	SM
chr1	171225795	ENSMUSG00000005681	0.36	tolerated	0.886	0.0954	deleterious	0.0385177	NA	gCc/gTc	A/V	1_171225795_C/T	LG
chr1	171250901	ENSMUSG00000006403	0.24	tolerated	0	0.575	neutral	0.726459	N	cAa/cGa	Q/R	1_171250901_A/G	LG
chr1	171250901	ENSMUSG00000006403	0.24	tolerated	0	0.575	neutral	0.726459	N	cAa/cGa	Q/R	1_171250901_A/G	SM
chr1	171279519	ENSMUSG00000062729	0.01	deleterious	0	0.575	neutral	1.81E-05	N	cGg/cAg	R/Q	1_171279519_C/T	SM
chr1	171284618	ENSMUSG00000053483	0.32	tolerated	NA	NA	NA	NA	NA	Tgc/Cgc	C/R	1_171284618_A/G	LG
chr1	171284618	ENSMUSG00000053483	0.32	tolerated	NA	NA	NA	NA	NA	Tgc/Cgc	C/R	1_171284618_A/G	SM
chr1	171338636	ENSMUSG00000013997	0	deleterious	0.26	0.149	neutral	NA	NA	cTc/cGc	L/R	1_171338636_A/C	LG
chr1	171344938	ENSMUSG00000013997	0.29	tolerated	0	0.575	neutral	0.175823	NA	aCc/aTc	T/I	1_171344938_G/A	LG
chr1	171344938	ENSMUSG00000013997	0.29	tolerated	0	0.575	neutral	0.175823	NA	aCc/aTc	T/I	1_171344938_G/A	SM
chr1	171357788	ENSMUSG00000006412	0.04	deleterious	0.089	0.178	neutral	NA	NA	Cac/Aac	H/N	1_171357788_C/A	SM
chr1	171357795	ENSMUSG00000006412	0.16	tolerated	0.091	0.178	neutral	NA	NA	cCg/cAg	P/Q	1_171357795_C/A	LG
chr1	171357804	ENSMUSG00000006412	1	tolerated	0.001	0.514	neutral	NA	NA	aGg/aAg	R/K	1_171357804_G/A	LG
chr1	171357804	ENSMUSG00000006412	1	tolerated	0.001	0.514	neutral	NA	NA	aGg/aAg	R/K	1_171357804_G/A	SM
chr1	171360151	ENSMUSG00000045259	0.45	tolerated	0	0.575	neutral	0.905809	N	Agg/Ggg	R/G	1_171360151_T/C	SM
chr1	171360318	ENSMUSG00000045259	0.82	tolerated	0	0.575	neutral	0.00275219	N	gAg/gGg	E/G	1_171360318_T/C	LG
chr1	171360318	ENSMUSG00000045259	0.82	tolerated	0	0.575	neutral	0.00275219	N	gAg/gGg	E/G	1_171360318_T/C	SM
chr1	171360646	ENSMUSG00000045259	0.53	tolerated	0	0.575	neutral	0.869706	N	Acc/Ccc	T/P	1_171360646_T/G	LG
chr1	171360646	ENSMUSG00000045259	0.53	tolerated	0	0.575	neutral	0.869706	N	Acc/Ccc	T/P	1_171360646_T/G	SM
chr1	171370132	ENSMUSG00000006411	NA	NA	0.177	0.16	neutral	NA	NA	Tca/Aca	S/T	1_171370132_T/A	LG
chr1	171370132	ENSMUSG00000006411	NA	NA	0.177	0.16	neutral	NA	NA	Tca/Aca	S/T	1_171370132_T/A	SM
chr1	171370141	ENSMUSG00000006411	NA	NA	0.861	0.0979	deleterious	NA	NA	Ctt/Ttt	L/F	1_171370141_C/T	SM
chr1	171405161	ENSMUSG00000048865	0.1	tolerated	0	0.575	neutral	NA	NA	tTg/tCg	L/S	1_171405161_T/C	LG
chr1	171405161	ENSMUSG00000048865	0.1	tolerated	0	0.575	neutral	NA	NA	tTg/tCg	L/S	1_171405161_T/C	SM
chr1	171408086	ENSMUSG00000048865	0.01	deleterious	0.906	0.093	deleterious	NA	NA	gAg/gTg	E/V	1_171408086_A/T	LG
chr1	171408430	ENSMUSG00000048865	0.15	tolerated	0	0.575	neutral	NA	NA	Agt/Ggt	S/G	1_171408430_A/G	LG
chr1	171408430	ENSMUSG00000048865	0.15	tolerated	0	0.575	neutral	NA	NA	Agt/Ggt	S/G	1_171408430_A/G	SM
chr1	171408437	ENSMUSG00000048865	0.51	tolerated	0	0.575	neutral	NA	NA	aCc/aTc	T/I	1_171408437_C/T	LG
chr1	171408701	ENSMUSG00000048865	0	deleterious	0.242	0.151	neutral	NA	NA	gCc/gAc	A/D	1_171408701_C/A	SM
chr1	171409061	ENSMUSG00000048865	0.05	tolerated	0.115	0.172	neutral	NA	NA	aGg/aAg	R/K	1_171409061_G/A	SM
chr1	171409082	ENSMUSG00000048865	1	tolerated	0	0.575	neutral	NA	NA	cTg/cGg	L/R	1_171409082_T/G	LG
chr1	171409082	ENSMUSG00000048865	1	tolerated	0	0.575	neutral	NA	NA	cTg/cGg	L/R	1_171409082_T/G	SM
chr1	171409124	ENSMUSG00000048865	0.14	tolerated	0	0.575	neutral	NA	NA	aGc/aAc	S/N	1_171409124_G/A	LG
chr1	171503709	ENSMUSG00000060244	1	tolerated	0	0.575	neutral	NA	NA	aAc/aGc	N/S	1_171503709_A/G	SM
chr1	171503765	ENSMUSG00000060244	0.14	tolerated	0.001	0.514	neutral	NA	NA	Cgc/Agc	R/S	1_171503765_C/A	SM
chr1	171504107	ENSMUSG00000060244	0.1	tolerated	0.011	0.239	neutral	NA	NA	Acg/Gcg	T/A	1_171504107_A/G	LG
chr1	171504107	ENSMUSG00000060244	0.1	tolerated	0.011	0.239	neutral	NA	NA	Acg/Gcg	T/A	1_171504107_A/G	SM
chr1	171515654	ENSMUSG00000038218	0.94	tolerated	0	0.575	neutral	NA	NA	Aaa/Caa	K/Q	1_171515654_A/C	LG
chr1	171515654	ENSMUSG00000038218	0.94	tolerated	0	0.575	neutral	NA	NA	Aaa/Caa	K/Q	1_171515654_A/C	SM
chr1	171515656	ENSMUSG00000038218	0.27	tolerated	0.02	0.22	neutral	NA	NA	aaA/aaC	K/N	1_171515656_A/C	LG
chr1	171515656	ENSMUSG00000038218	0.27	tolerated	0.02	0.22	neutral	NA	NA	aaA/aaC	K/N	1_171515656_A/C	SM
chr1	171515668	ENSMUSG00000038218	0.88	tolerated	0	0.575	neutral	NA	NA	aaG/aaC	K/N	1_171515668_G/C	LG
chr1	171515668	ENSMUSG00000038218	0.88	tolerated	0	0.575	neutral	NA	NA	aaG/aaC	K/N	1_171515668_G/C	SM
chr1	171515672	ENSMUSG00000038218	0.12	tolerated	0.71	0.114	deleterious	NA	NA	Tcc/Acc	S/T	1_171515672_T/A	LG
chr1	171515687	ENSMUSG00000038218	0.02	deleterious	0.059	0.189	neutral	NA	NA	Cgc/Tgc	R/C	1_171515687_C/T	LG
chr1	171515688	ENSMUSG00000038218	0.74	tolerated	0.012	0.236	neutral	NA	NA	cGc/cAc	R/H	1_171515688_G/A	LG
chr1	171515708	ENSMUSG00000038218	0.94	tolerated	0	0.575	neutral	NA	NA	Cag/Aag	Q/K	1_171515708_C/A	SM
chr1	171515712	ENSMUSG00000038218	0.54	tolerated	0	0.575	neutral	NA	NA	cAc/cGc	H/R	1_171515712_A/G	LG
chr1	171515712	ENSMUSG00000038218	0.54	tolerated	0	0.575	neutral	NA	NA	cAc/cGc	H/R	1_171515712_A/G	SM
chr1	171515717	ENSMUSG00000038218	1	tolerated	0	0.575	neutral	NA	NA	Agc/Ggc	S/G	1_171515717_A/G	LG
chr1	171515717	ENSMUSG00000038218	1	tolerated	0	0.575	neutral	NA	NA	Agc/Ggc	S/G	1_171515717_A/G	SM
chr1	171516851	ENSMUSG00000038218	0.61	tolerated	0	0.575	neutral	NA	NA	Tta/Gta	L/V	1_171516851_T/G	LG
chr1	171516851	ENSMUSG00000038218	0.61	tolerated	0	0.575	neutral	NA	NA	Tta/Gta	L/V	1_171516851_T/G	SM
chr1	171516909	ENSMUSG00000038218	0.42	tolerated	0.001	0.514	neutral	NA	NA	tAt/tCt	Y/S	1_171516909_A/C	LG
chr1	171516909	ENSMUSG00000038218	0.42	tolerated	0.001	0.514	neutral	NA	NA	tAt/tCt	Y/S	1_171516909_A/C	SM
chr1	171518279	ENSMUSG00000038209	1	tolerated	0	0.575	neutral	0.0352715	N	Aag/Gag	K/E	1_171518279_T/C	LG
chr1	171518279	ENSMUSG00000038209	1	tolerated	0	0.575	neutral	0.0352715	N	Aag/Gag	K/E	1_171518279_T/C	SM
chr1	171518287	ENSMUSG00000038209	0.18	tolerated	0.001	0.514	neutral	0.407927	N	aGt/aAt	S/N	1_171518287_C/T	LG
chr1	171518287	ENSMUSG00000038209	0.18	tolerated	0.001	0.514	neutral	0.407927	N	aGt/aAt	S/N	1_171518287_C/T	SM
chr1	171518297	ENSMUSG00000038209	0.01	deleterious	0.002	0.452	neutral	0.0302193	N	Ggg/Tgg	G/W	1_171518297_C/A	LG
chr1	171518299	ENSMUSG00000038209	0.81	tolerated	0	0.575	neutral	0.74888	N	aAt/aCt	N/T	1_171518299_T/G	LG
chr1	171518299	ENSMUSG00000038209	0.81	tolerated	0	0.575	neutral	0.74888	N	aAt/aCt	N/T	1_171518299_T/G	SM
chr1	171518318	ENSMUSG00000038209	0.78	tolerated	0	0.575	neutral	0.372036	N	Gat/Aat	D/N	1_171518318_C/T	LG
chr1	171518318	ENSMUSG00000038209	0.78	tolerated	0	0.575	neutral	0.372036	N	Gat/Aat	D/N	1_171518318_C/T	SM
chr1	171529123	ENSMUSG00000038209	0.21	tolerated	0	0.575	neutral	0.0734053	N	Cat/Tat	H/Y	1_171529123_G/A	LG
chr1	171529123	ENSMUSG00000038209	0.21	tolerated	0	0.575	neutral	0.0734053	N	Cat/Tat	H/Y	1_171529123_G/A	SM
chr1	171529132	ENSMUSG00000038209	0.15	tolerated	0.007	0.257	neutral	6.99E-06	D	Aat/Gat	N/D	1_171529132_T/C	LG
chr1	171529132	ENSMUSG00000038209	0.15	tolerated	0.007	0.257	neutral	6.99E-06	D	Aat/Gat	N/D	1_171529132_T/C	SM
chr1	171529146	ENSMUSG00000038209	1	tolerated	0	0.575	neutral	0.100211	N	aGg/aAg	R/K	1_171529146_C/T	LG
chr1	171529146	ENSMUSG00000038209	1	tolerated	0	0.575	neutral	0.100211	N	aGg/aAg	R/K	1_171529146_C/T	SM
chr1	171529150	ENSMUSG00000038209	0.34	tolerated	0.001	0.514	neutral	0.0357012	N	Gtg/Atg	V/M	1_171529150_C/T	LG
chr1	171529150	ENSMUSG00000038209	0.34	tolerated	0.001	0.514	neutral	0.0357012	N	Gtg/Atg	V/M	1_171529150_C/T	SM
chr1	171529224	ENSMUSG00000038209	0.1	tolerated	0.001	0.514	neutral	4.11E-05	N	aGg/aTg	R/M	1_171529224_C/A	SM
chr1	171530496	ENSMUSG00000038209	1	tolerated	0	0.575	neutral	0.158922	N	cAg/cGg	Q/R	1_171530496_T/C	LG
chr1	171530502	ENSMUSG00000038209	1	tolerated	0	0.575	neutral	0.0986763	N	tCt/tAt	S/Y	1_171530502_G/T	SM
chr1	171530529	ENSMUSG00000038209	0.58	tolerated	0	0.575	neutral	0.0129834	N	cGg/cAg	R/Q	1_171530529_C/T	LG
chr1	171530529	ENSMUSG00000038209	0.58	tolerated	0	0.575	neutral	0.0129834	N	cGg/cAg	R/Q	1_171530529_C/T	SM
chr1	171530558	ENSMUSG00000038209	0.01	deleterious	0.073	0.184	neutral	0.0499647	N	ttA/ttT	L/F	1_171530558_T/A	LG
chr1	171530595	ENSMUSG00000038209	0.13	tolerated	0.36	0.141	neutral	0.000833571	D	gGa/gAa	G/E	1_171530595_C/T	SM
chr1	171531036	ENSMUSG00000038209	0.76	tolerated	0	0.575	neutral	0.00703572	N	Aag/Cag	K/Q	1_171531036_T/G	LG
[truncated: 29,928 more rows]
