# Supplementary material for: Using whole-genome sequences of the LG/J and SM/J inbred mouse strains to prioritize quantitative trait genes and nucleotides
Source: BMC Genomics. 2015 May 28;16(1):415. doi: 10.1186/s12864-015-1592-3 (PMC4445795; doi:10.1186/s12864-015-1592-3)
Supplement: Additional file 12: — VEP output of variants in predicted motifs for both LG/J and SM/J. [file 12864_2015_1592_MOESM12_ESM.txt]

Additional File 12: VEP Output of Variants in Predicted Motifs for Both LG/J (lines 2-640) and SM/J (lines 641-1329) Strains
chr10	3741327	3741328	MOTIF_NAME=Jaspar_Matrix_CTCF:MA0139.1	MOTIF_SCORE_CHANGE=-0.042	MOTIF_POS=9	HIGH_INF_POS=Y	C	SNPS	LG
chr10	8114983	8114984	MOTIF_NAME=Jaspar_Matrix_Esrrb:MA0141.1	MOTIF_SCORE_CHANGE=-0.069	MOTIF_POS=12	HIGH_INF_POS=Y	C	SNPS	LG
chr10	8832845	8832846	MOTIF_NAME=Jaspar_Matrix_Zfx:MA0146.1	MOTIF_SCORE_CHANGE=-0.101	MOTIF_POS=12	HIGH_INF_POS=Y	A	SNPS	LG
chr10	8915726	8915727	MOTIF_NAME=Jaspar_Matrix_Esrrb:MA0141.1	MOTIF_SCORE_CHANGE=-0.069	MOTIF_POS=12	HIGH_INF_POS=Y	C	SNPS	LG
chr10	8916256	8916257	MOTIF_NAME=Jaspar_Matrix_Esrrb:MA0141.1	MOTIF_SCORE_CHANGE=-0.099	MOTIF_POS=8	HIGH_INF_POS=Y	A	SNPS	LG
chr10	11517298	11517299	MOTIF_NAME=Jaspar_Matrix_CTCF:MA0139.1	MOTIF_SCORE_CHANGE=-0.077	MOTIF_POS=5	HIGH_INF_POS=Y	T	SNPS	LG
chr10	21421231	21421232	MOTIF_NAME=Jaspar_Matrix_CTCF:MA0139.1	MOTIF_SCORE_CHANGE=-0.077	MOTIF_POS=5	HIGH_INF_POS=Y	T	SNPS	LG
chr10	22200074	22200075	MOTIF_NAME=Jaspar_Matrix_Esrrb:MA0141.1	MOTIF_SCORE_CHANGE=-0.102	MOTIF_POS=12	HIGH_INF_POS=Y	T	SNPS	LG
chr10	50592609	50592610	MOTIF_NAME=Jaspar_Matrix_Klf4:MA0039.2	MOTIF_SCORE_CHANGE=-0.124	MOTIF_POS=4	HIGH_INF_POS=Y	A	SNPS	LG
chr10	52278381	52278382	MOTIF_NAME=Jaspar_Matrix_STAT3:MA0144.1	MOTIF_SCORE_CHANGE=-0.082	MOTIF_POS=6	HIGH_INF_POS=Y	T	SNPS	LG
chr10	52382287	52382288	MOTIF_NAME=Jaspar_Matrix_E2F1:MA0024.1	MOTIF_SCORE_CHANGE=-0.128	MOTIF_POS=7	HIGH_INF_POS=Y	T	SNPS	LG
chr10	53628199	53628200	MOTIF_NAME=Jaspar_Matrix_nMyc:MA0104.2	MOTIF_SCORE_CHANGE=-0.162	MOTIF_POS=5	HIGH_INF_POS=Y	T	SNPS	LG
chr10	53628199	53628200	MOTIF_NAME=Jaspar_Matrix_nMyc:MA0104.2	MOTIF_SCORE_CHANGE=-0.115	MOTIF_POS=6	HIGH_INF_POS=Y	T	SNPS	LG
chr10	53628199	53628200	MOTIF_NAME=Jaspar_Matrix_nMyc:MA0104.1	MOTIF_SCORE_CHANGE=-0.167	MOTIF_POS=3	HIGH_INF_POS=Y	T	SNPS	LG
chr10	59925695	59925696	MOTIF_NAME=Jaspar_Matrix_Klf4:MA0039.2	MOTIF_SCORE_CHANGE=-0.114	MOTIF_POS=6	HIGH_INF_POS=Y	T	SNPS	LG
chr10	61418912	61418913	MOTIF_NAME=Jaspar_Matrix_Tcfcp2l1:MA0145.1	MOTIF_SCORE_CHANGE=-0.082	MOTIF_POS=14	HIGH_INF_POS=Y	A	SNPS	LG
chr10	61440293	61440294	MOTIF_NAME=Jaspar_Matrix_Esrrb:MA0141.1	MOTIF_SCORE_CHANGE=-0.120	MOTIF_POS=9	HIGH_INF_POS=Y	C	SNPS	LG
chr10	62792174	62792175	MOTIF_NAME=Jaspar_Matrix_Zfx:MA0146.1	MOTIF_SCORE_CHANGE=-0.141	MOTIF_POS=11	HIGH_INF_POS=Y	T	SNPS	LG
chr10	63270425	63270426	MOTIF_NAME=Jaspar_Matrix_CTCF:MA0139.1	MOTIF_SCORE_CHANGE=-0.049	MOTIF_POS=9	HIGH_INF_POS=Y	T	SNPS	LG
chr10	66718096	66718097	MOTIF_NAME=Jaspar_Matrix_CTCF:MA0139.1	MOTIF_SCORE_CHANGE=-0.077	MOTIF_POS=5	HIGH_INF_POS=Y	T	SNPS	LG
chr10	67924220	67924221	MOTIF_NAME=Jaspar_Matrix_CTCF:MA0139.1	MOTIF_SCORE_CHANGE=-0.017	MOTIF_POS=5	HIGH_INF_POS=Y	A	SNPS	LG
chr10	70365865	70365866	MOTIF_NAME=Jaspar_Matrix_E2F1:MA0024.1	MOTIF_SCORE_CHANGE=-0.128	MOTIF_POS=2	HIGH_INF_POS=Y	G	SNPS	LG
chr10	70365866	70365867	MOTIF_NAME=Jaspar_Matrix_E2F1:MA0024.1	MOTIF_SCORE_CHANGE=-0.128	MOTIF_POS=1	HIGH_INF_POS=Y	G	SNPS	LG
chr10	85639784	85639785	MOTIF_NAME=Jaspar_Matrix_Tcfcp2l1:MA0145.1	MOTIF_SCORE_CHANGE=-0.095	MOTIF_POS=4	HIGH_INF_POS=Y	A	SNPS	LG
chr10	93833868	93833869	MOTIF_NAME=Jaspar_Matrix_E2F1:MA0024.1	MOTIF_SCORE_CHANGE=-0.128	MOTIF_POS=1	HIGH_INF_POS=Y	G	SNPS	LG
chr10	94013381	94013382	MOTIF_NAME=Jaspar_Matrix_CTCF:MA0139.1	MOTIF_SCORE_CHANGE=-0.072	MOTIF_POS=10	HIGH_INF_POS=Y	T	SNPS	LG
chr10	94461589	94461590	MOTIF_NAME=Jaspar_Matrix_CTCF:MA0139.1	MOTIF_SCORE_CHANGE=-0.055	MOTIF_POS=13	HIGH_INF_POS=Y	T	SNPS	LG
chr10	95215424	95215425	MOTIF_NAME=Jaspar_Matrix_Tcfcp2l1:MA0145.1	MOTIF_SCORE_CHANGE=-0.053	MOTIF_POS=11	HIGH_INF_POS=Y	C	SNPS	LG
chr10	105508228	105508229	MOTIF_NAME=Jaspar_Matrix_Klf4:MA0039.2	MOTIF_SCORE_CHANGE=-0.121	MOTIF_POS=4	HIGH_INF_POS=Y	A	SNPS	LG
chr10	118808083	118808084	MOTIF_NAME=Jaspar_Matrix_Tcfcp2l1:MA0145.1	MOTIF_SCORE_CHANGE=-0.103	MOTIF_POS=11	HIGH_INF_POS=Y	T	SNPS	LG
chr10	126337630	126337631	MOTIF_NAME=Jaspar_Matrix_CTCF:MA0139.1	MOTIF_SCORE_CHANGE=-0.115	MOTIF_POS=13	HIGH_INF_POS=Y	G	SNPS	LG
chr10	127094947	127094948	MOTIF_NAME=Jaspar_Matrix_Esrrb:MA0141.1	MOTIF_SCORE_CHANGE=-0.069	MOTIF_POS=12	HIGH_INF_POS=Y	C	SNPS	LG
chr11	3197942	3197943	MOTIF_NAME=Jaspar_Matrix_Cmyc:MA0059.1	MOTIF_SCORE_CHANGE=-0.115	MOTIF_POS=5	HIGH_INF_POS=Y	C	SNPS	LG
chr11	3197942	3197943	MOTIF_NAME=Jaspar_Matrix_Cmyc:MA0147.1	MOTIF_SCORE_CHANGE=-0.071	MOTIF_POS=4	HIGH_INF_POS=Y	C	SNPS	LG
chr11	3197942	3197943	MOTIF_NAME=Jaspar_Matrix_Cmyc:MA0059.1	MOTIF_SCORE_CHANGE=-0.063	MOTIF_POS=8	HIGH_INF_POS=Y	C	SNPS	LG
chr11	13379549	13379550	MOTIF_NAME=Jaspar_Matrix_E2F1:MA0024.1	MOTIF_SCORE_CHANGE=-0.128	MOTIF_POS=6	HIGH_INF_POS=Y	A	SNPS	LG
chr11	20249432	20249433	MOTIF_NAME=Jaspar_Matrix_Klf4:MA0039.2	MOTIF_SCORE_CHANGE=-0.084	MOTIF_POS=2	HIGH_INF_POS=Y	T	SNPS	LG
chr11	29749330	29749331	MOTIF_NAME=Jaspar_Matrix_Tcfcp2l1:MA0145.1	MOTIF_SCORE_CHANGE=-0.085	MOTIF_POS=1	HIGH_INF_POS=Y	T	SNPS	LG
chr11	29749330	29749331	MOTIF_NAME=Jaspar_Matrix_Tcfcp2l1:MA0145.1	MOTIF_SCORE_CHANGE=-0.082	MOTIF_POS=14	HIGH_INF_POS=Y	T	SNPS	LG
chr11	31615332	31615333	MOTIF_NAME=Jaspar_Matrix_CTCF:MA0139.1	MOTIF_SCORE_CHANGE=-0.077	MOTIF_POS=5	HIGH_INF_POS=Y	A	SNPS	LG
chr11	35418824	35418825	MOTIF_NAME=Jaspar_Matrix_E2F1:MA0024.1	MOTIF_SCORE_CHANGE=-0.128	MOTIF_POS=6	HIGH_INF_POS=Y	T	SNPS	LG
chr11	52627604	52627605	MOTIF_NAME=Jaspar_Matrix_Tcfcp2l1:MA0145.1	MOTIF_SCORE_CHANGE=-0.088	MOTIF_POS=11	HIGH_INF_POS=Y	T	SNPS	LG
chr11	53755340	53755341	MOTIF_NAME=Jaspar_Matrix_Tcfcp2l1:MA0145.1	MOTIF_SCORE_CHANGE=-0.085	MOTIF_POS=1	HIGH_INF_POS=Y	A	SNPS	LG
chr11	54140261	54140262	MOTIF_NAME=Jaspar_Matrix_CTCF:MA0139.1	MOTIF_SCORE_CHANGE=-0.055	MOTIF_POS=9	HIGH_INF_POS=Y	G	SNPS	LG
chr11	54140265	54140266	MOTIF_NAME=Jaspar_Matrix_CTCF:MA0139.1	MOTIF_SCORE_CHANGE=-0.077	MOTIF_POS=5	HIGH_INF_POS=Y	A	SNPS	LG
chr11	57973348	57973349	MOTIF_NAME=Jaspar_Matrix_Zfx:MA0146.1	MOTIF_SCORE_CHANGE=-0.066	MOTIF_POS=9	HIGH_INF_POS=Y	T	SNPS	LG
chr11	74451067	74451068	MOTIF_NAME=Jaspar_Matrix_Tcfcp2l1:MA0145.1	MOTIF_SCORE_CHANGE=-0.101	MOTIF_POS=14	HIGH_INF_POS=Y	A	SNPS	LG
chr11	74451067	74451068	MOTIF_NAME=Jaspar_Matrix_Tcfcp2l1:MA0145.1	MOTIF_SCORE_CHANGE=-0.107	MOTIF_POS=4	HIGH_INF_POS=Y	A	SNPS	LG
chr11	77077875	77077876	MOTIF_NAME=Jaspar_Matrix_E2F1:MA0024.1	MOTIF_SCORE_CHANGE=-0.128	MOTIF_POS=6	HIGH_INF_POS=Y	T	SNPS	LG
chr11	77904278	77904279	MOTIF_NAME=Jaspar_Matrix_E2F1:MA0024.1	MOTIF_SCORE_CHANGE=-0.128	MOTIF_POS=6	HIGH_INF_POS=Y	A	SNPS	LG
chr11	79254656	79254657	MOTIF_NAME=Jaspar_Matrix_E2F1:MA0024.1	MOTIF_SCORE_CHANGE=-0.128	MOTIF_POS=7	HIGH_INF_POS=Y	T	SNPS	LG
chr11	83787929	83787930	MOTIF_NAME=Jaspar_Matrix_CTCF:MA0139.1	MOTIF_SCORE_CHANGE=0.055	MOTIF_POS=13	HIGH_INF_POS=Y	C	SNPS	LG
chr11	88282730	88282731	MOTIF_NAME=Jaspar_Matrix_CTCF:MA0139.1	MOTIF_SCORE_CHANGE=-0.055	MOTIF_POS=13	HIGH_INF_POS=Y	A	SNPS	LG
chr11	89021213	89021214	MOTIF_NAME=Jaspar_Matrix_Tcfcp2l1:MA0145.1	MOTIF_SCORE_CHANGE=-0.069	MOTIF_POS=4	HIGH_INF_POS=Y	C	SNPS	LG
chr11	90169101	90169102	MOTIF_NAME=Jaspar_Matrix_CTCF:MA0139.1	MOTIF_SCORE_CHANGE=-0.066	MOTIF_POS=10	HIGH_INF_POS=Y	T	SNPS	LG
chr11	93514604	93514605	MOTIF_NAME=Jaspar_Matrix_CTCF:MA0139.1	MOTIF_SCORE_CHANGE=-0.055	MOTIF_POS=13	HIGH_INF_POS=Y	A	SNPS	LG
chr11	93995985	93995986	MOTIF_NAME=Jaspar_Matrix_Klf4:MA0039.2	MOTIF_SCORE_CHANGE=-0.084	MOTIF_POS=2	HIGH_INF_POS=Y	T	SNPS	LG
chr11	94262402	94262403	MOTIF_NAME=Jaspar_Matrix_Esrrb:MA0141.1	MOTIF_SCORE_CHANGE=-0.102	MOTIF_POS=12	HIGH_INF_POS=Y	T	SNPS	LG
chr11	94602176	94602177	MOTIF_NAME=Jaspar_Matrix_Max:PB0043.1	MOTIF_SCORE_CHANGE=-0.128	MOTIF_POS=9	HIGH_INF_POS=Y	G	SNPS	LG
chr11	94697326	94697327	MOTIF_NAME=Jaspar_Matrix_CTCF:MA0139.1	MOTIF_SCORE_CHANGE=-0.072	MOTIF_POS=10	HIGH_INF_POS=Y	T	SNPS	LG
chr11	94785596	94785597	MOTIF_NAME=Jaspar_Matrix_CTCF:MA0139.1	MOTIF_SCORE_CHANGE=-0.060	MOTIF_POS=13	HIGH_INF_POS=Y	T	SNPS	LG
chr11	94850316	94850317	MOTIF_NAME=Jaspar_Matrix_CTCF:MA0139.1	MOTIF_SCORE_CHANGE=0.042	MOTIF_POS=9	HIGH_INF_POS=Y	A	SNPS	LG
chr11	95831901	95831902	MOTIF_NAME=Jaspar_Matrix_CTCF:MA0139.1	MOTIF_SCORE_CHANGE=-0.066	MOTIF_POS=10	HIGH_INF_POS=Y	T	SNPS	LG
chr11	96251021	96251022	MOTIF_NAME=Jaspar_Matrix_E2F1:MA0024.1	MOTIF_SCORE_CHANGE=-0.128	MOTIF_POS=1	HIGH_INF_POS=Y	G	SNPS	LG
chr11	96955940	96955941	MOTIF_NAME=Jaspar_Matrix_Cmyc:MA0147.1	MOTIF_SCORE_CHANGE=-0.054	MOTIF_POS=5	HIGH_INF_POS=Y	A	SNPS	LG
chr11	96955940	96955941	MOTIF_NAME=Jaspar_Matrix_nMyc:MA0104.1	MOTIF_SCORE_CHANGE=-0.097	MOTIF_POS=3	HIGH_INF_POS=Y	A	SNPS	LG
chr11	96976428	96976429	MOTIF_NAME=Jaspar_Matrix_Tcfcp2l1:MA0145.1	MOTIF_SCORE_CHANGE=-0.085	MOTIF_POS=1	HIGH_INF_POS=Y	T	SNPS	LG
chr11	97656869	97656870	MOTIF_NAME=Jaspar_Matrix_Esrrb:MA0141.1	MOTIF_SCORE_CHANGE=-0.078	MOTIF_POS=11	HIGH_INF_POS=Y	A	SNPS	LG
chr11	97972635	97972636	MOTIF_NAME=Jaspar_Matrix_CTCF:MA0139.1	MOTIF_SCORE_CHANGE=-0.060	MOTIF_POS=13	HIGH_INF_POS=Y	A	SNPS	LG
chr11	102248876	102248877	MOTIF_NAME=Jaspar_Matrix_E2F1:MA0024.1	MOTIF_SCORE_CHANGE=-0.128	MOTIF_POS=2	HIGH_INF_POS=Y	A	SNPS	LG
chr11	102276549	102276550	MOTIF_NAME=Jaspar_Matrix_E2F1:MA0024.1	MOTIF_SCORE_CHANGE=-0.128	MOTIF_POS=3	HIGH_INF_POS=Y	G	SNPS	LG
chr11	109011802	109011803	MOTIF_NAME=Jaspar_Matrix_nMyc:MA0104.1	MOTIF_SCORE_CHANGE=-0.166	MOTIF_POS=2	HIGH_INF_POS=Y	G	SNPS	LG
chr11	109011802	109011803	MOTIF_NAME=Jaspar_Matrix_nMyc:MA0104.2	MOTIF_SCORE_CHANGE=-0.162	MOTIF_POS=4	HIGH_INF_POS=Y	G	SNPS	LG
chr11	109011802	109011803	MOTIF_NAME=Jaspar_Matrix_Cmyc:MA0147.1	MOTIF_SCORE_CHANGE=-0.075	MOTIF_POS=4	HIGH_INF_POS=Y	G	SNPS	LG
chr11	113546535	113546536	MOTIF_NAME=Jaspar_Matrix_CTCF:MA0139.1	MOTIF_SCORE_CHANGE=0.042	MOTIF_POS=9	HIGH_INF_POS=Y	T	SNPS	LG
chr12	4769463	4769464	MOTIF_NAME=Jaspar_Matrix_E2F1:MA0024.1	MOTIF_SCORE_CHANGE=-0.128	MOTIF_POS=3	HIGH_INF_POS=Y	G	SNPS	LG
chr12	16386627	16386628	MOTIF_NAME=Jaspar_Matrix_CTCF:MA0139.1	MOTIF_SCORE_CHANGE=-0.055	MOTIF_POS=13	HIGH_INF_POS=Y	T	SNPS	LG
chr12	18135449	18135450	MOTIF_NAME=Jaspar_Matrix_CTCF:MA0139.1	MOTIF_SCORE_CHANGE=-0.077	MOTIF_POS=5	HIGH_INF_POS=Y	T	SNPS	LG
chr12	18135841	18135842	MOTIF_NAME=Jaspar_Matrix_Klf4:MA0039.2	MOTIF_SCORE_CHANGE=-0.124	MOTIF_POS=4	HIGH_INF_POS=Y	T	SNPS	LG
chr12	19102622	19102623	MOTIF_NAME=Jaspar_Matrix_CTCF:MA0139.1	MOTIF_SCORE_CHANGE=-0.116	MOTIF_POS=5	HIGH_INF_POS=Y	G	SNPS	LG
chr12	19175519	19175520	MOTIF_NAME=Jaspar_Matrix_Cmyc:MA0147.1	MOTIF_SCORE_CHANGE=-0.054	MOTIF_POS=5	HIGH_INF_POS=Y	T	SNPS	LG
chr12	19175519	19175520	MOTIF_NAME=Jaspar_Matrix_nMyc:MA0104.2	MOTIF_SCORE_CHANGE=-0.075	MOTIF_POS=5	HIGH_INF_POS=Y	T	SNPS	LG
chr12	19175519	19175520	MOTIF_NAME=Jaspar_Matrix_nMyc:MA0104.1	MOTIF_SCORE_CHANGE=-0.097	MOTIF_POS=3	HIGH_INF_POS=Y	T	SNPS	LG
chr12	19175519	19175520	MOTIF_NAME=Jaspar_Matrix_Cmyc:MA0059.1	MOTIF_SCORE_CHANGE=-0.063	MOTIF_POS=7	HIGH_INF_POS=Y	T	SNPS	LG
chr12	19490160	19490161	MOTIF_NAME=Jaspar_Matrix_E2F1:MA0024.1	MOTIF_SCORE_CHANGE=-0.128	MOTIF_POS=1	HIGH_INF_POS=Y	A	SNPS	LG
chr12	20312366	20312367	MOTIF_NAME=Jaspar_Matrix_Zfx:MA0146.1	MOTIF_SCORE_CHANGE=-0.101	MOTIF_POS=11	HIGH_INF_POS=Y	A	SNPS	LG
chr12	20921229	20921230	MOTIF_NAME=Jaspar_Matrix_Tcfcp2l1:MA0145.1	MOTIF_SCORE_CHANGE=-0.065	MOTIF_POS=14	HIGH_INF_POS=Y	C	SNPS	LG
chr12	20921229	20921230	MOTIF_NAME=Jaspar_Matrix_Tcfcp2l1:MA0145.1	MOTIF_SCORE_CHANGE=-0.050	MOTIF_POS=1	HIGH_INF_POS=Y	C	SNPS	LG
chr12	24364777	24364778	MOTIF_NAME=Jaspar_Matrix_CTCF:MA0139.1	MOTIF_SCORE_CHANGE=0.055	MOTIF_POS=13	HIGH_INF_POS=Y	G	SNPS	LG
chr12	24937767	24937768	MOTIF_NAME=Jaspar_Matrix_CTCF:MA0139.1	MOTIF_SCORE_CHANGE=0.066	MOTIF_POS=10	HIGH_INF_POS=Y	G	SNPS	LG
chr12	27343112	27343113	MOTIF_NAME=Jaspar_Matrix_CTCF:MA0139.1	MOTIF_SCORE_CHANGE=-0.042	MOTIF_POS=9	HIGH_INF_POS=Y	G	SNPS	LG
chr12	28635709	28635710	MOTIF_NAME=Jaspar_Matrix_E2F1:MA0024.1	MOTIF_SCORE_CHANGE=-0.128	MOTIF_POS=2	HIGH_INF_POS=Y	G	SNPS	LG
chr12	30584455	30584456	MOTIF_NAME=Jaspar_Matrix_E2F1:MA0024.1	MOTIF_SCORE_CHANGE=-0.128	MOTIF_POS=6	HIGH_INF_POS=Y	T	SNPS	LG
chr12	72306050	72306051	MOTIF_NAME=Jaspar_Matrix_Esrrb:MA0141.1	MOTIF_SCORE_CHANGE=-0.099	MOTIF_POS=8	HIGH_INF_POS=Y	T	SNPS	LG
chr12	78919459	78919460	MOTIF_NAME=Jaspar_Matrix_CTCF:MA0139.1	MOTIF_SCORE_CHANGE=-0.116	MOTIF_POS=10	HIGH_INF_POS=Y	G	SNPS	LG
chr12	81167981	81167982	MOTIF_NAME=Jaspar_Matrix_nMyc:MA0104.2	MOTIF_SCORE_CHANGE=-0.050	MOTIF_POS=6	HIGH_INF_POS=Y	T	SNPS	LG
chr12	81167981	81167982	MOTIF_NAME=Jaspar_Matrix_nMyc:MA0104.1	MOTIF_SCORE_CHANGE=-0.097	MOTIF_POS=3	HIGH_INF_POS=Y	T	SNPS	LG
chr12	104893982	104893983	MOTIF_NAME=Jaspar_Matrix_Tcfcp2l1:MA0145.1	MOTIF_SCORE_CHANGE=-0.085	MOTIF_POS=1	HIGH_INF_POS=Y	A	SNPS	LG
chr12	107981814	107981815	MOTIF_NAME=Jaspar_Matrix_Esrrb:MA0141.1	MOTIF_SCORE_CHANGE=-0.100	MOTIF_POS=8	HIGH_INF_POS=Y	T	SNPS	LG
chr12	110591805	110591806	MOTIF_NAME=Jaspar_Matrix_E2F1:MA0024.1	MOTIF_SCORE_CHANGE=-0.128	MOTIF_POS=6	HIGH_INF_POS=Y	A	SNPS	LG
chr12	111677977	111677978	MOTIF_NAME=Jaspar_Matrix_nMyc:MA0104.2	MOTIF_SCORE_CHANGE=-0.061	MOTIF_POS=4	HIGH_INF_POS=Y	C	SNPS	LG
chr12	111759056	111759057	MOTIF_NAME=Jaspar_Matrix_Zfx:MA0146.1	MOTIF_SCORE_CHANGE=-0.091	MOTIF_POS=13	HIGH_INF_POS=Y	C	SNPS	LG
chr12	111973173	111973174	MOTIF_NAME=Jaspar_Matrix_CTCF:MA0139.1	MOTIF_SCORE_CHANGE=-0.066	MOTIF_POS=10	HIGH_INF_POS=Y	A	SNPS	LG
chr12	112451043	112451044	MOTIF_NAME=Jaspar_Matrix_nMyc:MA0104.1	MOTIF_SCORE_CHANGE=-0.097	MOTIF_POS=3	HIGH_INF_POS=Y	A	SNPS	LG
chr12	112451043	112451044	MOTIF_NAME=Jaspar_Matrix_nMyc:MA0104.2	MOTIF_SCORE_CHANGE=-0.075	MOTIF_POS=5	HIGH_INF_POS=Y	A	SNPS	LG
chr12	112451043	112451044	MOTIF_NAME=Jaspar_Matrix_nMyc:MA0104.2	MOTIF_SCORE_CHANGE=-0.050	MOTIF_POS=6	HIGH_INF_POS=Y	A	SNPS	LG
chr12	112659307	112659308	MOTIF_NAME=Jaspar_Matrix_CTCF:MA0139.1	MOTIF_SCORE_CHANGE=0.049	MOTIF_POS=9	HIGH_INF_POS=Y	A	SNPS	LG
chr12	112876610	112876611	MOTIF_NAME=Jaspar_Matrix_Tcfcp2l1:MA0145.1	MOTIF_SCORE_CHANGE=-0.082	MOTIF_POS=14	HIGH_INF_POS=Y	A	SNPS	LG
chr12	113262844	113262845	MOTIF_NAME=Jaspar_Matrix_Tcfcp2l1:MA0145.1	MOTIF_SCORE_CHANGE=-0.082	MOTIF_POS=14	HIGH_INF_POS=Y	A	SNPS	LG
chr12	113262844	113262845	MOTIF_NAME=Jaspar_Matrix_Tcfcp2l1:MA0145.1	MOTIF_SCORE_CHANGE=-0.095	MOTIF_POS=4	HIGH_INF_POS=Y	A	SNPS	LG
chr12	114455558	114455559	MOTIF_NAME=Jaspar_Matrix_CTCF:MA0139.1	MOTIF_SCORE_CHANGE=0.066	MOTIF_POS=10	HIGH_INF_POS=Y	C	SNPS	LG
chr12	115605175	115605176	MOTIF_NAME=Jaspar_Matrix_CTCF:MA0139.1	MOTIF_SCORE_CHANGE=-0.077	MOTIF_POS=5	HIGH_INF_POS=Y	A	SNPS	LG
chr12	116490712	116490713	MOTIF_NAME=Jaspar_Matrix_cMyb:MA0100.1	MOTIF_SCORE_CHANGE=-0.099	MOTIF_POS=3	HIGH_INF_POS=Y	C	SNPS	LG
chr12	116814842	116814843	MOTIF_NAME=Jaspar_Matrix_Esrrb:MA0141.1	MOTIF_SCORE_CHANGE=-0.099	MOTIF_POS=8	HIGH_INF_POS=Y	A	SNPS	LG
chr12	116814843	116814844	MOTIF_NAME=Jaspar_Matrix_Esrrb:MA0141.1	MOTIF_SCORE_CHANGE=-0.108	MOTIF_POS=9	HIGH_INF_POS=Y	A	SNPS	LG
chr12	117206849	117206850	MOTIF_NAME=Jaspar_Matrix_Esrrb:MA0141.1	MOTIF_SCORE_CHANGE=-0.099	MOTIF_POS=8	HIGH_INF_POS=Y	A	SNPS	LG
chr13	3532268	3532269	MOTIF_NAME=Jaspar_Matrix_E2F1:MA0024.1	MOTIF_SCORE_CHANGE=-0.128	MOTIF_POS=7	HIGH_INF_POS=Y	A	SNPS	LG
chr13	4357840	4357841	MOTIF_NAME=Jaspar_Matrix_Tcfcp2l1:MA0145.1	MOTIF_SCORE_CHANGE=-0.085	MOTIF_POS=1	HIGH_INF_POS=Y	T	SNPS	LG
chr13	4357840	4357841	MOTIF_NAME=Jaspar_Matrix_Tcfcp2l1:MA0145.1	MOTIF_SCORE_CHANGE=-0.082	MOTIF_POS=14	HIGH_INF_POS=Y	T	SNPS	LG
chr13	5552000	5552001	MOTIF_NAME=Jaspar_Matrix_Esrrb:MA0141.1	MOTIF_SCORE_CHANGE=-0.108	MOTIF_POS=9	HIGH_INF_POS=Y	A	SNPS	LG
chr13	6991872	6991873	MOTIF_NAME=Jaspar_Matrix_Tcfcp2l1:MA0145.1	MOTIF_SCORE_CHANGE=-0.065	MOTIF_POS=14	HIGH_INF_POS=Y	G	SNPS	LG
chr13	8847862	8847863	MOTIF_NAME=Jaspar_Matrix_CTCF:MA0139.1	MOTIF_SCORE_CHANGE=-0.077	MOTIF_POS=5	HIGH_INF_POS=Y	T	SNPS	LG
chr13	9107659	9107660	MOTIF_NAME=Jaspar_Matrix_Tcfcp2l1:MA0145.1	MOTIF_SCORE_CHANGE=-0.103	MOTIF_POS=11	HIGH_INF_POS=Y	T	SNPS	LG
chr13	9107659	9107660	MOTIF_NAME=Jaspar_Matrix_Tcfcp2l1:MA0145.1	MOTIF_SCORE_CHANGE=-0.115	MOTIF_POS=1	HIGH_INF_POS=Y	T	SNPS	LG
chr13	9107689	9107690	MOTIF_NAME=Jaspar_Matrix_Tcfcp2l1:MA0145.1	MOTIF_SCORE_CHANGE=-0.103	MOTIF_POS=11	HIGH_INF_POS=Y	T	SNPS	LG
chr13	9107689	9107690	MOTIF_NAME=Jaspar_Matrix_Tcfcp2l1:MA0145.1	MOTIF_SCORE_CHANGE=-0.115	MOTIF_POS=1	HIGH_INF_POS=Y	T	SNPS	LG
chr13	9107699	9107700	MOTIF_NAME=Jaspar_Matrix_Tcfcp2l1:MA0145.1	MOTIF_SCORE_CHANGE=-0.115	MOTIF_POS=1	HIGH_INF_POS=Y	T	SNPS	LG
chr13	9182058	9182059	MOTIF_NAME=Jaspar_Matrix_CTCF:MA0139.1	MOTIF_SCORE_CHANGE=0.055	MOTIF_POS=9	HIGH_INF_POS=Y	A	SNPS	LG
chr13	9834405	9834406	MOTIF_NAME=Jaspar_Matrix_E2F1:MA0024.1	MOTIF_SCORE_CHANGE=-0.128	MOTIF_POS=2	HIGH_INF_POS=Y	C	SNPS	LG
chr13	12001273	12001274	MOTIF_NAME=Jaspar_Matrix_Esrrb:MA0141.1	MOTIF_SCORE_CHANGE=-0.108	MOTIF_POS=12	HIGH_INF_POS=Y	C	SNPS	LG
chr13	12051098	12051099	MOTIF_NAME=Jaspar_Matrix_Tcfcp2l1:MA0145.1	MOTIF_SCORE_CHANGE=-0.082	MOTIF_POS=14	HIGH_INF_POS=Y	T	SNPS	LG
chr13	12051098	12051099	MOTIF_NAME=Jaspar_Matrix_Tcfcp2l1:MA0145.1	MOTIF_SCORE_CHANGE=-0.095	MOTIF_POS=4	HIGH_INF_POS=Y	T	SNPS	LG
chr13	12051103	12051104	MOTIF_NAME=Jaspar_Matrix_Tcfcp2l1:MA0145.1	MOTIF_SCORE_CHANGE=-0.095	MOTIF_POS=4	HIGH_INF_POS=Y	T	SNPS	LG
chr13	12051148	12051149	MOTIF_NAME=Jaspar_Matrix_Tcfcp2l1:MA0145.1	MOTIF_SCORE_CHANGE=-0.082	MOTIF_POS=14	HIGH_INF_POS=Y	T	SNPS	LG
chr13	12051168	12051169	MOTIF_NAME=Jaspar_Matrix_Tcfcp2l1:MA0145.1	MOTIF_SCORE_CHANGE=-0.095	MOTIF_POS=4	HIGH_INF_POS=Y	T	SNPS	LG
chr13	12057685	12057686	MOTIF_NAME=Jaspar_Matrix_CTCF:MA0139.1	MOTIF_SCORE_CHANGE=-0.055	MOTIF_POS=13	HIGH_INF_POS=Y	A	SNPS	LG
chr13	19283370	19283371	MOTIF_NAME=Jaspar_Matrix_CTCF:MA0139.1	MOTIF_SCORE_CHANGE=-0.077	MOTIF_POS=5	HIGH_INF_POS=Y	A	SNPS	LG
chr13	35905950	35905951	MOTIF_NAME=Jaspar_Matrix_E2F1:MA0024.1	MOTIF_SCORE_CHANGE=-0.128	MOTIF_POS=7	HIGH_INF_POS=Y	T	SNPS	LG
chr13	35906005	35906006	MOTIF_NAME=Jaspar_Matrix_E2F1:MA0024.1	MOTIF_SCORE_CHANGE=-0.128	MOTIF_POS=2	HIGH_INF_POS=Y	C	SNPS	LG
chr13	46736298	46736299	MOTIF_NAME=Jaspar_Matrix_Klf4:MA0039.2	MOTIF_SCORE_CHANGE=-0.114	MOTIF_POS=6	HIGH_INF_POS=Y	A	SNPS	LG
chr13	59258756	59258757	MOTIF_NAME=Jaspar_Matrix_Esrrb:MA0141.1	MOTIF_SCORE_CHANGE=-0.086	MOTIF_POS=7	HIGH_INF_POS=Y	G	SNPS	LG
chr13	59870199	59870200	MOTIF_NAME=Jaspar_Matrix_Klf4:MA0039.2	MOTIF_SCORE_CHANGE=-0.084	MOTIF_POS=2	HIGH_INF_POS=Y	T	SNPS	LG
chr13	59916310	59916311	MOTIF_NAME=Jaspar_Matrix_Esrrb:MA0141.1	MOTIF_SCORE_CHANGE=-0.108	MOTIF_POS=9	HIGH_INF_POS=Y	A	SNPS	LG
chr13	61763468	61763469	MOTIF_NAME=Jaspar_Matrix_Esrrb:MA0141.1	MOTIF_SCORE_CHANGE=-0.078	MOTIF_POS=11	HIGH_INF_POS=Y	T	SNPS	LG
chr13	64437571	64437572	MOTIF_NAME=Jaspar_Matrix_Tcfcp2l1:MA0145.1	MOTIF_SCORE_CHANGE=-0.069	MOTIF_POS=4	HIGH_INF_POS=Y	G	SNPS	LG
chr13	64474917	64474918	MOTIF_NAME=Jaspar_Matrix_Esrrb:MA0141.1	MOTIF_SCORE_CHANGE=-0.100	MOTIF_POS=8	HIGH_INF_POS=Y	A	SNPS	LG
chr13	65352530	65352531	MOTIF_NAME=Jaspar_Matrix_E2F1:MA0024.1	MOTIF_SCORE_CHANGE=-0.128	MOTIF_POS=3	HIGH_INF_POS=Y	G	SNPS	LG
chr13	66209474	66209475	MOTIF_NAME=Jaspar_Matrix_Klf4:MA0039.2	MOTIF_SCORE_CHANGE=-0.141	MOTIF_POS=2	HIGH_INF_POS=Y	T	SNPS	LG
chr13	66542251	66542252	MOTIF_NAME=Jaspar_Matrix_Esrrb:MA0141.1	MOTIF_SCORE_CHANGE=-0.078	MOTIF_POS=11	HIGH_INF_POS=Y	A	SNPS	LG
chr13	66548289	66548290	MOTIF_NAME=Jaspar_Matrix_Sox2:MA0143.1	MOTIF_SCORE_CHANGE=-0.129	MOTIF_POS=5	HIGH_INF_POS=Y	C	SNPS	LG
chr13	67422175	67422176	MOTIF_NAME=Jaspar_Matrix_E2F1:MA0024.1	MOTIF_SCORE_CHANGE=-0.128	MOTIF_POS=1	HIGH_INF_POS=Y	G	SNPS	LG
chr13	74062016	74062017	MOTIF_NAME=Jaspar_Matrix_Zfx:MA0146.1	MOTIF_SCORE_CHANGE=-0.090	MOTIF_POS=9	HIGH_INF_POS=Y	G	SNPS	LG
chr13	90924175	90924176	MOTIF_NAME=Jaspar_Matrix_E2F1:MA0024.1	MOTIF_SCORE_CHANGE=-0.128	MOTIF_POS=7	HIGH_INF_POS=Y	A	SNPS	LG
chr13	92845006	92845007	MOTIF_NAME=Jaspar_Matrix_nMyc:MA0104.2	MOTIF_SCORE_CHANGE=-0.050	MOTIF_POS=6	HIGH_INF_POS=Y	A	SNPS	LG
chr13	97066339	97066340	MOTIF_NAME=Jaspar_Matrix_CTCF:MA0139.1	MOTIF_SCORE_CHANGE=0.066	MOTIF_POS=10	HIGH_INF_POS=Y	G	SNPS	LG
chr14	50062015	50062016	MOTIF_NAME=Jaspar_Matrix_nMyc:MA0104.2	MOTIF_SCORE_CHANGE=-0.075	MOTIF_POS=5	HIGH_INF_POS=Y	T	SNPS	LG
chr14	95984202	95984203	MOTIF_NAME=Jaspar_Matrix_CTCF:MA0139.1	MOTIF_SCORE_CHANGE=0.042	MOTIF_POS=9	HIGH_INF_POS=Y	A	SNPS	LG
chr14	99046095	99046096	MOTIF_NAME=Jaspar_Matrix_Zfx:MA0146.1	MOTIF_SCORE_CHANGE=-0.101	MOTIF_POS=12	HIGH_INF_POS=Y	A	SNPS	LG
chr14	99320876	99320877	MOTIF_NAME=Jaspar_Matrix_Klf4:MA0039.2	MOTIF_SCORE_CHANGE=-0.084	MOTIF_POS=2	HIGH_INF_POS=Y	A	SNPS	LG
chr14	105298786	105298787	MOTIF_NAME=Jaspar_Matrix_Esrrb:MA0141.1	MOTIF_SCORE_CHANGE=-0.108	MOTIF_POS=9	HIGH_INF_POS=Y	A	SNPS	LG
chr14	105298926	105298927	MOTIF_NAME=Jaspar_Matrix_Esrrb:MA0141.1	MOTIF_SCORE_CHANGE=-0.108	MOTIF_POS=9	HIGH_INF_POS=Y	A	SNPS	LG
chr14	122238583	122238584	MOTIF_NAME=Jaspar_Matrix_Klf4:MA0039.2	MOTIF_SCORE_CHANGE=-0.125	MOTIF_POS=3	HIGH_INF_POS=Y	C	SNPS	LG
chr15	34568214	34568215	MOTIF_NAME=Jaspar_Matrix_Tcfcp2l1:MA0145.1	MOTIF_SCORE_CHANGE=-0.085	MOTIF_POS=1	HIGH_INF_POS=Y	A	SNPS	LG
chr15	37868011	37868012	MOTIF_NAME=Jaspar_Matrix_Cmyc:MA0147.1	MOTIF_SCORE_CHANGE=0.054	MOTIF_POS=5	HIGH_INF_POS=Y	G	SNPS	LG
chr15	40025564	40025565	MOTIF_NAME=Jaspar_Matrix_Esrrb:MA0141.1	MOTIF_SCORE_CHANGE=-0.108	MOTIF_POS=9	HIGH_INF_POS=Y	A	SNPS	LG
chr15	40025596	40025597	MOTIF_NAME=Jaspar_Matrix_Esrrb:MA0141.1	MOTIF_SCORE_CHANGE=-0.108	MOTIF_POS=9	HIGH_INF_POS=Y	A	SNPS	LG
chr15	40025628	40025629	MOTIF_NAME=Jaspar_Matrix_Esrrb:MA0141.1	MOTIF_SCORE_CHANGE=-0.108	MOTIF_POS=9	HIGH_INF_POS=Y	A	SNPS	LG
chr15	42231940	42231941	MOTIF_NAME=Jaspar_Matrix_cMyb:MA0100.1	MOTIF_SCORE_CHANGE=-0.163	MOTIF_POS=5	HIGH_INF_POS=Y	T	SNPS	LG
chr15	76881303	76881304	MOTIF_NAME=Jaspar_Matrix_Klf4:MA0039.2	MOTIF_SCORE_CHANGE=-0.125	MOTIF_POS=3	HIGH_INF_POS=Y	T	SNPS	LG
chr15	102670880	102670881	MOTIF_NAME=Jaspar_Matrix_nMyc:MA0104.2	MOTIF_SCORE_CHANGE=-0.162	MOTIF_POS=5	HIGH_INF_POS=Y	T	SNPS	LG
chr15	102670880	102670881	MOTIF_NAME=Jaspar_Matrix_Cmyc:MA0147.1	MOTIF_SCORE_CHANGE=-0.144	MOTIF_POS=5	HIGH_INF_POS=Y	T	SNPS	LG
chr16	30512576	30512577	MOTIF_NAME=Jaspar_Matrix_Zfx:MA0146.1	MOTIF_SCORE_CHANGE=-0.141	MOTIF_POS=11	HIGH_INF_POS=Y	A	SNPS	LG
chr16	30717590	30717591	MOTIF_NAME=Jaspar_Matrix_Tcfcp2l1:MA0145.1	MOTIF_SCORE_CHANGE=-0.103	MOTIF_POS=11	HIGH_INF_POS=Y	T	SNPS	LG
chr16	30717650	30717651	MOTIF_NAME=Jaspar_Matrix_Tcfcp2l1:MA0145.1	MOTIF_SCORE_CHANGE=-0.115	MOTIF_POS=1	HIGH_INF_POS=Y	T	SNPS	LG
chr16	30718211	30718212	MOTIF_NAME=Jaspar_Matrix_Tcfcp2l1:MA0145.1	MOTIF_SCORE_CHANGE=-0.115	MOTIF_POS=1	HIGH_INF_POS=Y	T	SNPS	LG
chr16	30718351	30718352	MOTIF_NAME=Jaspar_Matrix_Tcfcp2l1:MA0145.1	MOTIF_SCORE_CHANGE=-0.103	MOTIF_POS=11	HIGH_INF_POS=Y	T	SNPS	LG
chr16	30718406	30718407	MOTIF_NAME=Jaspar_Matrix_Tcfcp2l1:MA0145.1	MOTIF_SCORE_CHANGE=-0.115	MOTIF_POS=1	HIGH_INF_POS=Y	T	SNPS	LG
chr16	30718546	30718547	MOTIF_NAME=Jaspar_Matrix_Tcfcp2l1:MA0145.1	MOTIF_SCORE_CHANGE=-0.115	MOTIF_POS=1	HIGH_INF_POS=Y	T	SNPS	LG
chr16	93603690	93603691	MOTIF_NAME=Jaspar_Matrix_Zfx:MA0146.1	MOTIF_SCORE_CHANGE=-0.101	MOTIF_POS=11	HIGH_INF_POS=Y	A	SNPS	LG
chr16	93815873	93815874	MOTIF_NAME=Jaspar_Matrix_E2F1:MA0024.1	MOTIF_SCORE_CHANGE=-0.128	MOTIF_POS=7	HIGH_INF_POS=Y	T	SNPS	LG
chr17	6827989	6827990	MOTIF_NAME=Jaspar_Matrix_E2F1:MA0024.1	MOTIF_SCORE_CHANGE=-0.128	MOTIF_POS=2	HIGH_INF_POS=Y	G	SNPS	LG
chr17	13587140	13587141	MOTIF_NAME=Jaspar_Matrix_nMyc:MA0104.1	MOTIF_SCORE_CHANGE=-0.167	MOTIF_POS=3	HIGH_INF_POS=Y	T	SNPS	LG
chr17	16373245	16373246	MOTIF_NAME=Jaspar_Matrix_Esrrb:MA0141.1	MOTIF_SCORE_CHANGE=-0.069	MOTIF_POS=12	HIGH_INF_POS=Y	C	SNPS	LG
chr17	17064291	17064292	MOTIF_NAME=Jaspar_Matrix_nMyc:MA0104.2	MOTIF_SCORE_CHANGE=-0.075	MOTIF_POS=5	HIGH_INF_POS=Y	A	SNPS	LG
chr17	24545451	24545452	MOTIF_NAME=Jaspar_Matrix_CTCF:MA0139.1	MOTIF_SCORE_CHANGE=-0.055	MOTIF_POS=13	HIGH_INF_POS=Y	A	SNPS	LG
chr17	26649767	26649768	MOTIF_NAME=Jaspar_Matrix_CTCF:MA0139.1	MOTIF_SCORE_CHANGE=-0.066	MOTIF_POS=10	HIGH_INF_POS=Y	T	SNPS	LG
chr17	27057241	27057242	MOTIF_NAME=Jaspar_Matrix_Klf4:MA0039.2	MOTIF_SCORE_CHANGE=-0.104	MOTIF_POS=6	HIGH_INF_POS=Y	T	SNPS	LG
chr17	27179181	27179182	MOTIF_NAME=Jaspar_Matrix_Zfx:MA0146.1	MOTIF_SCORE_CHANGE=-0.101	MOTIF_POS=11	HIGH_INF_POS=Y	A	SNPS	LG
chr17	27559441	27559442	MOTIF_NAME=Jaspar_Matrix_Esrrb:MA0141.1	MOTIF_SCORE_CHANGE=-0.103	MOTIF_POS=7	HIGH_INF_POS=Y	T	SNPS	LG
chr17	28048492	28048493	MOTIF_NAME=Jaspar_Matrix_Esrrb:MA0141.1	MOTIF_SCORE_CHANGE=-0.099	MOTIF_POS=8	HIGH_INF_POS=Y	T	SNPS	LG
chr17	29264443	29264444	MOTIF_NAME=Jaspar_Matrix_nMyc:MA0104.2	MOTIF_SCORE_CHANGE=0.050	MOTIF_POS=6	HIGH_INF_POS=Y	G	SNPS	LG
chr17	29264799	29264800	MOTIF_NAME=Jaspar_Matrix_E2F1:MA0024.1	MOTIF_SCORE_CHANGE=-0.128	MOTIF_POS=2	HIGH_INF_POS=Y	G	SNPS	LG
chr17	29501587	29501588	MOTIF_NAME=Jaspar_Matrix_Esrrb:MA0141.1	MOTIF_SCORE_CHANGE=-0.099	MOTIF_POS=8	HIGH_INF_POS=Y	A	SNPS	LG
chr17	29660489	29660490	MOTIF_NAME=Jaspar_Matrix_E2F1:MA0024.1	MOTIF_SCORE_CHANGE=-0.128	MOTIF_POS=6	HIGH_INF_POS=Y	A	SNPS	LG
chr17	31092808	31092809	MOTIF_NAME=Jaspar_Matrix_Esrrb:MA0141.1	MOTIF_SCORE_CHANGE=-0.078	MOTIF_POS=11	HIGH_INF_POS=Y	T	SNPS	LG
chr17	31732526	31732527	MOTIF_NAME=Jaspar_Matrix_E2F1:MA0024.1	MOTIF_SCORE_CHANGE=-0.128	MOTIF_POS=6	HIGH_INF_POS=Y	T	SNPS	LG
chr17	32073506	32073507	MOTIF_NAME=Jaspar_Matrix_CTCF:MA0139.1	MOTIF_SCORE_CHANGE=-0.055	MOTIF_POS=13	HIGH_INF_POS=Y	T	SNPS	LG
chr17	32113894	32113895	MOTIF_NAME=Jaspar_Matrix_nMyc:MA0104.2	MOTIF_SCORE_CHANGE=-0.162	MOTIF_POS=8	HIGH_INF_POS=Y	A	SNPS	LG
chr17	33818322	33818323	MOTIF_NAME=Jaspar_Matrix_Zfx:MA0146.1	MOTIF_SCORE_CHANGE=-0.141	MOTIF_POS=11	HIGH_INF_POS=Y	A	SNPS	LG
chr17	34511938	34511939	MOTIF_NAME=Jaspar_Matrix_CTCF:MA0139.1	MOTIF_SCORE_CHANGE=-0.055	MOTIF_POS=13	HIGH_INF_POS=Y	A	SNPS	LG
chr17	35186739	35186740	MOTIF_NAME=Jaspar_Matrix_Klf4:MA0039.2	MOTIF_SCORE_CHANGE=-0.125	MOTIF_POS=3	HIGH_INF_POS=Y	A	SNPS	LG
chr17	37535387	37535388	MOTIF_NAME=Jaspar_Matrix_Esrrb:MA0141.1	MOTIF_SCORE_CHANGE=-0.108	MOTIF_POS=9	HIGH_INF_POS=Y	A	SNPS	LG
chr17	40900037	40900038	MOTIF_NAME=Jaspar_Matrix_Esrrb:MA0141.1	MOTIF_SCORE_CHANGE=-0.099	MOTIF_POS=8	HIGH_INF_POS=Y	A	SNPS	LG
chr17	45195989	45195990	MOTIF_NAME=Jaspar_Matrix_CTCF:MA0139.1	MOTIF_SCORE_CHANGE=0.055	MOTIF_POS=13	HIGH_INF_POS=Y	G	SNPS	LG
chr17	45530659	45530660	MOTIF_NAME=Jaspar_Matrix_CTCF:MA0139.1	MOTIF_SCORE_CHANGE=-0.055	MOTIF_POS=9	HIGH_INF_POS=Y	G	SNPS	LG
chr17	47569161	47569162	MOTIF_NAME=Jaspar_Matrix_Esrrb:MA0141.1	MOTIF_SCORE_CHANGE=-0.108	MOTIF_POS=9	HIGH_INF_POS=Y	T	SNPS	LG
chr17	52649385	52649386	MOTIF_NAME=Jaspar_Matrix_CTCF:MA0139.1	MOTIF_SCORE_CHANGE=-0.066	MOTIF_POS=10	HIGH_INF_POS=Y	T	SNPS	LG
chr17	53689464	53689465	MOTIF_NAME=Jaspar_Matrix_Zfx:MA0146.1	MOTIF_SCORE_CHANGE=-0.101	MOTIF_POS=9	HIGH_INF_POS=Y	A	SNPS	LG
chr17	55226533	55226534	MOTIF_NAME=Jaspar_Matrix_Tcfcp2l1:MA0145.1	MOTIF_SCORE_CHANGE=-0.082	MOTIF_POS=14	HIGH_INF_POS=Y	T	SNPS	LG
chr17	71260862	71260863	MOTIF_NAME=Jaspar_Matrix_CTCF:MA0139.1	MOTIF_SCORE_CHANGE=-0.066	MOTIF_POS=10	HIGH_INF_POS=Y	T	SNPS	LG
chr17	79035008	79035009	MOTIF_NAME=Jaspar_Matrix_Tcfcp2l1:MA0145.1	MOTIF_SCORE_CHANGE=-0.095	MOTIF_POS=4	HIGH_INF_POS=Y	A	SNPS	LG
chr17	79035013	79035014	MOTIF_NAME=Jaspar_Matrix_Tcfcp2l1:MA0145.1	MOTIF_SCORE_CHANGE=-0.095	MOTIF_POS=4	HIGH_INF_POS=Y	A	SNPS	LG
chr17	79035018	79035019	MOTIF_NAME=Jaspar_Matrix_Tcfcp2l1:MA0145.1	MOTIF_SCORE_CHANGE=-0.095	MOTIF_POS=4	HIGH_INF_POS=Y	A	SNPS	LG
chr17	79035018	79035019	MOTIF_NAME=Jaspar_Matrix_Tcfcp2l1:MA0145.1	MOTIF_SCORE_CHANGE=-0.082	MOTIF_POS=14	HIGH_INF_POS=Y	A	SNPS	LG
chr17	79035073	79035074	MOTIF_NAME=Jaspar_Matrix_Tcfcp2l1:MA0145.1	MOTIF_SCORE_CHANGE=-0.095	MOTIF_POS=4	HIGH_INF_POS=Y	A	SNPS	LG
chr17	79035108	79035109	MOTIF_NAME=Jaspar_Matrix_Tcfcp2l1:MA0145.1	MOTIF_SCORE_CHANGE=-0.082	MOTIF_POS=14	HIGH_INF_POS=Y	A	SNPS	LG
chr17	79035113	79035114	MOTIF_NAME=Jaspar_Matrix_Tcfcp2l1:MA0145.1	MOTIF_SCORE_CHANGE=-0.082	MOTIF_POS=14	HIGH_INF_POS=Y	A	SNPS	LG
chr17	85649638	85649639	MOTIF_NAME=Jaspar_Matrix_CTCF:MA0139.1	MOTIF_SCORE_CHANGE=-0.116	MOTIF_POS=5	HIGH_INF_POS=Y	C	SNPS	LG
chr17	86136101	86136102	MOTIF_NAME=Jaspar_Matrix_CTCF:MA0139.1	MOTIF_SCORE_CHANGE=-0.060	MOTIF_POS=5	HIGH_INF_POS=Y	T	SNPS	LG
chr18	13032149	13032150	MOTIF_NAME=Jaspar_Matrix_Zfx:MA0146.1	MOTIF_SCORE_CHANGE=-0.141	MOTIF_POS=11	HIGH_INF_POS=Y	A	SNPS	LG
chr18	35080236	35080237	MOTIF_NAME=Jaspar_Matrix_CTCF:MA0139.1	MOTIF_SCORE_CHANGE=-0.060	MOTIF_POS=13	HIGH_INF_POS=Y	T	SNPS	LG
chr18	38643041	38643042	MOTIF_NAME=Jaspar_Matrix_Esrrb:MA0141.1	MOTIF_SCORE_CHANGE=-0.108	MOTIF_POS=9	HIGH_INF_POS=Y	A	SNPS	LG
chr18	44718674	44718675	MOTIF_NAME=Jaspar_Matrix_CTCF:MA0139.1	MOTIF_SCORE_CHANGE=-0.049	MOTIF_POS=9	HIGH_INF_POS=Y	T	SNPS	LG
chr18	46312074	46312075	MOTIF_NAME=Jaspar_Matrix_Klf4:MA0039.2	MOTIF_SCORE_CHANGE=-0.104	MOTIF_POS=6	HIGH_INF_POS=Y	T	SNPS	LG
chr18	46726674	46726675	MOTIF_NAME=Jaspar_Matrix_Tcfcp2l1:MA0145.1	MOTIF_SCORE_CHANGE=-0.103	MOTIF_POS=11	HIGH_INF_POS=Y	T	SNPS	LG
chr18	66413843	66413844	MOTIF_NAME=Jaspar_Matrix_CTCF:MA0139.1	MOTIF_SCORE_CHANGE=-0.055	MOTIF_POS=13	HIGH_INF_POS=Y	A	SNPS	LG
chr18	74970553	74970554	MOTIF_NAME=Jaspar_Matrix_Esrrb:MA0141.1	MOTIF_SCORE_CHANGE=-0.099	MOTIF_POS=8	HIGH_INF_POS=Y	A	SNPS	LG
chr18	75490137	75490138	MOTIF_NAME=Jaspar_Matrix_cMyb:PB0149.1	MOTIF_SCORE_CHANGE=-0.134	MOTIF_POS=7	HIGH_INF_POS=Y	G	SNPS	LG
chr18	75918021	75918022	MOTIF_NAME=Jaspar_Matrix_Esrrb:MA0141.1	MOTIF_SCORE_CHANGE=-0.078	MOTIF_POS=11	HIGH_INF_POS=Y	T	SNPS	LG
chr18	76086224	76086225	MOTIF_NAME=Jaspar_Matrix_Esrrb:MA0141.1	MOTIF_SCORE_CHANGE=-0.099	MOTIF_POS=8	HIGH_INF_POS=Y	A	SNPS	LG
chr18	76380274	76380275	MOTIF_NAME=Jaspar_Matrix_CTCF:MA0139.1	MOTIF_SCORE_CHANGE=-0.066	MOTIF_POS=10	HIGH_INF_POS=Y	A	SNPS	LG
chr18	79593972	79593973	MOTIF_NAME=Jaspar_Matrix_CTCF:MA0139.1	MOTIF_SCORE_CHANGE=-0.077	MOTIF_POS=5	HIGH_INF_POS=Y	T	SNPS	LG
chr19	4862880	4862881	MOTIF_NAME=Jaspar_Matrix_Esrrb:MA0141.1	MOTIF_SCORE_CHANGE=-0.108	MOTIF_POS=9	HIGH_INF_POS=Y	T	SNPS	LG
chr19	5366955	5366956	MOTIF_NAME=Jaspar_Matrix_E2F1:MA0024.1	MOTIF_SCORE_CHANGE=-0.128	MOTIF_POS=2	HIGH_INF_POS=Y	C	SNPS	LG
chr19	5425413	5425414	MOTIF_NAME=Jaspar_Matrix_Tcfcp2l1:MA0145.1	MOTIF_SCORE_CHANGE=-0.069	MOTIF_POS=4	HIGH_INF_POS=Y	G	SNPS	LG
chr19	9978742	9978743	MOTIF_NAME=Jaspar_Matrix_Tcfcp2l1:MA0145.1	MOTIF_SCORE_CHANGE=-0.082	MOTIF_POS=14	HIGH_INF_POS=Y	T	SNPS	LG
chr19	14426545	14426546	MOTIF_NAME=Jaspar_Matrix_Esrrb:MA0141.1	MOTIF_SCORE_CHANGE=-0.108	MOTIF_POS=9	HIGH_INF_POS=Y	T	SNPS	LG
chr19	20847627	20847628	MOTIF_NAME=Jaspar_Matrix_cMyb:PB0045.1	MOTIF_SCORE_CHANGE=-0.136	MOTIF_POS=10	HIGH_INF_POS=Y	A	SNPS	LG
chr19	21790002	21790003	MOTIF_NAME=Jaspar_Matrix_E2F1:MA0024.1	MOTIF_SCORE_CHANGE=-0.128	MOTIF_POS=7	HIGH_INF_POS=Y	A	SNPS	LG
chr19	22553029	22553030	MOTIF_NAME=Jaspar_Matrix_Tcfcp2l1:MA0145.1	MOTIF_SCORE_CHANGE=-0.082	MOTIF_POS=14	HIGH_INF_POS=Y	T	SNPS	LG
chr19	23152426	23152427	MOTIF_NAME=Jaspar_Matrix_Klf4:MA0039.2	MOTIF_SCORE_CHANGE=-0.124	MOTIF_POS=3	HIGH_INF_POS=Y	T	SNPS	LG
chr19	23580331	23580332	MOTIF_NAME=Jaspar_Matrix_Esrrb:MA0141.1	MOTIF_SCORE_CHANGE=-0.069	MOTIF_POS=12	HIGH_INF_POS=Y	C	SNPS	LG
chr19	32974786	32974787	MOTIF_NAME=Jaspar_Matrix_Tcfcp2l1:MA0145.1	MOTIF_SCORE_CHANGE=-0.085	MOTIF_POS=1	HIGH_INF_POS=Y	A	SNPS	LG
chr19	33391980	33391981	MOTIF_NAME=Jaspar_Matrix_Zfx:MA0146.1	MOTIF_SCORE_CHANGE=-0.084	MOTIF_POS=10	HIGH_INF_POS=Y	G	SNPS	LG
chr19	47356760	47356761	MOTIF_NAME=Jaspar_Matrix_CTCF:MA0139.1	MOTIF_SCORE_CHANGE=-0.066	MOTIF_POS=10	HIGH_INF_POS=Y	A	SNPS	LG
chr19	55537900	55537901	MOTIF_NAME=Jaspar_Matrix_CTCF:MA0139.1	MOTIF_SCORE_CHANGE=-0.066	MOTIF_POS=10	HIGH_INF_POS=Y	A	SNPS	LG
chr19	57363578	57363579	MOTIF_NAME=Jaspar_Matrix_Esrrb:MA0141.1	MOTIF_SCORE_CHANGE=-0.063	MOTIF_POS=11	HIGH_INF_POS=Y	C	SNPS	LG
chr1	9546149	9546150	MOTIF_NAME=Jaspar_Matrix_CTCF:MA0139.1	MOTIF_SCORE_CHANGE=-0.042	MOTIF_POS=9	HIGH_INF_POS=Y	C	SNPS	LG
chr1	16665185	16665186	MOTIF_NAME=Jaspar_Matrix_nMyc:MA0104.2	MOTIF_SCORE_CHANGE=-0.053	MOTIF_POS=8	HIGH_INF_POS=Y	A	SNPS	LG
chr1	19799577	19799578	MOTIF_NAME=Jaspar_Matrix_Zfx:MA0146.1	MOTIF_SCORE_CHANGE=-0.066	MOTIF_POS=9	HIGH_INF_POS=Y	A	SNPS	LG
chr1	21203064	21203065	MOTIF_NAME=Jaspar_Matrix_Esrrb:MA0141.1	MOTIF_SCORE_CHANGE=-0.099	MOTIF_POS=8	HIGH_INF_POS=Y	T	SNPS	LG
chr1	21260242	21260243	MOTIF_NAME=Jaspar_Matrix_Esrrb:MA0141.1	MOTIF_SCORE_CHANGE=-0.086	MOTIF_POS=7	HIGH_INF_POS=Y	G	SNPS	LG
chr1	33945169	33945170	MOTIF_NAME=Jaspar_Matrix_Klf4:MA0039.2	MOTIF_SCORE_CHANGE=-0.084	MOTIF_POS=2	HIGH_INF_POS=Y	A	SNPS	LG
chr1	39655034	39655035	MOTIF_NAME=Jaspar_Matrix_E2F1:MA0024.1	MOTIF_SCORE_CHANGE=-0.128	MOTIF_POS=7	HIGH_INF_POS=Y	T	SNPS	LG
chr1	57377963	57377964	MOTIF_NAME=Jaspar_Matrix_Zfx:MA0146.1	MOTIF_SCORE_CHANGE=-0.101	MOTIF_POS=12	HIGH_INF_POS=Y	T	SNPS	LG
chr1	84856229	84856230	MOTIF_NAME=Jaspar_Matrix_Esrrb:MA0141.1	MOTIF_SCORE_CHANGE=-0.078	MOTIF_POS=11	HIGH_INF_POS=Y	A	SNPS	LG
chr1	93607903	93607904	MOTIF_NAME=Jaspar_Matrix_Klf4:MA0039.2	MOTIF_SCORE_CHANGE=-0.141	MOTIF_POS=2	HIGH_INF_POS=Y	T	SNPS	LG
chr1	112378857	112378858	MOTIF_NAME=Jaspar_Matrix_CTCF:MA0139.1	MOTIF_SCORE_CHANGE=-0.055	MOTIF_POS=9	HIGH_INF_POS=Y	G	SNPS	LG
chr1	132843840	132843841	MOTIF_NAME=Jaspar_Matrix_CTCF:MA0139.1	MOTIF_SCORE_CHANGE=-0.066	MOTIF_POS=10	HIGH_INF_POS=Y	T	SNPS	LG
chr1	136595186	136595187	MOTIF_NAME=Jaspar_Matrix_Esrrb:MA0141.1	MOTIF_SCORE_CHANGE=-0.099	MOTIF_POS=8	HIGH_INF_POS=Y	A	SNPS	LG
chr1	143777152	143777153	MOTIF_NAME=Jaspar_Matrix_CTCF:MA0139.1	MOTIF_SCORE_CHANGE=-0.042	MOTIF_POS=9	HIGH_INF_POS=Y	G	SNPS	LG
chr1	156861835	156861836	MOTIF_NAME=Jaspar_Matrix_CTCF:MA0139.1	MOTIF_SCORE_CHANGE=-0.066	MOTIF_POS=10	HIGH_INF_POS=Y	A	SNPS	LG
chr1	169517739	169517740	MOTIF_NAME=Jaspar_Matrix_CTCF:MA0139.1	MOTIF_SCORE_CHANGE=-0.055	MOTIF_POS=13	HIGH_INF_POS=Y	A	SNPS	LG
chr1	169517961	169517962	MOTIF_NAME=Jaspar_Matrix_CTCF:MA0139.1	MOTIF_SCORE_CHANGE=-0.042	MOTIF_POS=9	HIGH_INF_POS=Y	G	SNPS	LG
chr1	171187925	171187926	MOTIF_NAME=Jaspar_Matrix_Esrrb:MA0141.1	MOTIF_SCORE_CHANGE=-0.078	MOTIF_POS=11	HIGH_INF_POS=Y	T	SNPS	LG
chr1	185236788	185236789	MOTIF_NAME=Jaspar_Matrix_CTCF:MA0139.1	MOTIF_SCORE_CHANGE=-0.055	MOTIF_POS=13	HIGH_INF_POS=Y	T	SNPS	LG
chr2	33527927	33527928	MOTIF_NAME=Jaspar_Matrix_CTCF:MA0139.1	MOTIF_SCORE_CHANGE=-0.066	MOTIF_POS=10	HIGH_INF_POS=Y	A	SNPS	LG
chr2	71338460	71338461	MOTIF_NAME=Jaspar_Matrix_cMyb:PB0149.1	MOTIF_SCORE_CHANGE=-0.088	MOTIF_POS=6	HIGH_INF_POS=Y	G	SNPS	LG
chr2	71655871	71655872	MOTIF_NAME=Jaspar_Matrix_E2F1:MA0024.1	MOTIF_SCORE_CHANGE=-0.128	MOTIF_POS=6	HIGH_INF_POS=Y	G	SNPS	LG
chr2	71904097	71904098	MOTIF_NAME=Jaspar_Matrix_Esrrb:MA0141.1	MOTIF_SCORE_CHANGE=-0.108	MOTIF_POS=9	HIGH_INF_POS=Y	A	SNPS	LG
chr2	72515591	72515592	MOTIF_NAME=Jaspar_Matrix_E2F1:MA0024.1	MOTIF_SCORE_CHANGE=-0.128	MOTIF_POS=6	HIGH_INF_POS=Y	A	SNPS	LG
chr2	72811511	72811512	MOTIF_NAME=Jaspar_Matrix_Esrrb:MA0141.1	MOTIF_SCORE_CHANGE=-0.078	MOTIF_POS=11	HIGH_INF_POS=Y	T	SNPS	LG
chr2	72811727	72811728	MOTIF_NAME=Jaspar_Matrix_Esrrb:MA0141.1	MOTIF_SCORE_CHANGE=-0.078	MOTIF_POS=11	HIGH_INF_POS=Y	T	SNPS	LG
chr2	73214568	73214569	MOTIF_NAME=Jaspar_Matrix_nMyc:MA0104.1	MOTIF_SCORE_CHANGE=-0.168	MOTIF_POS=1	HIGH_INF_POS=Y	A	SNPS	LG
chr2	73214568	73214569	MOTIF_NAME=Jaspar_Matrix_nMyc:MA0104.2	MOTIF_SCORE_CHANGE=-0.163	MOTIF_POS=3	HIGH_INF_POS=Y	A	SNPS	LG
chr2	73214568	73214569	MOTIF_NAME=Jaspar_Matrix_nMyc:MA0104.1	MOTIF_SCORE_CHANGE=-0.168	MOTIF_POS=6	HIGH_INF_POS=Y	A	SNPS	LG
chr2	81460338	81460339	MOTIF_NAME=Jaspar_Matrix_CTCF:MA0139.1	MOTIF_SCORE_CHANGE=-0.077	MOTIF_POS=5	HIGH_INF_POS=Y	T	SNPS	LG
chr2	90437663	90437664	MOTIF_NAME=Jaspar_Matrix_CTCF:MA0139.1	MOTIF_SCORE_CHANGE=-0.066	MOTIF_POS=10	HIGH_INF_POS=Y	T	SNPS	LG
chr2	91202596	91202597	MOTIF_NAME=Jaspar_Matrix_Zfx:MA0146.1	MOTIF_SCORE_CHANGE=-0.141	MOTIF_POS=10	HIGH_INF_POS=Y	T	SNPS	LG
chr2	100949003	100949004	MOTIF_NAME=Jaspar_Matrix_CTCF:MA0139.1	MOTIF_SCORE_CHANGE=-0.042	MOTIF_POS=9	HIGH_INF_POS=Y	G	SNPS	LG
chr2	101715829	101715830	MOTIF_NAME=Jaspar_Matrix_CTCF:MA0139.1	MOTIF_SCORE_CHANGE=-0.055	MOTIF_POS=13	HIGH_INF_POS=Y	A	SNPS	LG
chr2	101815750	101815751	MOTIF_NAME=Jaspar_Matrix_CTCF:MA0139.1	MOTIF_SCORE_CHANGE=-0.060	MOTIF_POS=5	HIGH_INF_POS=Y	T	SNPS	LG
chr2	102146033	102146034	MOTIF_NAME=Jaspar_Matrix_Esrrb:MA0141.1	MOTIF_SCORE_CHANGE=-0.063	MOTIF_POS=11	HIGH_INF_POS=Y	G	SNPS	LG
chr2	102231553	102231554	MOTIF_NAME=Jaspar_Matrix_nMyc:MA0104.1	MOTIF_SCORE_CHANGE=-0.167	MOTIF_POS=3	HIGH_INF_POS=Y	T	SNPS	LG
chr2	102231553	102231554	MOTIF_NAME=Jaspar_Matrix_nMyc:MA0104.2	MOTIF_SCORE_CHANGE=-0.162	MOTIF_POS=5	HIGH_INF_POS=Y	T	SNPS	LG
chr2	102231553	102231554	MOTIF_NAME=Jaspar_Matrix_nMyc:MA0104.2	MOTIF_SCORE_CHANGE=-0.115	MOTIF_POS=6	HIGH_INF_POS=Y	T	SNPS	LG
chr2	104069770	104069771	MOTIF_NAME=Jaspar_Matrix_Klf4:MA0039.2	MOTIF_SCORE_CHANGE=-0.121	MOTIF_POS=4	HIGH_INF_POS=Y	T	SNPS	LG
chr2	104069779	104069780	MOTIF_NAME=Jaspar_Matrix_Klf4:MA0039.2	MOTIF_SCORE_CHANGE=-0.141	MOTIF_POS=2	HIGH_INF_POS=Y	T	SNPS	LG
chr2	104131182	104131183	MOTIF_NAME=Jaspar_Matrix_CTCF:MA0139.1	MOTIF_SCORE_CHANGE=-0.077	MOTIF_POS=5	HIGH_INF_POS=Y	A	SNPS	LG
chr2	146049441	146049442	MOTIF_NAME=Jaspar_Matrix_CTCF:MA0139.1	MOTIF_SCORE_CHANGE=-0.077	MOTIF_POS=5	HIGH_INF_POS=Y	A	SNPS	LG
chr2	152093686	152093687	MOTIF_NAME=Jaspar_Matrix_E2F1:MA0024.1	MOTIF_SCORE_CHANGE=-0.128	MOTIF_POS=1	HIGH_INF_POS=Y	G	SNPS	LG
chr2	152705422	152705423	MOTIF_NAME=Jaspar_Matrix_Esrrb:MA0141.1	MOTIF_SCORE_CHANGE=-0.069	MOTIF_POS=12	HIGH_INF_POS=Y	G	SNPS	LG
chr2	154087412	154087413	MOTIF_NAME=Jaspar_Matrix_Zfx:MA0146.1	MOTIF_SCORE_CHANGE=-0.141	MOTIF_POS=11	HIGH_INF_POS=Y	C	SNPS	LG
chr2	154217491	154217492	MOTIF_NAME=Jaspar_Matrix_Tcfcp2l1:MA0145.1	MOTIF_SCORE_CHANGE=-0.103	MOTIF_POS=11	HIGH_INF_POS=Y	A	SNPS	LG
chr2	154294955	154294956	MOTIF_NAME=Jaspar_Matrix_CTCF:MA0139.1	MOTIF_SCORE_CHANGE=-0.055	MOTIF_POS=13	HIGH_INF_POS=Y	T	SNPS	LG
chr2	156691049	156691050	MOTIF_NAME=Jaspar_Matrix_Sox2:MA0143.1	MOTIF_SCORE_CHANGE=-0.084	MOTIF_POS=4	HIGH_INF_POS=Y	G	SNPS	LG
chr2	157392294	157392295	MOTIF_NAME=Jaspar_Matrix_Esrrb:MA0141.1	MOTIF_SCORE_CHANGE=-0.103	MOTIF_POS=7	HIGH_INF_POS=Y	A	SNPS	LG
chr2	158210703	158210704	MOTIF_NAME=Jaspar_Matrix_CTCF:MA0139.1	MOTIF_SCORE_CHANGE=0.055	MOTIF_POS=13	HIGH_INF_POS=Y	C	SNPS	LG
chr2	169431716	169431717	MOTIF_NAME=Jaspar_Matrix_CTCF:MA0139.1	MOTIF_SCORE_CHANGE=0.066	MOTIF_POS=10	HIGH_INF_POS=Y	G	SNPS	LG
chr2	178622927	178622928	MOTIF_NAME=Jaspar_Matrix_Tcfcp2l1:MA0145.1	MOTIF_SCORE_CHANGE=-0.095	MOTIF_POS=4	HIGH_INF_POS=Y	A	SNPS	LG
chr2	179873458	179873459	MOTIF_NAME=Jaspar_Matrix_CTCF:MA0139.1	MOTIF_SCORE_CHANGE=-0.055	MOTIF_POS=13	HIGH_INF_POS=Y	T	SNPS	LG
chr3	19253372	19253373	MOTIF_NAME=Jaspar_Matrix_Tcfcp2l1:MA0145.1	MOTIF_SCORE_CHANGE=-0.053	MOTIF_POS=11	HIGH_INF_POS=Y	G	SNPS	LG
chr3	28842050	28842051	MOTIF_NAME=Jaspar_Matrix_Esrrb:MA0141.1	MOTIF_SCORE_CHANGE=-0.063	MOTIF_POS=11	HIGH_INF_POS=Y	G	SNPS	LG
chr3	36572283	36572284	MOTIF_NAME=Jaspar_Matrix_CTCF:MA0139.1	MOTIF_SCORE_CHANGE=-0.042	MOTIF_POS=9	HIGH_INF_POS=Y	C	SNPS	LG
chr3	41355930	41355931	MOTIF_NAME=Jaspar_Matrix_Esrrb:MA0141.1	MOTIF_SCORE_CHANGE=-0.113	MOTIF_POS=9	HIGH_INF_POS=Y	T	SNPS	LG
chr3	69971928	69971929	MOTIF_NAME=Jaspar_Matrix_Tcfcp2l1:MA0145.1	MOTIF_SCORE_CHANGE=-0.095	MOTIF_POS=4	HIGH_INF_POS=Y	T	SNPS	LG
chr3	74245092	74245093	MOTIF_NAME=Jaspar_Matrix_Tcfcp2l1:MA0145.1	MOTIF_SCORE_CHANGE=-0.088	MOTIF_POS=11	HIGH_INF_POS=Y	T	SNPS	LG
chr3	79110364	79110365	MOTIF_NAME=Jaspar_Matrix_CTCF:MA0139.1	MOTIF_SCORE_CHANGE=-0.060	MOTIF_POS=5	HIGH_INF_POS=Y	T	SNPS	LG
chr3	86910260	86910261	MOTIF_NAME=Jaspar_Matrix_Zfx:MA0146.1	MOTIF_SCORE_CHANGE=-0.141	MOTIF_POS=11	HIGH_INF_POS=Y	A	SNPS	LG
chr3	86910385	86910386	MOTIF_NAME=Jaspar_Matrix_Zfx:MA0146.1	MOTIF_SCORE_CHANGE=-0.141	MOTIF_POS=11	HIGH_INF_POS=Y	A	SNPS	LG
chr3	86910469	86910470	MOTIF_NAME=Jaspar_Matrix_Zfx:MA0146.1	MOTIF_SCORE_CHANGE=-0.141	MOTIF_POS=11	HIGH_INF_POS=Y	A	SNPS	LG
chr3	86910511	86910512	MOTIF_NAME=Jaspar_Matrix_Zfx:MA0146.1	MOTIF_SCORE_CHANGE=-0.141	MOTIF_POS=11	HIGH_INF_POS=Y	A	SNPS	LG
chr3	86910678	86910679	MOTIF_NAME=Jaspar_Matrix_Zfx:MA0146.1	MOTIF_SCORE_CHANGE=-0.141	MOTIF_POS=11	HIGH_INF_POS=Y	A	SNPS	LG
chr3	86910680	86910681	MOTIF_NAME=Jaspar_Matrix_Zfx:MA0146.1	MOTIF_SCORE_CHANGE=-0.066	MOTIF_POS=9	HIGH_INF_POS=Y	T	SNPS	LG
chr3	87033599	87033600	MOTIF_NAME=Jaspar_Matrix_CTCF:MA0139.1	MOTIF_SCORE_CHANGE=-0.055	MOTIF_POS=13	HIGH_INF_POS=Y	A	SNPS	LG
chr3	87322703	87322704	MOTIF_NAME=Jaspar_Matrix_E2F1:MA0024.1	MOTIF_SCORE_CHANGE=-0.128	MOTIF_POS=2	HIGH_INF_POS=Y	C	SNPS	LG
chr3	87411341	87411342	MOTIF_NAME=Jaspar_Matrix_CTCF:MA0139.1	MOTIF_SCORE_CHANGE=-0.066	MOTIF_POS=10	HIGH_INF_POS=Y	A	SNPS	LG
chr3	142395723	142395724	MOTIF_NAME=Jaspar_Matrix_Klf4:MA0039.2	MOTIF_SCORE_CHANGE=-0.084	MOTIF_POS=2	HIGH_INF_POS=Y	T	SNPS	LG
chr3	142755930	142755931	MOTIF_NAME=Jaspar_Matrix_CTCF:MA0139.1	MOTIF_SCORE_CHANGE=0.055	MOTIF_POS=13	HIGH_INF_POS=Y	C	SNPS	LG
chr4	34906368	34906369	MOTIF_NAME=Jaspar_Matrix_Tcfcp2l1:MA0145.1	MOTIF_SCORE_CHANGE=-0.095	MOTIF_POS=4	HIGH_INF_POS=Y	T	SNPS	LG
chr4	43000008	43000009	MOTIF_NAME=Jaspar_Matrix_Zfx:MA0146.1	MOTIF_SCORE_CHANGE=-0.091	MOTIF_POS=13	HIGH_INF_POS=Y	C	SNPS	LG
chr4	43011963	43011964	MOTIF_NAME=Jaspar_Matrix_CTCF:MA0139.1	MOTIF_SCORE_CHANGE=-0.066	MOTIF_POS=10	HIGH_INF_POS=Y	A	SNPS	LG
chr4	43578553	43578554	MOTIF_NAME=Jaspar_Matrix_Zfx:MA0146.1	MOTIF_SCORE_CHANGE=-0.141	MOTIF_POS=11	HIGH_INF_POS=Y	G	SNPS	LG
chr4	43982554	43982555	MOTIF_NAME=Jaspar_Matrix_CTCF:MA0139.1	MOTIF_SCORE_CHANGE=-0.077	MOTIF_POS=5	HIGH_INF_POS=Y	T	SNPS	LG
chr4	44065833	44065834	MOTIF_NAME=Jaspar_Matrix_Cmyc:MA0147.1	MOTIF_SCORE_CHANGE=-0.144	MOTIF_POS=8	HIGH_INF_POS=Y	T	SNPS	LG
chr4	44532964	44532965	MOTIF_NAME=Jaspar_Matrix_Esrrb:MA0141.1	MOTIF_SCORE_CHANGE=-0.102	MOTIF_POS=12	HIGH_INF_POS=Y	T	SNPS	LG
chr4	86925068	86925069	MOTIF_NAME=Jaspar_Matrix_CTCF:MA0139.1	MOTIF_SCORE_CHANGE=-0.077	MOTIF_POS=5	HIGH_INF_POS=Y	A	SNPS	LG
chr4	88754838	88754839	MOTIF_NAME=Jaspar_Matrix_CTCF:MA0139.1	MOTIF_SCORE_CHANGE=-0.077	MOTIF_POS=5	HIGH_INF_POS=Y	A	SNPS	LG
chr4	120873429	120873430	MOTIF_NAME=Jaspar_Matrix_Esrrb:MA0141.1	MOTIF_SCORE_CHANGE=-0.108	MOTIF_POS=9	HIGH_INF_POS=Y	T	SNPS	LG
chr4	125728212	125728213	MOTIF_NAME=Jaspar_Matrix_Esrrb:MA0141.1	MOTIF_SCORE_CHANGE=-0.099	MOTIF_POS=8	HIGH_INF_POS=Y	A	SNPS	LG
chr4	133607535	133607536	MOTIF_NAME=Jaspar_Matrix_Tcfcp2l1:MA0145.1	MOTIF_SCORE_CHANGE=-0.085	MOTIF_POS=1	HIGH_INF_POS=Y	A	SNPS	LG
chr4	134187345	134187346	MOTIF_NAME=Jaspar_Matrix_CTCF:MA0139.1	MOTIF_SCORE_CHANGE=-0.066	MOTIF_POS=10	HIGH_INF_POS=Y	A	SNPS	LG
chr4	135206234	135206235	MOTIF_NAME=Jaspar_Matrix_CTCF:MA0139.1	MOTIF_SCORE_CHANGE=-0.077	MOTIF_POS=5	HIGH_INF_POS=Y	T	SNPS	LG
chr4	136860391	136860392	MOTIF_NAME=Jaspar_Matrix_CTCF:MA0139.1	MOTIF_SCORE_CHANGE=-0.060	MOTIF_POS=13	HIGH_INF_POS=Y	A	SNPS	LG
chr4	137496399	137496400	MOTIF_NAME=Jaspar_Matrix_Zfx:MA0146.1	MOTIF_SCORE_CHANGE=-0.141	MOTIF_POS=10	HIGH_INF_POS=Y	T	SNPS	LG
chr4	137496531	137496532	MOTIF_NAME=Jaspar_Matrix_Zfx:MA0146.1	MOTIF_SCORE_CHANGE=-0.141	MOTIF_POS=10	HIGH_INF_POS=Y	T	SNPS	LG
chr4	137496575	137496576	MOTIF_NAME=Jaspar_Matrix_Zfx:MA0146.1	MOTIF_SCORE_CHANGE=-0.141	MOTIF_POS=10	HIGH_INF_POS=Y	T	SNPS	LG
chr4	137704824	137704825	MOTIF_NAME=Jaspar_Matrix_Sox2:MA0143.1	MOTIF_SCORE_CHANGE=-0.094	MOTIF_POS=5	HIGH_INF_POS=Y	G	SNPS	LG
chr4	137752037	137752038	MOTIF_NAME=Jaspar_Matrix_Esrrb:MA0141.1	MOTIF_SCORE_CHANGE=-0.099	MOTIF_POS=8	HIGH_INF_POS=Y	A	SNPS	LG
chr4	137836254	137836255	MOTIF_NAME=Jaspar_Matrix_Tcfcp2l1:MA0145.1	MOTIF_SCORE_CHANGE=-0.095	MOTIF_POS=4	HIGH_INF_POS=Y	A	SNPS	LG
chr4	137954987	137954988	MOTIF_NAME=Jaspar_Matrix_CTCF:MA0139.1	MOTIF_SCORE_CHANGE=0.055	MOTIF_POS=13	HIGH_INF_POS=Y	G	SNPS	LG
chr4	138497448	138497449	MOTIF_NAME=Jaspar_Matrix_CTCF:MA0139.1	MOTIF_SCORE_CHANGE=-0.060	MOTIF_POS=13	HIGH_INF_POS=Y	T	SNPS	LG
chr4	138941177	138941178	MOTIF_NAME=Jaspar_Matrix_Esrrb:MA0141.1	MOTIF_SCORE_CHANGE=-0.078	MOTIF_POS=11	HIGH_INF_POS=Y	A	SNPS	LG
chr4	138972407	138972408	MOTIF_NAME=Jaspar_Matrix_Tcfcp2l1:MA0145.1	MOTIF_SCORE_CHANGE=-0.095	MOTIF_POS=4	HIGH_INF_POS=Y	A	SNPS	LG
chr4	138985069	138985070	MOTIF_NAME=Jaspar_Matrix_Esrrb:MA0141.1	MOTIF_SCORE_CHANGE=-0.099	MOTIF_POS=8	HIGH_INF_POS=Y	T	SNPS	LG
chr4	139086155	139086156	MOTIF_NAME=Jaspar_Matrix_CTCF:MA0139.1	MOTIF_SCORE_CHANGE=-0.077	MOTIF_POS=5	HIGH_INF_POS=Y	T	SNPS	LG
chr4	139925461	139925462	MOTIF_NAME=Jaspar_Matrix_CTCF:MA0139.1	MOTIF_SCORE_CHANGE=-0.060	MOTIF_POS=13	HIGH_INF_POS=Y	T	SNPS	LG
chr4	139969847	139969848	MOTIF_NAME=Jaspar_Matrix_Tcfcp2l1:MA0145.1	MOTIF_SCORE_CHANGE=-0.082	MOTIF_POS=14	HIGH_INF_POS=Y	T	SNPS	LG
chr4	139969847	139969848	MOTIF_NAME=Jaspar_Matrix_Tcfcp2l1:MA0145.1	MOTIF_SCORE_CHANGE=-0.095	MOTIF_POS=4	HIGH_INF_POS=Y	T	SNPS	LG
chr4	141564803	141564804	MOTIF_NAME=Jaspar_Matrix_E2F1:MA0024.1	MOTIF_SCORE_CHANGE=-0.128	MOTIF_POS=7	HIGH_INF_POS=Y	A	SNPS	LG
chr4	141731933	141731934	MOTIF_NAME=Jaspar_Matrix_Esrrb:MA0141.1	MOTIF_SCORE_CHANGE=-0.069	MOTIF_POS=12	HIGH_INF_POS=Y	C	SNPS	LG
chr4	142069020	142069021	MOTIF_NAME=Jaspar_Matrix_nMyc:MA0104.2	MOTIF_SCORE_CHANGE=-0.050	MOTIF_POS=6	HIGH_INF_POS=Y	T	SNPS	LG
chr4	142069020	142069021	MOTIF_NAME=Jaspar_Matrix_nMyc:MA0104.1	MOTIF_SCORE_CHANGE=-0.097	MOTIF_POS=3	HIGH_INF_POS=Y	T	SNPS	LG
chr4	142330801	142330802	MOTIF_NAME=Jaspar_Matrix_CTCF:MA0139.1	MOTIF_SCORE_CHANGE=0.006	MOTIF_POS=9	HIGH_INF_POS=Y	A	SNPS	LG
chr4	144807376	144807377	MOTIF_NAME=Jaspar_Matrix_Tcfcp2l1:MA0145.1	MOTIF_SCORE_CHANGE=-0.082	MOTIF_POS=14	HIGH_INF_POS=Y	A	SNPS	LG
chr4	145432728	145432729	MOTIF_NAME=Jaspar_Matrix_Esrrb:MA0141.1	MOTIF_SCORE_CHANGE=-0.063	MOTIF_POS=11	HIGH_INF_POS=Y	G	SNPS	LG
chr4	145672804	145672805	MOTIF_NAME=Jaspar_Matrix_Esrrb:MA0141.1	MOTIF_SCORE_CHANGE=-0.063	MOTIF_POS=11	HIGH_INF_POS=Y	G	SNPS	LG
chr4	145837202	145837203	MOTIF_NAME=Jaspar_Matrix_Klf4:MA0039.2	MOTIF_SCORE_CHANGE=-0.084	MOTIF_POS=2	HIGH_INF_POS=Y	T	SNPS	LG
chr4	146101658	146101659	MOTIF_NAME=Jaspar_Matrix_nMyc:MA0104.2	MOTIF_SCORE_CHANGE=-0.050	MOTIF_POS=6	HIGH_INF_POS=Y	T	SNPS	LG
chr4	146263298	146263299	MOTIF_NAME=Jaspar_Matrix_Zfx:MA0146.1	MOTIF_SCORE_CHANGE=-0.141	MOTIF_POS=13	HIGH_INF_POS=Y	C	SNPS	LG
chr4	146474861	146474862	MOTIF_NAME=Jaspar_Matrix_E2F1:MA0024.1	MOTIF_SCORE_CHANGE=-0.128	MOTIF_POS=7	HIGH_INF_POS=Y	A	SNPS	LG
chr4	146514918	146514919	MOTIF_NAME=Jaspar_Matrix_nMyc:MA0104.2	MOTIF_SCORE_CHANGE=-0.050	MOTIF_POS=6	HIGH_INF_POS=Y	T	SNPS	LG
chr4	146903690	146903691	MOTIF_NAME=Jaspar_Matrix_Tcfcp2l1:MA0145.1	MOTIF_SCORE_CHANGE=-0.088	MOTIF_POS=11	HIGH_INF_POS=Y	A	SNPS	LG
chr4	146909547	146909548	MOTIF_NAME=Jaspar_Matrix_nMyc:MA0104.2	MOTIF_SCORE_CHANGE=-0.075	MOTIF_POS=5	HIGH_INF_POS=Y	T	SNPS	LG
chr4	146932621	146932622	MOTIF_NAME=Jaspar_Matrix_Zfx:MA0146.1	MOTIF_SCORE_CHANGE=-0.091	MOTIF_POS=13	HIGH_INF_POS=Y	C	SNPS	LG
chr4	146976725	146976726	MOTIF_NAME=Jaspar_Matrix_Klf4:MA0039.2	MOTIF_SCORE_CHANGE=-0.124	MOTIF_POS=3	HIGH_INF_POS=Y	A	SNPS	LG
chr4	146976798	146976799	MOTIF_NAME=Jaspar_Matrix_Tcfcp2l1:MA0145.1	MOTIF_SCORE_CHANGE=-0.088	MOTIF_POS=11	HIGH_INF_POS=Y	T	SNPS	LG
chr4	147275433	147275434	MOTIF_NAME=Jaspar_Matrix_Zfx:MA0146.1	MOTIF_SCORE_CHANGE=-0.141	MOTIF_POS=13	HIGH_INF_POS=Y	T	SNPS	LG
chr4	147275439	147275440	MOTIF_NAME=Jaspar_Matrix_Klf4:MA0039.2	MOTIF_SCORE_CHANGE=-0.114	MOTIF_POS=6	HIGH_INF_POS=Y	T	SNPS	LG
chr4	147275732	147275733	MOTIF_NAME=Jaspar_Matrix_Klf4:MA0039.2	MOTIF_SCORE_CHANGE=-0.124	MOTIF_POS=3	HIGH_INF_POS=Y	T	SNPS	LG
chr4	147450290	147450291	MOTIF_NAME=Jaspar_Matrix_Esrrb:MA0141.1	MOTIF_SCORE_CHANGE=-0.062	MOTIF_POS=11	HIGH_INF_POS=Y	A	SNPS	LG
chr4	147518512	147518513	MOTIF_NAME=Jaspar_Matrix_Esrrb:MA0141.1	MOTIF_SCORE_CHANGE=-0.108	MOTIF_POS=9	HIGH_INF_POS=Y	A	SNPS	LG
chr4	147775819	147775820	MOTIF_NAME=Jaspar_Matrix_nMyc:MA0104.2	MOTIF_SCORE_CHANGE=-0.075	MOTIF_POS=5	HIGH_INF_POS=Y	T	SNPS	LG
chr4	148085585	148085586	MOTIF_NAME=Jaspar_Matrix_E2F1:MA0024.1	MOTIF_SCORE_CHANGE=-0.128	MOTIF_POS=7	HIGH_INF_POS=Y	T	SNPS	LG
chr4	148160243	148160244	MOTIF_NAME=Jaspar_Matrix_Klf4:MA0039.2	MOTIF_SCORE_CHANGE=-0.084	MOTIF_POS=2	HIGH_INF_POS=Y	T	SNPS	LG
chr4	150151201	150151202	MOTIF_NAME=Jaspar_Matrix_Esrrb:MA0141.1	MOTIF_SCORE_CHANGE=-0.120	MOTIF_POS=9	HIGH_INF_POS=Y	C	SNPS	LG
chr4	152277901	152277902	MOTIF_NAME=Jaspar_Matrix_CTCF:MA0139.1	MOTIF_SCORE_CHANGE=-0.066	MOTIF_POS=10	HIGH_INF_POS=Y	T	SNPS	LG
chr4	152326072	152326073	MOTIF_NAME=Jaspar_Matrix_Zfx:MA0146.1	MOTIF_SCORE_CHANGE=-0.141	MOTIF_POS=13	HIGH_INF_POS=Y	C	SNPS	LG
chr4	152326073	152326074	MOTIF_NAME=Jaspar_Matrix_Zfx:MA0146.1	MOTIF_SCORE_CHANGE=-0.141	MOTIF_POS=12	HIGH_INF_POS=Y	C	SNPS	LG
chr5	23491003	23491004	MOTIF_NAME=Jaspar_Matrix_CTCF:MA0139.1	MOTIF_SCORE_CHANGE=-0.055	MOTIF_POS=13	HIGH_INF_POS=Y	T	SNPS	LG
chr5	23712599	23712600	MOTIF_NAME=Jaspar_Matrix_nMyc:MA0104.1	MOTIF_SCORE_CHANGE=-0.166	MOTIF_POS=2	HIGH_INF_POS=Y	G	SNPS	LG
chr5	23712599	23712600	MOTIF_NAME=Jaspar_Matrix_Cmyc:MA0059.1	MOTIF_SCORE_CHANGE=-0.115	MOTIF_POS=5	HIGH_INF_POS=Y	G	SNPS	LG
chr5	23712599	23712600	MOTIF_NAME=Jaspar_Matrix_nMyc:MA0104.2	MOTIF_SCORE_CHANGE=-0.061	MOTIF_POS=4	HIGH_INF_POS=Y	G	SNPS	LG
chr5	23712599	23712600	MOTIF_NAME=Jaspar_Matrix_Cmyc:MA0059.1	MOTIF_SCORE_CHANGE=-0.063	MOTIF_POS=8	HIGH_INF_POS=Y	G	SNPS	LG
chr5	23712599	23712600	MOTIF_NAME=Jaspar_Matrix_Cmyc:MA0147.1	MOTIF_SCORE_CHANGE=-0.071	MOTIF_POS=4	HIGH_INF_POS=Y	G	SNPS	LG
chr5	23850662	23850663	MOTIF_NAME=Jaspar_Matrix_nMyc:MA0104.1	MOTIF_SCORE_CHANGE=-0.166	MOTIF_POS=2	HIGH_INF_POS=Y	C	SNPS	LG
chr5	23850662	23850663	MOTIF_NAME=Jaspar_Matrix_nMyc:MA0104.2	MOTIF_SCORE_CHANGE=-0.061	MOTIF_POS=4	HIGH_INF_POS=Y	C	SNPS	LG
chr5	23850662	23850663	MOTIF_NAME=Jaspar_Matrix_Cmyc:MA0059.1	MOTIF_SCORE_CHANGE=-0.063	MOTIF_POS=8	HIGH_INF_POS=Y	C	SNPS	LG
chr5	23850662	23850663	MOTIF_NAME=Jaspar_Matrix_Max:PB0043.1	MOTIF_SCORE_CHANGE=-0.071	MOTIF_POS=6	HIGH_INF_POS=Y	C	SNPS	LG
chr5	23850662	23850663	MOTIF_NAME=Jaspar_Matrix_Max:PB0043.1	MOTIF_SCORE_CHANGE=-0.071	MOTIF_POS=9	HIGH_INF_POS=Y	C	SNPS	LG
chr5	23850662	23850663	MOTIF_NAME=Jaspar_Matrix_Cmyc:MA0059.1	MOTIF_SCORE_CHANGE=-0.115	MOTIF_POS=5	HIGH_INF_POS=Y	C	SNPS	LG
chr5	23850662	23850663	MOTIF_NAME=Jaspar_Matrix_Cmyc:MA0147.1	MOTIF_SCORE_CHANGE=-0.071	MOTIF_POS=4	HIGH_INF_POS=Y	C	SNPS	LG
chr5	23921384	23921385	MOTIF_NAME=Jaspar_Matrix_cMyb:PB0149.1	MOTIF_SCORE_CHANGE=-0.134	MOTIF_POS=10	HIGH_INF_POS=Y	T	SNPS	LG
chr5	24776830	24776831	MOTIF_NAME=Jaspar_Matrix_CTCF:MA0139.1	MOTIF_SCORE_CHANGE=-0.066	MOTIF_POS=10	HIGH_INF_POS=Y	A	SNPS	LG
chr5	27817554	27817555	MOTIF_NAME=Jaspar_Matrix_Esrrb:MA0141.1	MOTIF_SCORE_CHANGE=-0.103	MOTIF_POS=7	HIGH_INF_POS=Y	A	SNPS	LG
chr5	35189063	35189064	MOTIF_NAME=Jaspar_Matrix_Tcfcp2l1:MA0145.1	MOTIF_SCORE_CHANGE=-0.107	MOTIF_POS=4	HIGH_INF_POS=Y	T	SNPS	LG
chr5	37109630	37109631	MOTIF_NAME=Jaspar_Matrix_Tcfcp2l1:MA0145.1	MOTIF_SCORE_CHANGE=-0.101	MOTIF_POS=14	HIGH_INF_POS=Y	A	SNPS	LG
chr5	38687905	38687906	MOTIF_NAME=Jaspar_Matrix_Klf4:MA0039.2	MOTIF_SCORE_CHANGE=-0.124	MOTIF_POS=4	HIGH_INF_POS=Y	T	SNPS	LG
chr5	67550460	67550461	MOTIF_NAME=Jaspar_Matrix_CTCF:MA0139.1	MOTIF_SCORE_CHANGE=0.042	MOTIF_POS=9	HIGH_INF_POS=Y	T	SNPS	LG
chr5	73502698	73502699	MOTIF_NAME=Jaspar_Matrix_nMyc:MA0104.2	MOTIF_SCORE_CHANGE=-0.050	MOTIF_POS=6	HIGH_INF_POS=Y	T	SNPS	LG
chr5	73502698	73502699	MOTIF_NAME=Jaspar_Matrix_nMyc:MA0104.2	MOTIF_SCORE_CHANGE=-0.075	MOTIF_POS=5	HIGH_INF_POS=Y	T	SNPS	LG
chr5	73502698	73502699	MOTIF_NAME=Jaspar_Matrix_nMyc:MA0104.1	MOTIF_SCORE_CHANGE=-0.097	MOTIF_POS=3	HIGH_INF_POS=Y	T	SNPS	LG
chr5	92304450	92304451	MOTIF_NAME=Jaspar_Matrix_Esrrb:MA0141.1	MOTIF_SCORE_CHANGE=-0.103	MOTIF_POS=7	HIGH_INF_POS=Y	T	SNPS	LG
chr5	101758627	101758628	MOTIF_NAME=Jaspar_Matrix_Esrrb:MA0141.1	MOTIF_SCORE_CHANGE=-0.069	MOTIF_POS=12	HIGH_INF_POS=Y	G	SNPS	LG
chr5	110636104	110636105	MOTIF_NAME=Jaspar_Matrix_CTCF:MA0139.1	MOTIF_SCORE_CHANGE=-0.055	MOTIF_POS=13	HIGH_INF_POS=Y	T	SNPS	LG
chr5	114620631	114620632	MOTIF_NAME=Jaspar_Matrix_CTCF:MA0139.1	MOTIF_SCORE_CHANGE=-0.042	MOTIF_POS=9	HIGH_INF_POS=Y	C	SNPS	LG
chr5	117113538	117113539	MOTIF_NAME=Jaspar_Matrix_CTCF:MA0139.1	MOTIF_SCORE_CHANGE=-0.060	MOTIF_POS=5	HIGH_INF_POS=Y	T	SNPS	LG
chr5	117522703	117522704	MOTIF_NAME=Jaspar_Matrix_CTCF:MA0139.1	MOTIF_SCORE_CHANGE=-0.055	MOTIF_POS=13	HIGH_INF_POS=Y	T	SNPS	LG
chr5	129231584	129231585	MOTIF_NAME=Jaspar_Matrix_CTCF:MA0139.1	MOTIF_SCORE_CHANGE=-0.060	MOTIF_POS=13	HIGH_INF_POS=Y	T	SNPS	LG
chr5	134139629	134139630	MOTIF_NAME=Jaspar_Matrix_CTCF:MA0139.1	MOTIF_SCORE_CHANGE=-0.066	MOTIF_POS=10	HIGH_INF_POS=Y	T	SNPS	LG
chr5	134646674	134646675	MOTIF_NAME=Jaspar_Matrix_CTCF:MA0139.1	MOTIF_SCORE_CHANGE=-0.055	MOTIF_POS=13	HIGH_INF_POS=Y	T	SNPS	LG
chr5	134783855	134783856	MOTIF_NAME=Jaspar_Matrix_Klf4:MA0039.2	MOTIF_SCORE_CHANGE=-0.125	MOTIF_POS=3	HIGH_INF_POS=Y	A	SNPS	LG
chr5	135596235	135596236	MOTIF_NAME=Jaspar_Matrix_Esrrb:MA0141.1	MOTIF_SCORE_CHANGE=-0.157	MOTIF_POS=7	HIGH_INF_POS=Y	G	SNPS	LG
chr5	136981242	136981243	MOTIF_NAME=Jaspar_Matrix_CTCF:MA0139.1	MOTIF_SCORE_CHANGE=-0.066	MOTIF_POS=10	HIGH_INF_POS=Y	A	SNPS	LG
chr5	145058919	145058920	MOTIF_NAME=Jaspar_Matrix_CTCF:MA0139.1	MOTIF_SCORE_CHANGE=0.055	MOTIF_POS=13	HIGH_INF_POS=Y	C	SNPS	LG
chr5	146260982	146260983	MOTIF_NAME=Jaspar_Matrix_E2F1:MA0024.1	MOTIF_SCORE_CHANGE=-0.128	MOTIF_POS=7	HIGH_INF_POS=Y	T	SNPS	LG
chr5	146576874	146576875	MOTIF_NAME=Jaspar_Matrix_CTCF:MA0139.1	MOTIF_SCORE_CHANGE=0.055	MOTIF_POS=13	HIGH_INF_POS=Y	G	SNPS	LG
chr5	146948528	146948529	MOTIF_NAME=Jaspar_Matrix_E2F1:MA0024.1	MOTIF_SCORE_CHANGE=-0.128	MOTIF_POS=1	HIGH_INF_POS=Y	C	SNPS	LG
chr5	146973536	146973537	MOTIF_NAME=Jaspar_Matrix_Esrrb:MA0141.1	MOTIF_SCORE_CHANGE=-0.138	MOTIF_POS=8	HIGH_INF_POS=Y	G	SNPS	LG
chr5	147945483	147945484	MOTIF_NAME=Jaspar_Matrix_CTCF:MA0139.1	MOTIF_SCORE_CHANGE=-0.060	MOTIF_POS=5	HIGH_INF_POS=Y	T	SNPS	LG
chr5	150206955	150206956	MOTIF_NAME=Jaspar_Matrix_CTCF:MA0139.1	MOTIF_SCORE_CHANGE=-0.066	MOTIF_POS=10	HIGH_INF_POS=Y	T	SNPS	LG
chr6	5577078	5577079	MOTIF_NAME=Jaspar_Matrix_Esrrb:MA0141.1	MOTIF_SCORE_CHANGE=-0.099	MOTIF_POS=8	HIGH_INF_POS=Y	A	SNPS	LG
chr6	29749155	29749156	MOTIF_NAME=Jaspar_Matrix_Tcfcp2l1:MA0145.1	MOTIF_SCORE_CHANGE=-0.103	MOTIF_POS=11	HIGH_INF_POS=Y	T	SNPS	LG
chr6	29749165	29749166	MOTIF_NAME=Jaspar_Matrix_Tcfcp2l1:MA0145.1	MOTIF_SCORE_CHANGE=-0.115	MOTIF_POS=1	HIGH_INF_POS=Y	T	SNPS	LG
chr6	29749180	29749181	MOTIF_NAME=Jaspar_Matrix_Tcfcp2l1:MA0145.1	MOTIF_SCORE_CHANGE=-0.103	MOTIF_POS=11	HIGH_INF_POS=Y	T	SNPS	LG
chr6	29749190	29749191	MOTIF_NAME=Jaspar_Matrix_Tcfcp2l1:MA0145.1	MOTIF_SCORE_CHANGE=-0.115	MOTIF_POS=1	HIGH_INF_POS=Y	T	SNPS	LG
chr6	37806296	37806297	MOTIF_NAME=Jaspar_Matrix_CTCF:MA0139.1	MOTIF_SCORE_CHANGE=-0.006	MOTIF_POS=9	HIGH_INF_POS=Y	C	SNPS	LG
chr6	49273048	49273049	MOTIF_NAME=Jaspar_Matrix_Esrrb:MA0141.1	MOTIF_SCORE_CHANGE=-0.108	MOTIF_POS=9	HIGH_INF_POS=Y	T	SNPS	LG
chr6	49484664	49484665	MOTIF_NAME=Jaspar_Matrix_Tcfcp2l1:MA0145.1	MOTIF_SCORE_CHANGE=-0.082	MOTIF_POS=14	HIGH_INF_POS=Y	A	SNPS	LG
chr6	53801999	53802000	MOTIF_NAME=Jaspar_Matrix_nMyc:MA0104.2	MOTIF_SCORE_CHANGE=-0.162	MOTIF_POS=8	HIGH_INF_POS=Y	G	SNPS	LG
chr6	72245939	72245940	MOTIF_NAME=Jaspar_Matrix_Tcfcp2l1:MA0145.1	MOTIF_SCORE_CHANGE=-0.101	MOTIF_POS=14	HIGH_INF_POS=Y	A	SNPS	LG
chr6	72245939	72245940	MOTIF_NAME=Jaspar_Matrix_Tcfcp2l1:MA0145.1	MOTIF_SCORE_CHANGE=-0.107	MOTIF_POS=4	HIGH_INF_POS=Y	A	SNPS	LG
chr6	82686719	82686720	MOTIF_NAME=Jaspar_Matrix_Zfx:MA0146.1	MOTIF_SCORE_CHANGE=-0.141	MOTIF_POS=12	HIGH_INF_POS=Y	C	SNPS	LG
chr6	82686726	82686727	MOTIF_NAME=Jaspar_Matrix_Zfx:MA0146.1	MOTIF_SCORE_CHANGE=-0.101	MOTIF_POS=10	HIGH_INF_POS=Y	T	SNPS	LG
chr6	82688411	82688412	MOTIF_NAME=Jaspar_Matrix_Zfx:MA0146.1	MOTIF_SCORE_CHANGE=-0.141	MOTIF_POS=11	HIGH_INF_POS=Y	T	SNPS	LG
chr6	107951296	107951297	MOTIF_NAME=Jaspar_Matrix_Zfx:MA0146.1	MOTIF_SCORE_CHANGE=-0.091	MOTIF_POS=13	HIGH_INF_POS=Y	C	SNPS	LG
chr6	112878806	112878807	MOTIF_NAME=Jaspar_Matrix_Tcfcp2l1:MA0145.1	MOTIF_SCORE_CHANGE=-0.082	MOTIF_POS=14	HIGH_INF_POS=Y	T	SNPS	LG
chr6	114293348	114293349	MOTIF_NAME=Jaspar_Matrix_Esrrb:MA0141.1	MOTIF_SCORE_CHANGE=-0.078	MOTIF_POS=11	HIGH_INF_POS=Y	A	SNPS	LG
chr6	115694423	115694424	MOTIF_NAME=Jaspar_Matrix_Zfx:MA0146.1	MOTIF_SCORE_CHANGE=-0.066	MOTIF_POS=9	HIGH_INF_POS=Y	T	SNPS	LG
chr6	115725338	115725339	MOTIF_NAME=Jaspar_Matrix_Esrrb:MA0141.1	MOTIF_SCORE_CHANGE=-0.120	MOTIF_POS=9	HIGH_INF_POS=Y	C	SNPS	LG
chr6	128227457	128227458	MOTIF_NAME=Jaspar_Matrix_Tcfcp2l1:MA0145.1	MOTIF_SCORE_CHANGE=-0.053	MOTIF_POS=11	HIGH_INF_POS=Y	C	SNPS	LG
chr6	134556389	134556390	MOTIF_NAME=Jaspar_Matrix_Tcfcp2l1:MA0145.1	MOTIF_SCORE_CHANGE=-0.103	MOTIF_POS=11	HIGH_INF_POS=Y	A	SNPS	LG
chr6	136710602	136710603	MOTIF_NAME=Jaspar_Matrix_CTCF:MA0139.1	MOTIF_SCORE_CHANGE=0.055	MOTIF_POS=13	HIGH_INF_POS=Y	G	SNPS	LG
chr6	136920771	136920772	MOTIF_NAME=Jaspar_Matrix_CTCF:MA0139.1	MOTIF_SCORE_CHANGE=-0.055	MOTIF_POS=13	HIGH_INF_POS=Y	T	SNPS	LG
chr6	139577678	139577679	MOTIF_NAME=Jaspar_Matrix_CTCF:MA0139.1	MOTIF_SCORE_CHANGE=-0.042	MOTIF_POS=9	HIGH_INF_POS=Y	C	SNPS	LG
chr6	145539301	145539302	MOTIF_NAME=Jaspar_Matrix_Esrrb:MA0141.1	MOTIF_SCORE_CHANGE=-0.157	MOTIF_POS=7	HIGH_INF_POS=Y	G	SNPS	LG
chr7	3073258	3073259	MOTIF_NAME=Jaspar_Matrix_Esrrb:MA0141.1	MOTIF_SCORE_CHANGE=-0.099	MOTIF_POS=8	HIGH_INF_POS=Y	A	SNPS	LG
chr7	4094001	4094002	MOTIF_NAME=Jaspar_Matrix_Esrrb:MA0141.1	MOTIF_SCORE_CHANGE=-0.125	MOTIF_POS=11	HIGH_INF_POS=Y	A	SNPS	LG
chr7	25433756	25433757	MOTIF_NAME=Jaspar_Matrix_Esrrb:MA0141.1	MOTIF_SCORE_CHANGE=-0.099	MOTIF_POS=8	HIGH_INF_POS=Y	T	SNPS	LG
chr7	30781999	30782000	MOTIF_NAME=Jaspar_Matrix_CTCF:MA0139.1	MOTIF_SCORE_CHANGE=-0.006	MOTIF_POS=9	HIGH_INF_POS=Y	C	SNPS	LG
chr7	36392702	36392703	MOTIF_NAME=Jaspar_Matrix_CTCF:MA0139.1	MOTIF_SCORE_CHANGE=-0.060	MOTIF_POS=5	HIGH_INF_POS=Y	A	SNPS	LG
chr7	37618740	37618741	MOTIF_NAME=Jaspar_Matrix_Esrrb:MA0141.1	MOTIF_SCORE_CHANGE=-0.099	MOTIF_POS=8	HIGH_INF_POS=Y	A	SNPS	LG
chr7	37770454	37770455	MOTIF_NAME=Jaspar_Matrix_Tcfcp2l1:MA0145.1	MOTIF_SCORE_CHANGE=-0.082	MOTIF_POS=14	HIGH_INF_POS=Y	T	SNPS	LG
chr7	37770454	37770455	MOTIF_NAME=Jaspar_Matrix_Tcfcp2l1:MA0145.1	MOTIF_SCORE_CHANGE=-0.085	MOTIF_POS=1	HIGH_INF_POS=Y	T	SNPS	LG
chr7	44399307	44399308	MOTIF_NAME=Jaspar_Matrix_Zfx:MA0146.1	MOTIF_SCORE_CHANGE=-0.091	MOTIF_POS=13	HIGH_INF_POS=Y	C	SNPS	LG
chr7	44399347	44399348	MOTIF_NAME=Jaspar_Matrix_Zfx:MA0146.1	MOTIF_SCORE_CHANGE=-0.091	MOTIF_POS=13	HIGH_INF_POS=Y	C	SNPS	LG
chr7	44399367	44399368	MOTIF_NAME=Jaspar_Matrix_Zfx:MA0146.1	MOTIF_SCORE_CHANGE=-0.091	MOTIF_POS=13	HIGH_INF_POS=Y	C	SNPS	LG
chr7	73745927	73745928	MOTIF_NAME=Jaspar_Matrix_Esrrb:MA0141.1	MOTIF_SCORE_CHANGE=-0.103	MOTIF_POS=7	HIGH_INF_POS=Y	A	SNPS	LG
chr7	80993498	80993499	MOTIF_NAME=Jaspar_Matrix_Zfx:MA0146.1	MOTIF_SCORE_CHANGE=-0.091	MOTIF_POS=13	HIGH_INF_POS=Y	G	SNPS	LG
chr7	92781554	92781555	MOTIF_NAME=Jaspar_Matrix_CTCF:MA0139.1	MOTIF_SCORE_CHANGE=-0.077	MOTIF_POS=5	HIGH_INF_POS=Y	A	SNPS	LG
chr7	95503189	95503190	MOTIF_NAME=Jaspar_Matrix_CTCF:MA0139.1	MOTIF_SCORE_CHANGE=-0.055	MOTIF_POS=13	HIGH_INF_POS=Y	A	SNPS	LG
chr7	106985379	106985380	MOTIF_NAME=Jaspar_Matrix_nMyc:MA0104.2	MOTIF_SCORE_CHANGE=-0.075	MOTIF_POS=5	HIGH_INF_POS=Y	T	SNPS	LG
chr7	112329189	112329190	MOTIF_NAME=Jaspar_Matrix_CTCF:MA0139.1	MOTIF_SCORE_CHANGE=-0.077	MOTIF_POS=5	HIGH_INF_POS=Y	A	SNPS	LG
chr7	112536875	112536876	MOTIF_NAME=Jaspar_Matrix_Esrrb:MA0141.1	MOTIF_SCORE_CHANGE=-0.078	MOTIF_POS=11	HIGH_INF_POS=Y	T	SNPS	LG
chr7	127767348	127767349	MOTIF_NAME=Jaspar_Matrix_cMyb:MA0100.1	MOTIF_SCORE_CHANGE=-0.099	MOTIF_POS=6	HIGH_INF_POS=Y	C	SNPS	LG
chr7	137317274	137317275	MOTIF_NAME=Jaspar_Matrix_Esrrb:MA0141.1	MOTIF_SCORE_CHANGE=-0.103	MOTIF_POS=7	HIGH_INF_POS=Y	T	SNPS	LG
chr7	142294036	142294037	MOTIF_NAME=Jaspar_Matrix_CTCF:MA0139.1	MOTIF_SCORE_CHANGE=-0.006	MOTIF_POS=9	HIGH_INF_POS=Y	G	SNPS	LG
chr8	18924610	18924611	MOTIF_NAME=Jaspar_Matrix_CTCF:MA0139.1	MOTIF_SCORE_CHANGE=-0.072	MOTIF_POS=10	HIGH_INF_POS=Y	A	SNPS	LG
chr8	19980424	19980425	MOTIF_NAME=Jaspar_Matrix_Zfx:MA0146.1	MOTIF_SCORE_CHANGE=-0.091	MOTIF_POS=13	HIGH_INF_POS=Y	G	SNPS	LG
chr8	20015530	20015531	MOTIF_NAME=Jaspar_Matrix_CTCF:MA0139.1	MOTIF_SCORE_CHANGE=0.042	MOTIF_POS=9	HIGH_INF_POS=Y	A	SNPS	LG
chr8	20122659	20122660	MOTIF_NAME=Jaspar_Matrix_nMyc:MA0104.2	MOTIF_SCORE_CHANGE=-0.163	MOTIF_POS=3	HIGH_INF_POS=Y	G	SNPS	LG
chr8	20297140	20297141	MOTIF_NAME=Jaspar_Matrix_nMyc:MA0104.2	MOTIF_SCORE_CHANGE=-0.163	MOTIF_POS=3	HIGH_INF_POS=Y	C	SNPS	LG
chr8	20550143	20550144	MOTIF_NAME=Jaspar_Matrix_CTCF:MA0139.1	MOTIF_SCORE_CHANGE=-0.042	MOTIF_POS=9	HIGH_INF_POS=Y	G	SNPS	LG
chr8	20550599	20550600	MOTIF_NAME=Jaspar_Matrix_nMyc:MA0104.2	MOTIF_SCORE_CHANGE=-0.163	MOTIF_POS=3	HIGH_INF_POS=Y	G	SNPS	LG
chr8	31211517	31211518	MOTIF_NAME=Jaspar_Matrix_CTCF:MA0139.1	MOTIF_SCORE_CHANGE=-0.055	MOTIF_POS=9	HIGH_INF_POS=Y	C	SNPS	LG
chr8	33991900	33991901	MOTIF_NAME=Jaspar_Matrix_E2F1:MA0024.1	MOTIF_SCORE_CHANGE=-0.128	MOTIF_POS=3	HIGH_INF_POS=Y	C	SNPS	LG
chr8	34446515	34446516	MOTIF_NAME=Jaspar_Matrix_Tcfcp2l1:MA0145.1	MOTIF_SCORE_CHANGE=-0.095	MOTIF_POS=4	HIGH_INF_POS=Y	A	SNPS	LG
chr8	34446555	34446556	MOTIF_NAME=Jaspar_Matrix_Tcfcp2l1:MA0145.1	MOTIF_SCORE_CHANGE=-0.082	MOTIF_POS=14	HIGH_INF_POS=Y	A	SNPS	LG
chr8	34446555	34446556	MOTIF_NAME=Jaspar_Matrix_Tcfcp2l1:MA0145.1	MOTIF_SCORE_CHANGE=-0.095	MOTIF_POS=4	HIGH_INF_POS=Y	A	SNPS	LG
chr8	61318276	61318277	MOTIF_NAME=Jaspar_Matrix_Klf4:MA0039.2	MOTIF_SCORE_CHANGE=-0.125	MOTIF_POS=3	HIGH_INF_POS=Y	T	SNPS	LG
chr8	68085637	68085638	MOTIF_NAME=Jaspar_Matrix_Tcfcp2l1:MA0145.1	MOTIF_SCORE_CHANGE=0.053	MOTIF_POS=11	HIGH_INF_POS=Y	C	SNPS	LG
chr8	68787021	68787022	MOTIF_NAME=Jaspar_Matrix_CTCF:MA0139.1	MOTIF_SCORE_CHANGE=-0.055	MOTIF_POS=13	HIGH_INF_POS=Y	A	SNPS	LG
chr8	69395382	69395383	MOTIF_NAME=Jaspar_Matrix_nMyc:MA0104.2	MOTIF_SCORE_CHANGE=-0.082	MOTIF_POS=4	HIGH_INF_POS=Y	T	SNPS	LG
chr8	69399751	69399752	MOTIF_NAME=Jaspar_Matrix_Zfx:MA0146.1	MOTIF_SCORE_CHANGE=-0.091	MOTIF_POS=13	HIGH_INF_POS=Y	G	SNPS	LG
chr8	70649089	70649090	MOTIF_NAME=Jaspar_Matrix_E2F1:MA0024.1	MOTIF_SCORE_CHANGE=-0.128	MOTIF_POS=2	HIGH_INF_POS=Y	G	SNPS	LG
chr8	70695499	70695500	MOTIF_NAME=Jaspar_Matrix_Zfx:MA0146.1	MOTIF_SCORE_CHANGE=-0.141	MOTIF_POS=13	HIGH_INF_POS=Y	G	SNPS	LG
chr8	71406717	71406718	MOTIF_NAME=Jaspar_Matrix_Cmyc:MA0147.1	MOTIF_SCORE_CHANGE=-0.080	MOTIF_POS=5	HIGH_INF_POS=Y	C	SNPS	LG
chr8	71406717	71406718	MOTIF_NAME=Jaspar_Matrix_nMyc:MA0104.2	MOTIF_SCORE_CHANGE=-0.077	MOTIF_POS=5	HIGH_INF_POS=Y	C	SNPS	LG
chr8	72318726	72318727	MOTIF_NAME=Jaspar_Matrix_E2F1:MA0024.1	MOTIF_SCORE_CHANGE=-0.128	MOTIF_POS=3	HIGH_INF_POS=Y	G	SNPS	LG
chr8	72318866	72318867	MOTIF_NAME=Jaspar_Matrix_Klf4:MA0039.2	MOTIF_SCORE_CHANGE=-0.084	MOTIF_POS=2	HIGH_INF_POS=Y	A	SNPS	LG
chr8	74484905	74484906	MOTIF_NAME=Jaspar_Matrix_Zfx:MA0146.1	MOTIF_SCORE_CHANGE=-0.141	MOTIF_POS=13	HIGH_INF_POS=Y	C	SNPS	LG
chr8	80739635	80739636	MOTIF_NAME=Jaspar_Matrix_Klf4:MA0039.2	MOTIF_SCORE_CHANGE=-0.114	MOTIF_POS=6	HIGH_INF_POS=Y	A	SNPS	LG
chr8	83566672	83566673	MOTIF_NAME=Jaspar_Matrix_CTCF:MA0139.1	MOTIF_SCORE_CHANGE=-0.055	MOTIF_POS=13	HIGH_INF_POS=Y	A	SNPS	LG
chr8	83784617	83784618	MOTIF_NAME=Jaspar_Matrix_Klf4:MA0039.2	MOTIF_SCORE_CHANGE=-0.124	MOTIF_POS=4	HIGH_INF_POS=Y	T	SNPS	LG
chr8	83875310	83875311	MOTIF_NAME=Jaspar_Matrix_E2F1:MA0024.1	MOTIF_SCORE_CHANGE=-0.128	MOTIF_POS=7	HIGH_INF_POS=Y	T	SNPS	LG
chr8	84130644	84130645	MOTIF_NAME=Jaspar_Matrix_nMyc:MA0104.2	MOTIF_SCORE_CHANGE=-0.050	MOTIF_POS=6	HIGH_INF_POS=Y	T	SNPS	LG
chr8	84130644	84130645	MOTIF_NAME=Jaspar_Matrix_nMyc:MA0104.2	MOTIF_SCORE_CHANGE=-0.075	MOTIF_POS=5	HIGH_INF_POS=Y	T	SNPS	LG
chr8	84130644	84130645	MOTIF_NAME=Jaspar_Matrix_nMyc:MA0104.1	MOTIF_SCORE_CHANGE=-0.097	MOTIF_POS=3	HIGH_INF_POS=Y	T	SNPS	LG
chr8	84356547	84356548	MOTIF_NAME=Jaspar_Matrix_Klf4:MA0039.2	MOTIF_SCORE_CHANGE=-0.125	MOTIF_POS=3	HIGH_INF_POS=Y	A	SNPS	LG
chr8	84976684	84976685	MOTIF_NAME=Jaspar_Matrix_Klf4:MA0039.2	MOTIF_SCORE_CHANGE=-0.114	MOTIF_POS=6	HIGH_INF_POS=Y	A	SNPS	LG
chr8	88361851	88361852	MOTIF_NAME=Jaspar_Matrix_Zfx:MA0146.1	MOTIF_SCORE_CHANGE=-0.066	MOTIF_POS=9	HIGH_INF_POS=Y	A	SNPS	LG
chr8	89824839	89824840	MOTIF_NAME=Jaspar_Matrix_Tcfcp2l1:MA0145.1	MOTIF_SCORE_CHANGE=-0.115	MOTIF_POS=1	HIGH_INF_POS=Y	A	SNPS	LG
chr8	90001101	90001102	MOTIF_NAME=Jaspar_Matrix_CTCF:MA0139.1	MOTIF_SCORE_CHANGE=0.055	MOTIF_POS=13	HIGH_INF_POS=Y	G	SNPS	LG
chr8	90795618	90795619	MOTIF_NAME=Jaspar_Matrix_CTCF:MA0139.1	MOTIF_SCORE_CHANGE=-0.116	MOTIF_POS=5	HIGH_INF_POS=Y	G	SNPS	LG
chr8	90833059	90833060	MOTIF_NAME=Jaspar_Matrix_Zfx:MA0146.1	MOTIF_SCORE_CHANGE=-0.141	MOTIF_POS=11	HIGH_INF_POS=Y	A	SNPS	LG
chr8	90833059	90833060	MOTIF_NAME=Jaspar_Matrix_Zfx:MA0146.1	MOTIF_SCORE_CHANGE=-0.141	MOTIF_POS=10	HIGH_INF_POS=Y	A	SNPS	LG
chr8	93132412	93132413	MOTIF_NAME=Jaspar_Matrix_CTCF:MA0139.1	MOTIF_SCORE_CHANGE=-0.055	MOTIF_POS=13	HIGH_INF_POS=Y	A	SNPS	LG
chr8	95080731	95080732	MOTIF_NAME=Jaspar_Matrix_Klf4:MA0039.2	MOTIF_SCORE_CHANGE=-0.114	MOTIF_POS=6	HIGH_INF_POS=Y	A	SNPS	LG
chr8	106677600	106677601	MOTIF_NAME=Jaspar_Matrix_CTCF:MA0139.1	MOTIF_SCORE_CHANGE=-0.072	MOTIF_POS=10	HIGH_INF_POS=Y	T	SNPS	LG
chr8	111889990	111889991	MOTIF_NAME=Jaspar_Matrix_Zfx:MA0146.1	MOTIF_SCORE_CHANGE=-0.066	MOTIF_POS=9	HIGH_INF_POS=Y	A	SNPS	LG
chr8	111889990	111889991	MOTIF_NAME=Jaspar_Matrix_Zfx:MA0146.1	MOTIF_SCORE_CHANGE=-0.101	MOTIF_POS=12	HIGH_INF_POS=Y	A	SNPS	LG
chr8	118685992	118685993	MOTIF_NAME=Jaspar_Matrix_Tcfcp2l1:MA0145.1	MOTIF_SCORE_CHANGE=-0.053	MOTIF_POS=11	HIGH_INF_POS=Y	C	SNPS	LG
chr8	119052029	119052030	MOTIF_NAME=Jaspar_Matrix_CTCF:MA0139.1	MOTIF_SCORE_CHANGE=-0.077	MOTIF_POS=5	HIGH_INF_POS=Y	T	SNPS	LG
chr8	121607817	121607818	MOTIF_NAME=Jaspar_Matrix_CTCF:MA0139.1	MOTIF_SCORE_CHANGE=-0.077	MOTIF_POS=5	HIGH_INF_POS=Y	T	SNPS	LG
chr8	121818523	121818524	MOTIF_NAME=Jaspar_Matrix_CTCF:MA0139.1	MOTIF_SCORE_CHANGE=-0.055	MOTIF_POS=13	HIGH_INF_POS=Y	T	SNPS	LG
chr8	121850858	121850859	MOTIF_NAME=Jaspar_Matrix_nMyc:MA0104.2	MOTIF_SCORE_CHANGE=-0.050	MOTIF_POS=6	HIGH_INF_POS=Y	A	SNPS	LG
chr8	121850858	121850859	MOTIF_NAME=Jaspar_Matrix_nMyc:MA0104.1	MOTIF_SCORE_CHANGE=-0.097	MOTIF_POS=3	HIGH_INF_POS=Y	A	SNPS	LG
chr9	3007842	3007843	MOTIF_NAME=Jaspar_Matrix_nMyc:MA0104.2	MOTIF_SCORE_CHANGE=-0.163	MOTIF_POS=3	HIGH_INF_POS=Y	C	SNPS	LG
chr9	3007842	3007843	MOTIF_NAME=Jaspar_Matrix_nMyc:MA0104.1	MOTIF_SCORE_CHANGE=-0.168	MOTIF_POS=1	HIGH_INF_POS=Y	C	SNPS	LG
chr9	3007842	3007843	MOTIF_NAME=Jaspar_Matrix_nMyc:MA0104.1	MOTIF_SCORE_CHANGE=-0.168	MOTIF_POS=6	HIGH_INF_POS=Y	C	SNPS	LG
chr9	3016404	3016405	MOTIF_NAME=Jaspar_Matrix_nMyc:MA0104.1	MOTIF_SCORE_CHANGE=-0.168	MOTIF_POS=6	HIGH_INF_POS=Y	A	SNPS	LG
chr9	3016404	3016405	MOTIF_NAME=Jaspar_Matrix_nMyc:MA0104.2	MOTIF_SCORE_CHANGE=-0.163	MOTIF_POS=3	HIGH_INF_POS=Y	A	SNPS	LG
chr9	3016404	3016405	MOTIF_NAME=Jaspar_Matrix_nMyc:MA0104.1	MOTIF_SCORE_CHANGE=-0.168	MOTIF_POS=1	HIGH_INF_POS=Y	A	SNPS	LG
chr9	3018860	3018861	MOTIF_NAME=Jaspar_Matrix_nMyc:MA0104.2	MOTIF_SCORE_CHANGE=-0.163	MOTIF_POS=3	HIGH_INF_POS=Y	C	SNPS	LG
chr9	3018860	3018861	MOTIF_NAME=Jaspar_Matrix_nMyc:MA0104.1	MOTIF_SCORE_CHANGE=-0.168	MOTIF_POS=6	HIGH_INF_POS=Y	C	SNPS	LG
chr9	3018860	3018861	MOTIF_NAME=Jaspar_Matrix_nMyc:MA0104.1	MOTIF_SCORE_CHANGE=-0.168	MOTIF_POS=1	HIGH_INF_POS=Y	C	SNPS	LG
chr9	3026225	3026226	MOTIF_NAME=Jaspar_Matrix_nMyc:MA0104.1	MOTIF_SCORE_CHANGE=-0.168	MOTIF_POS=1	HIGH_INF_POS=Y	C	SNPS	LG
chr9	3026225	3026226	MOTIF_NAME=Jaspar_Matrix_nMyc:MA0104.1	MOTIF_SCORE_CHANGE=-0.168	MOTIF_POS=6	HIGH_INF_POS=Y	C	SNPS	LG
chr9	3026225	3026226	MOTIF_NAME=Jaspar_Matrix_nMyc:MA0104.2	MOTIF_SCORE_CHANGE=-0.163	MOTIF_POS=3	HIGH_INF_POS=Y	C	SNPS	LG
chr9	3034706	3034707	MOTIF_NAME=Jaspar_Matrix_nMyc:MA0104.1	MOTIF_SCORE_CHANGE=-0.168	MOTIF_POS=6	HIGH_INF_POS=Y	A	SNPS	LG
chr9	3034706	3034707	MOTIF_NAME=Jaspar_Matrix_nMyc:MA0104.1	MOTIF_SCORE_CHANGE=-0.168	MOTIF_POS=6	HIGH_INF_POS=Y	T	SNPS	LG
chr9	3034706	3034707	MOTIF_NAME=Jaspar_Matrix_nMyc:MA0104.1	MOTIF_SCORE_CHANGE=-0.168	MOTIF_POS=1	HIGH_INF_POS=Y	A	SNPS	LG
chr9	3034706	3034707	MOTIF_NAME=Jaspar_Matrix_nMyc:MA0104.1	MOTIF_SCORE_CHANGE=-0.168	MOTIF_POS=1	HIGH_INF_POS=Y	T	SNPS	LG
chr9	3034706	3034707	MOTIF_NAME=Jaspar_Matrix_nMyc:MA0104.2	MOTIF_SCORE_CHANGE=-0.163	MOTIF_POS=3	HIGH_INF_POS=Y	A	SNPS	LG
chr9	3034706	3034707	MOTIF_NAME=Jaspar_Matrix_nMyc:MA0104.2	MOTIF_SCORE_CHANGE=-0.080	MOTIF_POS=3	HIGH_INF_POS=Y	T	SNPS	LG
chr9	3036750	3036751	MOTIF_NAME=Jaspar_Matrix_nMyc:MA0104.2	MOTIF_SCORE_CHANGE=-0.163	MOTIF_POS=3	HIGH_INF_POS=Y	C	SNPS	LG
chr9	3036750	3036751	MOTIF_NAME=Jaspar_Matrix_nMyc:MA0104.1	MOTIF_SCORE_CHANGE=-0.168	MOTIF_POS=1	HIGH_INF_POS=Y	C	SNPS	LG
chr9	3036750	3036751	MOTIF_NAME=Jaspar_Matrix_nMyc:MA0104.1	MOTIF_SCORE_CHANGE=-0.168	MOTIF_POS=6	HIGH_INF_POS=Y	C	SNPS	LG
chr9	13585495	13585496	MOTIF_NAME=Jaspar_Matrix_Esrrb:MA0141.1	MOTIF_SCORE_CHANGE=-0.113	MOTIF_POS=9	HIGH_INF_POS=Y	T	SNPS	LG
chr9	25151972	25151973	MOTIF_NAME=Jaspar_Matrix_Klf4:MA0039.2	MOTIF_SCORE_CHANGE=-0.084	MOTIF_POS=2	HIGH_INF_POS=Y	T	SNPS	LG
chr9	30138134	30138135	MOTIF_NAME=Jaspar_Matrix_CTCF:MA0139.1	MOTIF_SCORE_CHANGE=-0.055	MOTIF_POS=13	HIGH_INF_POS=Y	T	SNPS	LG
chr9	36767833	36767834	MOTIF_NAME=Jaspar_Matrix_E2F1:MA0024.1	MOTIF_SCORE_CHANGE=-0.128	MOTIF_POS=2	HIGH_INF_POS=Y	G	SNPS	LG
chr9	37387189	37387190	MOTIF_NAME=Jaspar_Matrix_Esrrb:MA0141.1	MOTIF_SCORE_CHANGE=-0.069	MOTIF_POS=12	HIGH_INF_POS=Y	G	SNPS	LG
chr9	40756529	40756530	MOTIF_NAME=Jaspar_Matrix_CTCF:MA0139.1	MOTIF_SCORE_CHANGE=-0.077	MOTIF_POS=5	HIGH_INF_POS=Y	T	SNPS	LG
chr9	40783950	40783951	MOTIF_NAME=Jaspar_Matrix_E2F1:MA0024.1	MOTIF_SCORE_CHANGE=-0.128	MOTIF_POS=7	HIGH_INF_POS=Y	A	SNPS	LG
chr9	41934688	41934689	MOTIF_NAME=Jaspar_Matrix_E2F1:MA0024.1	MOTIF_SCORE_CHANGE=-0.128	MOTIF_POS=3	HIGH_INF_POS=Y	C	SNPS	LG
chr9	45257728	45257729	MOTIF_NAME=Jaspar_Matrix_Tcfcp2l1:MA0145.1	MOTIF_SCORE_CHANGE=0.065	MOTIF_POS=14	HIGH_INF_POS=Y	G	SNPS	LG
chr9	48695956	48695957	MOTIF_NAME=Jaspar_Matrix_CTCF:MA0139.1	MOTIF_SCORE_CHANGE=0.055	MOTIF_POS=13	HIGH_INF_POS=Y	C	SNPS	LG
chr9	50856806	50856807	MOTIF_NAME=Jaspar_Matrix_Zfx:MA0146.1	MOTIF_SCORE_CHANGE=-0.101	MOTIF_POS=10	HIGH_INF_POS=Y	A	SNPS	LG
chr9	52035296	52035297	MOTIF_NAME=Jaspar_Matrix_Esrrb:MA0141.1	MOTIF_SCORE_CHANGE=-0.078	MOTIF_POS=11	HIGH_INF_POS=Y	T	SNPS	LG
chr9	62287148	62287149	MOTIF_NAME=Jaspar_Matrix_CTCF:MA0139.1	MOTIF_SCORE_CHANGE=-0.006	MOTIF_POS=9	HIGH_INF_POS=Y	C	SNPS	LG
chr9	62334490	62334491	MOTIF_NAME=Jaspar_Matrix_CTCF:MA0139.1	MOTIF_SCORE_CHANGE=-0.066	MOTIF_POS=10	HIGH_INF_POS=Y	A	SNPS	LG
chr9	64360557	64360558	MOTIF_NAME=Jaspar_Matrix_Esrrb:MA0141.1	MOTIF_SCORE_CHANGE=-0.086	MOTIF_POS=7	HIGH_INF_POS=Y	G	SNPS	LG
chr9	65230465	65230466	MOTIF_NAME=Jaspar_Matrix_CTCF:MA0139.1	MOTIF_SCORE_CHANGE=-0.077	MOTIF_POS=5	HIGH_INF_POS=Y	A	SNPS	LG
chr9	65676545	65676546	MOTIF_NAME=Jaspar_Matrix_Klf4:MA0039.2	MOTIF_SCORE_CHANGE=-0.104	MOTIF_POS=6	HIGH_INF_POS=Y	T	SNPS	LG
chr9	75463910	75463911	MOTIF_NAME=Jaspar_Matrix_Esrrb:MA0141.1	MOTIF_SCORE_CHANGE=-0.138	MOTIF_POS=8	HIGH_INF_POS=Y	G	SNPS	LG
chr9	97017245	97017246	MOTIF_NAME=Jaspar_Matrix_Esrrb:MA0141.1	MOTIF_SCORE_CHANGE=-0.063	MOTIF_POS=11	HIGH_INF_POS=Y	G	SNPS	LG
chr9	97105048	97105049	MOTIF_NAME=Jaspar_Matrix_Esrrb:MA0141.1	MOTIF_SCORE_CHANGE=-0.108	MOTIF_POS=9	HIGH_INF_POS=Y	A	SNPS	LG
chr9	101443632	101443633	MOTIF_NAME=Jaspar_Matrix_Esrrb:MA0141.1	MOTIF_SCORE_CHANGE=-0.113	MOTIF_POS=9	HIGH_INF_POS=Y	A	SNPS	LG
chr9	103703205	103703206	MOTIF_NAME=Jaspar_Matrix_CTCF:MA0139.1	MOTIF_SCORE_CHANGE=-0.042	MOTIF_POS=9	HIGH_INF_POS=Y	C	SNPS	LG
chr9	106191585	106191586	MOTIF_NAME=Jaspar_Matrix_Esrrb:MA0141.1	MOTIF_SCORE_CHANGE=-0.113	MOTIF_POS=9	HIGH_INF_POS=Y	A	SNPS	LG
chr9	114781367	114781368	MOTIF_NAME=Jaspar_Matrix_Zfx:MA0146.1	MOTIF_SCORE_CHANGE=-0.101	MOTIF_POS=9	HIGH_INF_POS=Y	T	SNPS	LG
chr9	114854581	114854582	MOTIF_NAME=Jaspar_Matrix_Tcfcp2l1:MA0145.1	MOTIF_SCORE_CHANGE=-0.088	MOTIF_POS=11	HIGH_INF_POS=Y	A	SNPS	LG
chr9	115839461	115839462	MOTIF_NAME=Jaspar_Matrix_Tcfcp2l1:MA0145.1	MOTIF_SCORE_CHANGE=-0.069	MOTIF_POS=4	HIGH_INF_POS=Y	C	SNPS	LG
chr9	118984890	118984891	MOTIF_NAME=Jaspar_Matrix_Klf4:MA0039.2	MOTIF_SCORE_CHANGE=-0.114	MOTIF_POS=6	HIGH_INF_POS=Y	T	SNPS	LG
chr9	119171858	119171859	MOTIF_NAME=Jaspar_Matrix_Tcfcp2l1:MA0145.1	MOTIF_SCORE_CHANGE=-0.095	MOTIF_POS=4	HIGH_INF_POS=Y	T	SNPS	LG
chr9	119171858	119171859	MOTIF_NAME=Jaspar_Matrix_Tcfcp2l1:MA0145.1	MOTIF_SCORE_CHANGE=-0.082	MOTIF_POS=14	HIGH_INF_POS=Y	T	SNPS	LG
chr9	119171868	119171869	MOTIF_NAME=Jaspar_Matrix_Tcfcp2l1:MA0145.1	MOTIF_SCORE_CHANGE=-0.095	MOTIF_POS=4	HIGH_INF_POS=Y	T	SNPS	LG
chr9	119507964	119507965	MOTIF_NAME=Jaspar_Matrix_Esrrb:MA0141.1	MOTIF_SCORE_CHANGE=-0.099	MOTIF_POS=8	HIGH_INF_POS=Y	A	SNPS	LG
chr9	120337006	120337007	MOTIF_NAME=Jaspar_Matrix_Esrrb:MA0141.1	MOTIF_SCORE_CHANGE=-0.108	MOTIF_POS=9	HIGH_INF_POS=Y	T	SNPS	LG
chr9	121614318	121614319	MOTIF_NAME=Jaspar_Matrix_Tcfcp2l1:MA0145.1	MOTIF_SCORE_CHANGE=-0.103	MOTIF_POS=11	HIGH_INF_POS=Y	A	SNPS	LG
chr9	121718657	121718658	MOTIF_NAME=Jaspar_Matrix_Esrrb:MA0141.1	MOTIF_SCORE_CHANGE=-0.086	MOTIF_POS=7	HIGH_INF_POS=Y	C	SNPS	LG
chrX	52717674	52717675	MOTIF_NAME=Jaspar_Matrix_CTCF:MA0139.1	MOTIF_SCORE_CHANGE=-0.013	MOTIF_POS=9	HIGH_INF_POS=Y	G	SNPS	LG
chrX	97908062	97908063	MOTIF_NAME=Jaspar_Matrix_Zfx:MA0146.1	MOTIF_SCORE_CHANGE=-0.101	MOTIF_POS=11	HIGH_INF_POS=Y	A	SNPS	LG
chrX	118068787	118068788	MOTIF_NAME=Jaspar_Matrix_Tcfcp2l1:MA0145.1	MOTIF_SCORE_CHANGE=-0.082	MOTIF_POS=14	HIGH_INF_POS=Y	T	SNPS	LG
chrX	136599631	136599632	MOTIF_NAME=Jaspar_Matrix_CTCF:MA0139.1	MOTIF_SCORE_CHANGE=-0.060	MOTIF_POS=13	HIGH_INF_POS=Y	T	SNPS	LG
chrX	169998167	169998168	MOTIF_NAME=Jaspar_Matrix_Zfx:MA0146.1	MOTIF_SCORE_CHANGE=-0.141	MOTIF_POS=13	HIGH_INF_POS=Y	G	SNPS	LG
chrX	170009673	170009674	MOTIF_NAME=Jaspar_Matrix_nMyc:MA0104.2	MOTIF_SCORE_CHANGE=-0.050	MOTIF_POS=6	HIGH_INF_POS=Y	T	SNPS	LG
chr10	26458204	26458205	MOTIF_NAME=Jaspar_Matrix_Tcfcp2l1:MA0145.1	NA	MOTIF_POS=1	HIGH_INF_POS=Y	CAGATGAATC	INDELS	LG
chr10	82766121	82766122	MOTIF_NAME=Jaspar_Matrix_Esrrb:MA0141.1	NA	MOTIF_POS=7	HIGH_INF_POS=Y	TGACCC	INDELS	LG
chr10	93247087	93247088	MOTIF_NAME=Jaspar_Matrix_Klf4:MA0039.2	NA	MOTIF_POS=3	HIGH_INF_POS=Y	GTAT	INDELS	LG
chr10	117651105	117651106	MOTIF_NAME=Jaspar_Matrix_Klf4:MA0039.2	MOTIF_SCORE_CHANGE=-0.084	MOTIF_POS=2	HIGH_INF_POS=Y	A	INDELS	LG
chr10	117651107	117651108	MOTIF_NAME=Jaspar_Matrix_Klf4:MA0039.2	MOTIF_SCORE_CHANGE=-0.124	MOTIF_POS=4	HIGH_INF_POS=Y	A	INDELS	LG
chr10	117651289	117651290	MOTIF_NAME=Jaspar_Matrix_Klf4:MA0039.2	MOTIF_SCORE_CHANGE=-0.084	MOTIF_POS=2	HIGH_INF_POS=Y	A	INDELS	LG
chr11	17939336	17939337	MOTIF_NAME=Jaspar_Matrix_Esrrb:MA0141.1	NA	MOTIF_POS=8	HIGH_INF_POS=Y	TTG	INDELS	LG
chr11	54140221	54140222	MOTIF_NAME=Jaspar_Matrix_Cmyc:MA0059.1	NA	MOTIF_POS=8	HIGH_INF_POS=Y	GGTG	INDELS	LG
chr11	54942835	54942836	MOTIF_NAME=Jaspar_Matrix_Tcfcp2l1:MA0145.1	MOTIF_SCORE_CHANGE=-0.115	MOTIF_POS=1	HIGH_INF_POS=Y	T	INDELS	LG
chr11	94262399	94262400	MOTIF_NAME=Jaspar_Matrix_Esrrb:MA0141.1	NA	MOTIF_POS=9	HIGH_INF_POS=Y	TTTTCCTCCC	INDELS	LG
chr12	80435171	80435172	MOTIF_NAME=Jaspar_Matrix_Zfx:MA0146.1	NA	MOTIF_POS=13	HIGH_INF_POS=Y	CC	INDELS	LG
chr12	111040451	111040452	MOTIF_NAME=Jaspar_Matrix_Tcfcp2l1:MA0145.1	NA	MOTIF_POS=14	HIGH_INF_POS=Y	TCCCA	INDELS	LG
chr12	113262572	113262573	MOTIF_NAME=Jaspar_Matrix_Tcfcp2l1:MA0145.1	NA	MOTIF_POS=11	HIGH_INF_POS=Y	CAGCTCAGCT	INDELS	LG
chr12	113262755	113262756	MOTIF_NAME=Jaspar_Matrix_Tcfcp2l1:MA0145.1	MOTIF_SCORE_CHANGE=-0.065	MOTIF_POS=14	HIGH_INF_POS=Y	C	INDELS	LG
chr12	113262881	113262882	MOTIF_NAME=Jaspar_Matrix_Tcfcp2l1:MA0145.1	NA	MOTIF_POS=11	HIGH_INF_POS=Y	CAGCT	INDELS	LG
chr12	113262961	113262962	MOTIF_NAME=Jaspar_Matrix_Tcfcp2l1:MA0145.1	NA	MOTIF_POS=11	HIGH_INF_POS=Y	CAGCTCAGCT	INDELS	LG
chr13	8943990	8943991	MOTIF_NAME=Jaspar_Matrix_CTCF:MA0139.1	MOTIF_SCORE_CHANGE=-0.116	MOTIF_POS=10	HIGH_INF_POS=Y	C	INDELS	LG
chr13	55101688	55101689	MOTIF_NAME=Jaspar_Matrix_Tcfcp2l1:MA0145.1	NA	MOTIF_POS=1	HIGH_INF_POS=Y	CCA	INDELS	LG
chr13	64721945	64721946	MOTIF_NAME=Jaspar_Matrix_Esrrb:MA0141.1	NA	MOTIF_POS=12	HIGH_INF_POS=Y	AAG	INDELS	LG
chr13	112652491	112652492	MOTIF_NAME=Jaspar_Matrix_Zfx:MA0146.1	NA	MOTIF_POS=13	HIGH_INF_POS=Y	GGCCGG	INDELS	LG
chr15	47053172	47053173	MOTIF_NAME=Jaspar_Matrix_Zfx:MA0146.1	NA	MOTIF_POS=12	HIGH_INF_POS=Y	GCT	INDELS	LG
chr15	76907367	76907368	MOTIF_NAME=Jaspar_Matrix_CTCF:MA0139.1	NA	MOTIF_POS=5	HIGH_INF_POS=Y	GT	INDELS	LG
chr15	83091107	83091108	MOTIF_NAME=Jaspar_Matrix_Klf4:MA0039.2	NA	MOTIF_POS=4	HIGH_INF_POS=Y	CCAACGCAGGCCACAA	INDELS	LG
chr17	29849028	29849029	MOTIF_NAME=Jaspar_Matrix_Klf4:MA0039.2	MOTIF_SCORE_CHANGE=-0.103	MOTIF_POS=4	HIGH_INF_POS=Y	C	INDELS	LG
chr18	29882336	29882337	MOTIF_NAME=Jaspar_Matrix_Tcfcp2l1:MA0145.1	NA	MOTIF_POS=4	HIGH_INF_POS=Y	CCGA	INDELS	LG
chr18	29882336	29882337	MOTIF_NAME=Jaspar_Matrix_Tcfcp2l1:MA0145.1	NA	MOTIF_POS=14	HIGH_INF_POS=Y	CCGA	INDELS	LG
chr1	57461544	57461545	MOTIF_NAME=Jaspar_Matrix_Tcfcp2l1:MA0145.1	MOTIF_SCORE_CHANGE=-0.085	MOTIF_POS=1	HIGH_INF_POS=Y	A	INDELS	LG
chr1	57461544	57461545	MOTIF_NAME=Jaspar_Matrix_Tcfcp2l1:MA0145.1	MOTIF_SCORE_CHANGE=-0.082	MOTIF_POS=14	HIGH_INF_POS=Y	A	INDELS	LG
chr1	137008862	137008863	MOTIF_NAME=Jaspar_Matrix_Esrrb:MA0141.1	NA	MOTIF_POS=11	HIGH_INF_POS=Y	ACAGATCAGAAGGCAAGGCAGA	INDELS	LG
chr1	157081782	157081783	MOTIF_NAME=Jaspar_Matrix_CTCF:MA0139.1	NA	MOTIF_POS=9	HIGH_INF_POS=Y	GGAGGATTTTAGTGA	INDELS	LG
chr1	171066093	171066094	MOTIF_NAME=Jaspar_Matrix_Klf4:MA0039.2	NA	MOTIF_POS=3	HIGH_INF_POS=Y	GCACCCCACA	INDELS	LG
chr1	171081342	171081343	MOTIF_NAME=Jaspar_Matrix_Klf4:MA0039.2	NA	MOTIF_POS=3	HIGH_INF_POS=Y	GCACCCCACA	INDELS	LG
chr2	131970204	131970205	MOTIF_NAME=Jaspar_Matrix_Zfx:MA0146.1	NA	MOTIF_POS=12	HIGH_INF_POS=Y	GCT	INDELS	LG
chr2	165034573	165034574	MOTIF_NAME=Jaspar_Matrix_Zfx:MA0146.1	NA	MOTIF_POS=13	HIGH_INF_POS=Y	GGCCGC	INDELS	LG
chr4	55508565	55508566	MOTIF_NAME=Jaspar_Matrix_Tcfcp2l1:MA0145.1	NA	MOTIF_POS=14	HIGH_INF_POS=Y	ACCAA	INDELS	LG
chr4	133897700	133897701	MOTIF_NAME=Jaspar_Matrix_Tcfcp2l1:MA0145.1	NA	MOTIF_POS=11	HIGH_INF_POS=Y	TC	INDELS	LG
chr4	138352023	138352024	MOTIF_NAME=Jaspar_Matrix_Esrrb:MA0141.1	NA	MOTIF_POS=11	HIGH_INF_POS=Y	AAGGTC	INDELS	LG
chr4	141565513	141565514	MOTIF_NAME=Jaspar_Matrix_E2F1:MA0024.1	NA	MOTIF_POS=2	HIGH_INF_POS=Y	GCCA	INDELS	LG
chr4	141565514	141565515	MOTIF_NAME=Jaspar_Matrix_E2F1:MA0024.1	NA	MOTIF_POS=3	HIGH_INF_POS=Y	CCAG	INDELS	LG
chr4	141565517	141565518	MOTIF_NAME=Jaspar_Matrix_E2F1:MA0024.1	NA	MOTIF_POS=6	HIGH_INF_POS=Y	GCCA	INDELS	LG
chr4	145730295	145730296	MOTIF_NAME=Jaspar_Matrix_Tcfcp2l1:MA0145.1	NA	MOTIF_POS=11	HIGH_INF_POS=Y	TTTCT	INDELS	LG
chr4	146224746	146224747	MOTIF_NAME=Jaspar_Matrix_Tcfcp2l1:MA0145.1	NA	MOTIF_POS=11	HIGH_INF_POS=Y	TTTCT	INDELS	LG
chr5	76816803	76816804	MOTIF_NAME=Jaspar_Matrix_Esrrb:MA0141.1	NA	MOTIF_POS=8	HIGH_INF_POS=Y	GGCAGT	INDELS	LG
chr5	93045616	93045617	MOTIF_NAME=Jaspar_Matrix_Tcfcp2l1:MA0145.1	NA	MOTIF_POS=1	HIGH_INF_POS=Y	AA	INDELS	LG
chr5	122648206	122648207	MOTIF_NAME=Jaspar_Matrix_Max:PB0147.1	MOTIF_SCORE_CHANGE=-0.111	MOTIF_POS=5	HIGH_INF_POS=Y	T	INDELS	LG
chr5	129020802	129020803	MOTIF_NAME=Jaspar_Matrix_Zfx:MA0146.1	MOTIF_SCORE_CHANGE=-0.084	MOTIF_POS=10	HIGH_INF_POS=Y	C	INDELS	LG
chr6	17694365	17694366	MOTIF_NAME=Jaspar_Matrix_Zfx:MA0146.1	NA	MOTIF_POS=13	HIGH_INF_POS=Y	GGCCC	INDELS	LG
chr6	82702856	82702857	MOTIF_NAME=Jaspar_Matrix_nMyc:MA0104.1	NA	MOTIF_POS=2	HIGH_INF_POS=Y	ACC	INDELS	LG
chr6	134860759	134860760	MOTIF_NAME=Jaspar_Matrix_Tcfcp2l1:MA0145.1	NA	MOTIF_POS=14	HIGH_INF_POS=Y	TGGACTGGGA	INDELS	LG
chr6	135707170	135707171	MOTIF_NAME=Jaspar_Matrix_Esrrb:MA0141.1	NA	MOTIF_POS=8	HIGH_INF_POS=Y	TTG	INDELS	LG
chr6	135707247	135707248	MOTIF_NAME=Jaspar_Matrix_Esrrb:MA0141.1	NA	MOTIF_POS=8	HIGH_INF_POS=Y	ATG	INDELS	LG
chr6	135707248	135707249	MOTIF_NAME=Jaspar_Matrix_Esrrb:MA0141.1	NA	MOTIF_POS=7	HIGH_INF_POS=Y	TGG	INDELS	LG
chr7	13035382	13035383	MOTIF_NAME=Jaspar_Matrix_E2F1:MA0024.1	MOTIF_SCORE_CHANGE=-0.128	MOTIF_POS=7	HIGH_INF_POS=Y	A	INDELS	LG
chr7	30771438	30771439	MOTIF_NAME=Jaspar_Matrix_CTCF:MA0139.1	NA	MOTIF_POS=5	HIGH_INF_POS=Y	AGCAGGGGAT	INDELS	LG
chr7	34682320	34682321	MOTIF_NAME=Jaspar_Matrix_Klf4:MA0039.2	MOTIF_SCORE_CHANGE=-0.084	MOTIF_POS=2	HIGH_INF_POS=Y	A	INDELS	LG
chr8	33654214	33654215	MOTIF_NAME=Jaspar_Matrix_E2F1:MA0024.1	MOTIF_SCORE_CHANGE=-0.128	MOTIF_POS=3	HIGH_INF_POS=Y	C	INDELS	LG
chr8	34146845	34146846	MOTIF_NAME=Jaspar_Matrix_Zfx:MA0146.1	NA	MOTIF_POS=13	HIGH_INF_POS=Y	GGCCGGGCCG	INDELS	LG
chr8	107681861	107681862	MOTIF_NAME=Jaspar_Matrix_E2F1:MA0024.1	NA	MOTIF_POS=1	HIGH_INF_POS=Y	AAT	INDELS	LG
chr8	121521001	121521002	MOTIF_NAME=Jaspar_Matrix_Klf4:MA0039.2	NA	MOTIF_POS=2	HIGH_INF_POS=Y	ACCAACAGGAACATGCCT	INDELS	LG
chr9	120127790	120127791	MOTIF_NAME=Jaspar_Matrix_E2F1:MA0024.1	MOTIF_SCORE_CHANGE=-0.128	MOTIF_POS=3	HIGH_INF_POS=Y	C	INDELS	LG
chrX	152740988	152740989	MOTIF_NAME=Jaspar_Matrix_Esrrb:MA0141.1	NA	MOTIF_POS=7	HIGH_INF_POS=Y	TGAC	INDELS	LG
chr10	3741327	3741328	MOTIF_NAME=Jaspar_Matrix_CTCF:MA0139.1	MOTIF_SCORE_CHANGE=-0.042	MOTIF_POS=9	HIGH_INF_POS=Y	C	SNPS	SM
chr10	8114983	8114984	MOTIF_NAME=Jaspar_Matrix_Esrrb:MA0141.1	MOTIF_SCORE_CHANGE=-0.069	MOTIF_POS=12	HIGH_INF_POS=Y	C	SNPS	SM
chr10	8832845	8832846	MOTIF_NAME=Jaspar_Matrix_Zfx:MA0146.1	MOTIF_SCORE_CHANGE=-0.101	MOTIF_POS=12	HIGH_INF_POS=Y	A	SNPS	SM
chr10	8915726	8915727	MOTIF_NAME=Jaspar_Matrix_Esrrb:MA0141.1	MOTIF_SCORE_CHANGE=-0.069	MOTIF_POS=12	HIGH_INF_POS=Y	C	SNPS	SM
chr10	8916256	8916257	MOTIF_NAME=Jaspar_Matrix_Esrrb:MA0141.1	MOTIF_SCORE_CHANGE=-0.099	MOTIF_POS=8	HIGH_INF_POS=Y	A	SNPS	SM
chr10	11517298	11517299	MOTIF_NAME=Jaspar_Matrix_CTCF:MA0139.1	MOTIF_SCORE_CHANGE=-0.077	MOTIF_POS=5	HIGH_INF_POS=Y	T	SNPS	SM
chr10	18559374	18559375	MOTIF_NAME=Jaspar_Matrix_E2F1:MA0024.1	MOTIF_SCORE_CHANGE=-0.128	MOTIF_POS=1	HIGH_INF_POS=Y	C	SNPS	SM
chr10	18559376	18559377	MOTIF_NAME=Jaspar_Matrix_E2F1:MA0024.1	MOTIF_SCORE_CHANGE=-0.128	MOTIF_POS=3	HIGH_INF_POS=Y	C	SNPS	SM
chr10	67924220	67924221	MOTIF_NAME=Jaspar_Matrix_CTCF:MA0139.1	MOTIF_SCORE_CHANGE=-0.017	MOTIF_POS=5	HIGH_INF_POS=Y	A	SNPS	SM
chr10	84611258	84611259	MOTIF_NAME=Jaspar_Matrix_Esrrb:MA0141.1	MOTIF_SCORE_CHANGE=-0.102	MOTIF_POS=12	HIGH_INF_POS=Y	T	SNPS	SM
chr10	85639784	85639785	MOTIF_NAME=Jaspar_Matrix_Tcfcp2l1:MA0145.1	MOTIF_SCORE_CHANGE=-0.095	MOTIF_POS=4	HIGH_INF_POS=Y	A	SNPS	SM
chr10	93421908	93421909	MOTIF_NAME=Jaspar_Matrix_CTCF:MA0139.1	MOTIF_SCORE_CHANGE=-0.077	MOTIF_POS=5	HIGH_INF_POS=Y	A	SNPS	SM
chr10	93833868	93833869	MOTIF_NAME=Jaspar_Matrix_E2F1:MA0024.1	MOTIF_SCORE_CHANGE=-0.128	MOTIF_POS=1	HIGH_INF_POS=Y	G	SNPS	SM
chr10	99360754	99360755	MOTIF_NAME=Jaspar_Matrix_Tcfcp2l1:MA0145.1	MOTIF_SCORE_CHANGE=-0.115	MOTIF_POS=1	HIGH_INF_POS=Y	T	SNPS	SM
chr10	110812027	110812028	MOTIF_NAME=Jaspar_Matrix_CTCF:MA0139.1	MOTIF_SCORE_CHANGE=-0.066	MOTIF_POS=10	HIGH_INF_POS=Y	A	SNPS	SM
chr10	110874010	110874011	MOTIF_NAME=Jaspar_Matrix_Esrrb:MA0141.1	MOTIF_SCORE_CHANGE=-0.069	MOTIF_POS=12	HIGH_INF_POS=Y	C	SNPS	SM
chr10	111390022	111390023	MOTIF_NAME=Jaspar_Matrix_Cmyc:MA0059.1	MOTIF_SCORE_CHANGE=-0.115	MOTIF_POS=5	HIGH_INF_POS=Y	C	SNPS	SM
chr10	111390040	111390041	MOTIF_NAME=Jaspar_Matrix_Cmyc:MA0147.1	MOTIF_SCORE_CHANGE=-0.144	MOTIF_POS=8	HIGH_INF_POS=Y	A	SNPS	SM
chr10	111574525	111574526	MOTIF_NAME=Jaspar_Matrix_Zfx:MA0146.1	MOTIF_SCORE_CHANGE=-0.141	MOTIF_POS=13	HIGH_INF_POS=Y	T	SNPS	SM
chr10	111680136	111680137	MOTIF_NAME=Jaspar_Matrix_Esrrb:MA0141.1	MOTIF_SCORE_CHANGE=-0.157	MOTIF_POS=7	HIGH_INF_POS=Y	G	SNPS	SM
chr10	116286863	116286864	MOTIF_NAME=Jaspar_Matrix_Tcfcp2l1:MA0145.1	MOTIF_SCORE_CHANGE=-0.088	MOTIF_POS=11	HIGH_INF_POS=Y	A	SNPS	SM
chr10	117435522	117435523	MOTIF_NAME=Jaspar_Matrix_Max:PB0043.1	MOTIF_SCORE_CHANGE=-0.128	MOTIF_POS=10	HIGH_INF_POS=Y	T	SNPS	SM
chr10	117651107	117651108	MOTIF_NAME=Jaspar_Matrix_Klf4:MA0039.2	MOTIF_SCORE_CHANGE=-0.124	MOTIF_POS=4	HIGH_INF_POS=Y	A	SNPS	SM
chr10	117688426	117688427	MOTIF_NAME=Jaspar_Matrix_CTCF:MA0139.1	MOTIF_SCORE_CHANGE=-0.077	MOTIF_POS=5	HIGH_INF_POS=Y	A	SNPS	SM
chr10	121427342	121427343	MOTIF_NAME=Jaspar_Matrix_CTCF:MA0139.1	MOTIF_SCORE_CHANGE=-0.055	MOTIF_POS=9	HIGH_INF_POS=Y	G	SNPS	SM
chr10	121430175	121430176	MOTIF_NAME=Jaspar_Matrix_Tcfcp2l1:MA0145.1	MOTIF_SCORE_CHANGE=-0.095	MOTIF_POS=4	HIGH_INF_POS=Y	T	SNPS	SM
chr10	121447430	121447431	MOTIF_NAME=Jaspar_Matrix_Tcfcp2l1:MA0145.1	MOTIF_SCORE_CHANGE=-0.082	MOTIF_POS=14	HIGH_INF_POS=Y	T	SNPS	SM
chr10	121447430	121447431	MOTIF_NAME=Jaspar_Matrix_Tcfcp2l1:MA0145.1	MOTIF_SCORE_CHANGE=-0.085	MOTIF_POS=1	HIGH_INF_POS=Y	T	SNPS	SM
chr10	121516440	121516441	MOTIF_NAME=Jaspar_Matrix_CTCF:MA0139.1	MOTIF_SCORE_CHANGE=-0.066	MOTIF_POS=10	HIGH_INF_POS=Y	T	SNPS	SM
chr10	121662830	121662831	MOTIF_NAME=Jaspar_Matrix_Esrrb:MA0141.1	MOTIF_SCORE_CHANGE=-0.108	MOTIF_POS=9	HIGH_INF_POS=Y	T	SNPS	SM
chr10	121833790	121833791	MOTIF_NAME=Jaspar_Matrix_CTCF:MA0139.1	MOTIF_SCORE_CHANGE=-0.055	MOTIF_POS=13	HIGH_INF_POS=Y	A	SNPS	SM
chr10	121853457	121853458	MOTIF_NAME=Jaspar_Matrix_Klf4:MA0039.2	MOTIF_SCORE_CHANGE=-0.114	MOTIF_POS=6	HIGH_INF_POS=Y	T	SNPS	SM
chr10	122047966	122047967	MOTIF_NAME=Jaspar_Matrix_Klf4:MA0039.2	MOTIF_SCORE_CHANGE=-0.084	MOTIF_POS=2	HIGH_INF_POS=Y	A	SNPS	SM
chr10	127094947	127094948	MOTIF_NAME=Jaspar_Matrix_Esrrb:MA0141.1	MOTIF_SCORE_CHANGE=-0.069	MOTIF_POS=12	HIGH_INF_POS=Y	C	SNPS	SM
chr10	128273149	128273150	MOTIF_NAME=Jaspar_Matrix_CTCF:MA0139.1	MOTIF_SCORE_CHANGE=-0.055	MOTIF_POS=13	HIGH_INF_POS=Y	A	SNPS	SM
chr10	128504567	128504568	MOTIF_NAME=Jaspar_Matrix_Esrrb:MA0141.1	MOTIF_SCORE_CHANGE=-0.078	MOTIF_POS=11	HIGH_INF_POS=Y	A	SNPS	SM
chr10	128626213	128626214	MOTIF_NAME=Jaspar_Matrix_E2F1:MA0024.1	MOTIF_SCORE_CHANGE=-0.128	MOTIF_POS=7	HIGH_INF_POS=Y	A	SNPS	SM
chr11	3197942	3197943	MOTIF_NAME=Jaspar_Matrix_Cmyc:MA0059.1	MOTIF_SCORE_CHANGE=-0.115	MOTIF_POS=5	HIGH_INF_POS=Y	C	SNPS	SM
chr11	3197942	3197943	MOTIF_NAME=Jaspar_Matrix_Cmyc:MA0147.1	MOTIF_SCORE_CHANGE=-0.071	MOTIF_POS=4	HIGH_INF_POS=Y	C	SNPS	SM
chr11	3197942	3197943	MOTIF_NAME=Jaspar_Matrix_Cmyc:MA0059.1	MOTIF_SCORE_CHANGE=-0.063	MOTIF_POS=8	HIGH_INF_POS=Y	C	SNPS	SM
chr11	20249432	20249433	MOTIF_NAME=Jaspar_Matrix_Klf4:MA0039.2	MOTIF_SCORE_CHANGE=-0.084	MOTIF_POS=2	HIGH_INF_POS=Y	T	SNPS	SM
chr11	31615332	31615333	MOTIF_NAME=Jaspar_Matrix_CTCF:MA0139.1	MOTIF_SCORE_CHANGE=-0.077	MOTIF_POS=5	HIGH_INF_POS=Y	A	SNPS	SM
chr11	33533689	33533690	MOTIF_NAME=Jaspar_Matrix_Klf4:MA0039.2	MOTIF_SCORE_CHANGE=-0.133	MOTIF_POS=2	HIGH_INF_POS=Y	C	SNPS	SM
chr11	34002427	34002428	MOTIF_NAME=Jaspar_Matrix_CTCF:MA0139.1	MOTIF_SCORE_CHANGE=-0.055	MOTIF_POS=13	HIGH_INF_POS=Y	A	SNPS	SM
chr11	35418824	35418825	MOTIF_NAME=Jaspar_Matrix_E2F1:MA0024.1	MOTIF_SCORE_CHANGE=-0.128	MOTIF_POS=6	HIGH_INF_POS=Y	T	SNPS	SM
chr11	35667625	35667626	MOTIF_NAME=Jaspar_Matrix_CTCF:MA0139.1	MOTIF_SCORE_CHANGE=-0.072	MOTIF_POS=10	HIGH_INF_POS=Y	A	SNPS	SM
chr11	54140261	54140262	MOTIF_NAME=Jaspar_Matrix_CTCF:MA0139.1	MOTIF_SCORE_CHANGE=-0.055	MOTIF_POS=9	HIGH_INF_POS=Y	G	SNPS	SM
chr11	54140265	54140266	MOTIF_NAME=Jaspar_Matrix_CTCF:MA0139.1	MOTIF_SCORE_CHANGE=-0.077	MOTIF_POS=5	HIGH_INF_POS=Y	A	SNPS	SM
chr11	57973348	57973349	MOTIF_NAME=Jaspar_Matrix_Zfx:MA0146.1	MOTIF_SCORE_CHANGE=-0.066	MOTIF_POS=9	HIGH_INF_POS=Y	T	SNPS	SM
chr11	69418555	69418556	MOTIF_NAME=Jaspar_Matrix_E2F1:MA0024.1	MOTIF_SCORE_CHANGE=-0.128	MOTIF_POS=3	HIGH_INF_POS=Y	A	SNPS	SM
chr11	70114414	70114415	MOTIF_NAME=Jaspar_Matrix_Esrrb:MA0141.1	MOTIF_SCORE_CHANGE=-0.108	MOTIF_POS=9	HIGH_INF_POS=Y	T	SNPS	SM
chr11	70726789	70726790	MOTIF_NAME=Jaspar_Matrix_CTCF:MA0139.1	MOTIF_SCORE_CHANGE=0.066	MOTIF_POS=10	HIGH_INF_POS=Y	C	SNPS	SM
chr11	79254656	79254657	MOTIF_NAME=Jaspar_Matrix_E2F1:MA0024.1	MOTIF_SCORE_CHANGE=-0.128	MOTIF_POS=7	HIGH_INF_POS=Y	T	SNPS	SM
chr11	88282730	88282731	MOTIF_NAME=Jaspar_Matrix_CTCF:MA0139.1	MOTIF_SCORE_CHANGE=-0.055	MOTIF_POS=13	HIGH_INF_POS=Y	A	SNPS	SM
chr11	90169101	90169102	MOTIF_NAME=Jaspar_Matrix_CTCF:MA0139.1	MOTIF_SCORE_CHANGE=-0.066	MOTIF_POS=10	HIGH_INF_POS=Y	T	SNPS	SM
chr11	93514604	93514605	MOTIF_NAME=Jaspar_Matrix_CTCF:MA0139.1	MOTIF_SCORE_CHANGE=-0.055	MOTIF_POS=13	HIGH_INF_POS=Y	A	SNPS	SM
chr11	94328221	94328222	MOTIF_NAME=Jaspar_Matrix_Klf4:MA0039.2	MOTIF_SCORE_CHANGE=-0.114	MOTIF_POS=6	HIGH_INF_POS=Y	A	SNPS	SM
chr11	97656869	97656870	MOTIF_NAME=Jaspar_Matrix_Esrrb:MA0141.1	MOTIF_SCORE_CHANGE=-0.078	MOTIF_POS=11	HIGH_INF_POS=Y	A	SNPS	SM
chr11	97972635	97972636	MOTIF_NAME=Jaspar_Matrix_CTCF:MA0139.1	MOTIF_SCORE_CHANGE=-0.060	MOTIF_POS=13	HIGH_INF_POS=Y	A	SNPS	SM
chr11	99033900	99033901	MOTIF_NAME=Jaspar_Matrix_CTCF:MA0139.1	MOTIF_SCORE_CHANGE=-0.042	MOTIF_POS=9	HIGH_INF_POS=Y	G	SNPS	SM
chr11	102248876	102248877	MOTIF_NAME=Jaspar_Matrix_E2F1:MA0024.1	MOTIF_SCORE_CHANGE=-0.128	MOTIF_POS=2	HIGH_INF_POS=Y	A	SNPS	SM
chr11	109011802	109011803	MOTIF_NAME=Jaspar_Matrix_nMyc:MA0104.1	MOTIF_SCORE_CHANGE=-0.166	MOTIF_POS=2	HIGH_INF_POS=Y	G	SNPS	SM
chr11	109011802	109011803	MOTIF_NAME=Jaspar_Matrix_nMyc:MA0104.2	MOTIF_SCORE_CHANGE=-0.162	MOTIF_POS=4	HIGH_INF_POS=Y	G	SNPS	SM
chr11	109011802	109011803	MOTIF_NAME=Jaspar_Matrix_Cmyc:MA0147.1	MOTIF_SCORE_CHANGE=-0.075	MOTIF_POS=4	HIGH_INF_POS=Y	G	SNPS	SM
chr12	4769463	4769464	MOTIF_NAME=Jaspar_Matrix_E2F1:MA0024.1	MOTIF_SCORE_CHANGE=-0.128	MOTIF_POS=3	HIGH_INF_POS=Y	G	SNPS	SM
chr12	16386627	16386628	MOTIF_NAME=Jaspar_Matrix_CTCF:MA0139.1	MOTIF_SCORE_CHANGE=-0.055	MOTIF_POS=13	HIGH_INF_POS=Y	T	SNPS	SM
chr12	18135841	18135842	MOTIF_NAME=Jaspar_Matrix_Klf4:MA0039.2	MOTIF_SCORE_CHANGE=-0.124	MOTIF_POS=4	HIGH_INF_POS=Y	T	SNPS	SM
chr12	19490160	19490161	MOTIF_NAME=Jaspar_Matrix_E2F1:MA0024.1	MOTIF_SCORE_CHANGE=-0.128	MOTIF_POS=1	HIGH_INF_POS=Y	A	SNPS	SM
chr12	20884179	20884180	MOTIF_NAME=Jaspar_Matrix_CTCF:MA0139.1	MOTIF_SCORE_CHANGE=-0.042	MOTIF_POS=9	HIGH_INF_POS=Y	C	SNPS	SM
chr12	21784529	21784530	MOTIF_NAME=Jaspar_Matrix_CTCF:MA0139.1	MOTIF_SCORE_CHANGE=-0.116	MOTIF_POS=5	HIGH_INF_POS=Y	C	SNPS	SM
chr12	22030937	22030938	MOTIF_NAME=Jaspar_Matrix_Zfx:MA0146.1	MOTIF_SCORE_CHANGE=-0.141	MOTIF_POS=12	HIGH_INF_POS=Y	C	SNPS	SM
chr12	22826969	22826970	MOTIF_NAME=Jaspar_Matrix_CTCF:MA0139.1	MOTIF_SCORE_CHANGE=-0.116	MOTIF_POS=5	HIGH_INF_POS=Y	C	SNPS	SM
chr12	24364777	24364778	MOTIF_NAME=Jaspar_Matrix_CTCF:MA0139.1	MOTIF_SCORE_CHANGE=0.055	MOTIF_POS=13	HIGH_INF_POS=Y	G	SNPS	SM
chr12	24724671	24724672	MOTIF_NAME=Jaspar_Matrix_Klf4:MA0039.2	MOTIF_SCORE_CHANGE=-0.124	MOTIF_POS=4	HIGH_INF_POS=Y	A	SNPS	SM
chr12	24937767	24937768	MOTIF_NAME=Jaspar_Matrix_CTCF:MA0139.1	MOTIF_SCORE_CHANGE=0.066	MOTIF_POS=10	HIGH_INF_POS=Y	G	SNPS	SM
chr12	27343112	27343113	MOTIF_NAME=Jaspar_Matrix_CTCF:MA0139.1	MOTIF_SCORE_CHANGE=-0.042	MOTIF_POS=9	HIGH_INF_POS=Y	G	SNPS	SM
chr12	28635709	28635710	MOTIF_NAME=Jaspar_Matrix_E2F1:MA0024.1	MOTIF_SCORE_CHANGE=-0.128	MOTIF_POS=2	HIGH_INF_POS=Y	G	SNPS	SM
chr12	30584455	30584456	MOTIF_NAME=Jaspar_Matrix_E2F1:MA0024.1	MOTIF_SCORE_CHANGE=-0.128	MOTIF_POS=6	HIGH_INF_POS=Y	T	SNPS	SM
chr12	56279069	56279070	MOTIF_NAME=Jaspar_Matrix_Esrrb:MA0141.1	MOTIF_SCORE_CHANGE=-0.078	MOTIF_POS=11	HIGH_INF_POS=Y	A	SNPS	SM
chr12	70512620	70512621	MOTIF_NAME=Jaspar_Matrix_CTCF:MA0139.1	MOTIF_SCORE_CHANGE=-0.077	MOTIF_POS=5	HIGH_INF_POS=Y	T	SNPS	SM
chr12	72306050	72306051	MOTIF_NAME=Jaspar_Matrix_Esrrb:MA0141.1	MOTIF_SCORE_CHANGE=-0.099	MOTIF_POS=8	HIGH_INF_POS=Y	T	SNPS	SM
chr12	76216658	76216659	MOTIF_NAME=Jaspar_Matrix_Tcfcp2l1:MA0145.1	MOTIF_SCORE_CHANGE=-0.082	MOTIF_POS=14	HIGH_INF_POS=Y	T	SNPS	SM
chr12	76229744	76229745	MOTIF_NAME=Jaspar_Matrix_E2F1:MA0024.1	MOTIF_SCORE_CHANGE=-0.128	MOTIF_POS=7	HIGH_INF_POS=Y	T	SNPS	SM
chr12	77003077	77003078	MOTIF_NAME=Jaspar_Matrix_Max:PB0043.1	MOTIF_SCORE_CHANGE=-0.128	MOTIF_POS=10	HIGH_INF_POS=Y	A	SNPS	SM
chr12	78919459	78919460	MOTIF_NAME=Jaspar_Matrix_CTCF:MA0139.1	MOTIF_SCORE_CHANGE=-0.116	MOTIF_POS=10	HIGH_INF_POS=Y	G	SNPS	SM
chr12	80162654	80162655	MOTIF_NAME=Jaspar_Matrix_CTCF:MA0139.1	MOTIF_SCORE_CHANGE=-0.115	MOTIF_POS=13	HIGH_INF_POS=Y	G	SNPS	SM
chr12	90976700	90976701	MOTIF_NAME=Jaspar_Matrix_Esrrb:MA0141.1	MOTIF_SCORE_CHANGE=-0.157	MOTIF_POS=7	HIGH_INF_POS=Y	G	SNPS	SM
chr12	106228689	106228690	MOTIF_NAME=Jaspar_Matrix_Tcfcp2l1:MA0145.1	MOTIF_SCORE_CHANGE=-0.082	MOTIF_POS=14	HIGH_INF_POS=Y	T	SNPS	SM
chr12	111677977	111677978	MOTIF_NAME=Jaspar_Matrix_nMyc:MA0104.2	MOTIF_SCORE_CHANGE=-0.061	MOTIF_POS=4	HIGH_INF_POS=Y	C	SNPS	SM
chr12	111759056	111759057	MOTIF_NAME=Jaspar_Matrix_Zfx:MA0146.1	MOTIF_SCORE_CHANGE=-0.091	MOTIF_POS=13	HIGH_INF_POS=Y	C	SNPS	SM
chr12	111973173	111973174	MOTIF_NAME=Jaspar_Matrix_CTCF:MA0139.1	MOTIF_SCORE_CHANGE=-0.066	MOTIF_POS=10	HIGH_INF_POS=Y	A	SNPS	SM
chr12	112451043	112451044	MOTIF_NAME=Jaspar_Matrix_nMyc:MA0104.1	MOTIF_SCORE_CHANGE=-0.097	MOTIF_POS=3	HIGH_INF_POS=Y	A	SNPS	SM
chr12	112451043	112451044	MOTIF_NAME=Jaspar_Matrix_nMyc:MA0104.2	MOTIF_SCORE_CHANGE=-0.075	MOTIF_POS=5	HIGH_INF_POS=Y	A	SNPS	SM
chr12	112451043	112451044	MOTIF_NAME=Jaspar_Matrix_nMyc:MA0104.2	MOTIF_SCORE_CHANGE=-0.050	MOTIF_POS=6	HIGH_INF_POS=Y	A	SNPS	SM
chr12	112659307	112659308	MOTIF_NAME=Jaspar_Matrix_CTCF:MA0139.1	MOTIF_SCORE_CHANGE=0.049	MOTIF_POS=9	HIGH_INF_POS=Y	A	SNPS	SM
chr12	112876610	112876611	MOTIF_NAME=Jaspar_Matrix_Tcfcp2l1:MA0145.1	MOTIF_SCORE_CHANGE=-0.082	MOTIF_POS=14	HIGH_INF_POS=Y	A	SNPS	SM
chr12	113611116	113611117	MOTIF_NAME=Jaspar_Matrix_CTCF:MA0139.1	MOTIF_SCORE_CHANGE=-0.072	MOTIF_POS=10	HIGH_INF_POS=Y	A	SNPS	SM
chr12	114455558	114455559	MOTIF_NAME=Jaspar_Matrix_CTCF:MA0139.1	MOTIF_SCORE_CHANGE=0.066	MOTIF_POS=10	HIGH_INF_POS=Y	C	SNPS	SM
chr12	116490712	116490713	MOTIF_NAME=Jaspar_Matrix_cMyb:MA0100.1	MOTIF_SCORE_CHANGE=-0.099	MOTIF_POS=3	HIGH_INF_POS=Y	C	SNPS	SM
chr12	116659276	116659277	MOTIF_NAME=Jaspar_Matrix_Esrrb:MA0141.1	MOTIF_SCORE_CHANGE=-0.099	MOTIF_POS=8	HIGH_INF_POS=Y	T	SNPS	SM
chr13	19283370	19283371	MOTIF_NAME=Jaspar_Matrix_CTCF:MA0139.1	MOTIF_SCORE_CHANGE=-0.077	MOTIF_POS=5	HIGH_INF_POS=Y	A	SNPS	SM
chr13	23562212	23562213	MOTIF_NAME=Jaspar_Matrix_E2F1:MA0024.1	MOTIF_SCORE_CHANGE=-0.128	MOTIF_POS=2	HIGH_INF_POS=Y	C	SNPS	SM
chr13	23562918	23562919	MOTIF_NAME=Jaspar_Matrix_E2F1:MA0024.1	MOTIF_SCORE_CHANGE=-0.128	MOTIF_POS=1	HIGH_INF_POS=Y	G	SNPS	SM
chr13	23576747	23576748	MOTIF_NAME=Jaspar_Matrix_Tcfcp2l1:MA0145.1	MOTIF_SCORE_CHANGE=-0.069	MOTIF_POS=4	HIGH_INF_POS=Y	G	SNPS	SM
chr13	23763579	23763580	MOTIF_NAME=Jaspar_Matrix_Zfx:MA0146.1	MOTIF_SCORE_CHANGE=-0.101	MOTIF_POS=12	HIGH_INF_POS=Y	T	SNPS	SM
chr13	24512309	24512310	MOTIF_NAME=Jaspar_Matrix_Tcfcp2l1:MA0145.1	MOTIF_SCORE_CHANGE=-0.115	MOTIF_POS=1	HIGH_INF_POS=Y	A	SNPS	SM
chr13	25019856	25019857	MOTIF_NAME=Jaspar_Matrix_cMyb:PB0045.1	MOTIF_SCORE_CHANGE=-0.136	MOTIF_POS=10	HIGH_INF_POS=Y	G	SNPS	SM
chr13	41606034	41606035	MOTIF_NAME=Jaspar_Matrix_Zfx:MA0146.1	MOTIF_SCORE_CHANGE=-0.141	MOTIF_POS=12	HIGH_INF_POS=Y	A	SNPS	SM
chr13	46736298	46736299	MOTIF_NAME=Jaspar_Matrix_Klf4:MA0039.2	MOTIF_SCORE_CHANGE=-0.114	MOTIF_POS=6	HIGH_INF_POS=Y	A	SNPS	SM
chr13	58443994	58443995	MOTIF_NAME=Jaspar_Matrix_Klf4:MA0039.2	MOTIF_SCORE_CHANGE=-0.141	MOTIF_POS=2	HIGH_INF_POS=Y	T	SNPS	SM
chr13	59258756	59258757	MOTIF_NAME=Jaspar_Matrix_Esrrb:MA0141.1	MOTIF_SCORE_CHANGE=-0.086	MOTIF_POS=7	HIGH_INF_POS=Y	G	SNPS	SM
chr13	61763468	61763469	MOTIF_NAME=Jaspar_Matrix_Esrrb:MA0141.1	MOTIF_SCORE_CHANGE=-0.078	MOTIF_POS=11	HIGH_INF_POS=Y	T	SNPS	SM
chr13	63508001	63508002	MOTIF_NAME=Jaspar_Matrix_CTCF:MA0139.1	MOTIF_SCORE_CHANGE=-0.055	MOTIF_POS=13	HIGH_INF_POS=Y	A	SNPS	SM
chr13	64437571	64437572	MOTIF_NAME=Jaspar_Matrix_Tcfcp2l1:MA0145.1	MOTIF_SCORE_CHANGE=-0.069	MOTIF_POS=4	HIGH_INF_POS=Y	G	SNPS	SM
chr13	64474917	64474918	MOTIF_NAME=Jaspar_Matrix_Esrrb:MA0141.1	MOTIF_SCORE_CHANGE=-0.100	MOTIF_POS=8	HIGH_INF_POS=Y	A	SNPS	SM
chr13	65352530	65352531	MOTIF_NAME=Jaspar_Matrix_E2F1:MA0024.1	MOTIF_SCORE_CHANGE=-0.128	MOTIF_POS=3	HIGH_INF_POS=Y	G	SNPS	SM
chr13	66209381	66209382	MOTIF_NAME=Jaspar_Matrix_Klf4:MA0039.2	MOTIF_SCORE_CHANGE=-0.114	MOTIF_POS=6	HIGH_INF_POS=Y	T	SNPS	SM
chr13	66209474	66209475	MOTIF_NAME=Jaspar_Matrix_Klf4:MA0039.2	MOTIF_SCORE_CHANGE=-0.141	MOTIF_POS=2	HIGH_INF_POS=Y	T	SNPS	SM
chr13	66268130	66268131	MOTIF_NAME=Jaspar_Matrix_Esrrb:MA0141.1	MOTIF_SCORE_CHANGE=-0.086	MOTIF_POS=7	HIGH_INF_POS=Y	G	SNPS	SM
chr13	66499455	66499456	MOTIF_NAME=Jaspar_Matrix_Esrrb:MA0141.1	MOTIF_SCORE_CHANGE=-0.086	MOTIF_POS=7	HIGH_INF_POS=Y	C	SNPS	SM
chr13	66548289	66548290	MOTIF_NAME=Jaspar_Matrix_Sox2:MA0143.1	MOTIF_SCORE_CHANGE=-0.129	MOTIF_POS=5	HIGH_INF_POS=Y	C	SNPS	SM
chr13	66778556	66778557	MOTIF_NAME=Jaspar_Matrix_Klf4:MA0039.2	MOTIF_SCORE_CHANGE=-0.114	MOTIF_POS=6	HIGH_INF_POS=Y	T	SNPS	SM
chr13	67422175	67422176	MOTIF_NAME=Jaspar_Matrix_E2F1:MA0024.1	MOTIF_SCORE_CHANGE=-0.128	MOTIF_POS=1	HIGH_INF_POS=Y	G	SNPS	SM
chr13	69740009	69740010	MOTIF_NAME=Jaspar_Matrix_CTCF:MA0139.1	MOTIF_SCORE_CHANGE=-0.007	MOTIF_POS=9	HIGH_INF_POS=Y	T	SNPS	SM
chr13	70516724	70516725	MOTIF_NAME=Jaspar_Matrix_Esrrb:MA0141.1	MOTIF_SCORE_CHANGE=-0.125	MOTIF_POS=11	HIGH_INF_POS=Y	T	SNPS	SM
chr13	90924175	90924176	MOTIF_NAME=Jaspar_Matrix_E2F1:MA0024.1	MOTIF_SCORE_CHANGE=-0.128	MOTIF_POS=7	HIGH_INF_POS=Y	A	SNPS	SM
chr13	100391227	100391228	MOTIF_NAME=Jaspar_Matrix_CTCF:MA0139.1	MOTIF_SCORE_CHANGE=0.042	MOTIF_POS=9	HIGH_INF_POS=Y	T	SNPS	SM
chr13	104041256	104041257	MOTIF_NAME=Jaspar_Matrix_cMyb:MA0100.1	MOTIF_SCORE_CHANGE=-0.163	MOTIF_POS=7	HIGH_INF_POS=Y	C	SNPS	SM
chr13	119429398	119429399	MOTIF_NAME=Jaspar_Matrix_Zfx:MA0146.1	MOTIF_SCORE_CHANGE=-0.091	MOTIF_POS=13	HIGH_INF_POS=Y	C	SNPS	SM
chr13	119737131	119737132	MOTIF_NAME=Jaspar_Matrix_CTCF:MA0139.1	MOTIF_SCORE_CHANGE=-0.077	MOTIF_POS=5	HIGH_INF_POS=Y	T	SNPS	SM
chr13	119790651	119790652	MOTIF_NAME=Jaspar_Matrix_Zfx:MA0146.1	MOTIF_SCORE_CHANGE=-0.091	MOTIF_POS=13	HIGH_INF_POS=Y	G	SNPS	SM
chr14	4182508	4182509	MOTIF_NAME=Jaspar_Matrix_nMyc:MA0104.2	MOTIF_SCORE_CHANGE=-0.061	MOTIF_POS=4	HIGH_INF_POS=Y	G	SNPS	SM
chr14	4182614	4182615	MOTIF_NAME=Jaspar_Matrix_nMyc:MA0104.2	MOTIF_SCORE_CHANGE=-0.075	MOTIF_POS=5	HIGH_INF_POS=Y	T	SNPS	SM
chr14	4182614	4182615	MOTIF_NAME=Jaspar_Matrix_nMyc:MA0104.1	MOTIF_SCORE_CHANGE=-0.097	MOTIF_POS=3	HIGH_INF_POS=Y	T	SNPS	SM
chr14	4182614	4182615	MOTIF_NAME=Jaspar_Matrix_nMyc:MA0104.2	MOTIF_SCORE_CHANGE=-0.050	MOTIF_POS=6	HIGH_INF_POS=Y	T	SNPS	SM
chr14	5910989	5910990	MOTIF_NAME=Jaspar_Matrix_Esrrb:MA0141.1	MOTIF_SCORE_CHANGE=-0.102	MOTIF_POS=12	HIGH_INF_POS=Y	T	SNPS	SM
chr14	7027778	7027779	MOTIF_NAME=Jaspar_Matrix_CTCF:MA0139.1	MOTIF_SCORE_CHANGE=-0.049	MOTIF_POS=9	HIGH_INF_POS=Y	A	SNPS	SM
chr14	7244831	7244832	MOTIF_NAME=Jaspar_Matrix_E2F1:MA0024.1	MOTIF_SCORE_CHANGE=-0.128	MOTIF_POS=7	HIGH_INF_POS=Y	A	SNPS	SM
chr14	54814139	54814140	MOTIF_NAME=Jaspar_Matrix_Tcfcp2l1:MA0145.1	MOTIF_SCORE_CHANGE=-0.082	MOTIF_POS=14	HIGH_INF_POS=Y	T	SNPS	SM
chr14	88278550	88278551	MOTIF_NAME=Jaspar_Matrix_CTCF:MA0139.1	MOTIF_SCORE_CHANGE=-0.060	MOTIF_POS=5	HIGH_INF_POS=Y	T	SNPS	SM
chr14	92863134	92863135	MOTIF_NAME=Jaspar_Matrix_Esrrb:MA0141.1	MOTIF_SCORE_CHANGE=-0.125	MOTIF_POS=11	HIGH_INF_POS=Y	T	SNPS	SM
chr14	95984202	95984203	MOTIF_NAME=Jaspar_Matrix_CTCF:MA0139.1	MOTIF_SCORE_CHANGE=0.042	MOTIF_POS=9	HIGH_INF_POS=Y	A	SNPS	SM
chr14	99046095	99046096	MOTIF_NAME=Jaspar_Matrix_Zfx:MA0146.1	MOTIF_SCORE_CHANGE=-0.101	MOTIF_POS=12	HIGH_INF_POS=Y	A	SNPS	SM
chr14	99320876	99320877	MOTIF_NAME=Jaspar_Matrix_Klf4:MA0039.2	MOTIF_SCORE_CHANGE=-0.084	MOTIF_POS=2	HIGH_INF_POS=Y	A	SNPS	SM
chr14	105298786	105298787	MOTIF_NAME=Jaspar_Matrix_Esrrb:MA0141.1	MOTIF_SCORE_CHANGE=-0.108	MOTIF_POS=9	HIGH_INF_POS=Y	A	SNPS	SM
chr14	105298926	105298927	MOTIF_NAME=Jaspar_Matrix_Esrrb:MA0141.1	MOTIF_SCORE_CHANGE=-0.108	MOTIF_POS=9	HIGH_INF_POS=Y	A	SNPS	SM
chr14	121045111	121045112	MOTIF_NAME=Jaspar_Matrix_CTCF:MA0139.1	MOTIF_SCORE_CHANGE=-0.042	MOTIF_POS=9	HIGH_INF_POS=Y	C	SNPS	SM
chr15	31224238	31224239	MOTIF_NAME=Jaspar_Matrix_Klf4:MA0039.2	MOTIF_SCORE_CHANGE=-0.084	MOTIF_POS=2	HIGH_INF_POS=Y	T	SNPS	SM
chr15	42231940	42231941	MOTIF_NAME=Jaspar_Matrix_cMyb:MA0100.1	MOTIF_SCORE_CHANGE=-0.163	MOTIF_POS=5	HIGH_INF_POS=Y	T	SNPS	SM
chr15	51724326	51724327	MOTIF_NAME=Jaspar_Matrix_CTCF:MA0139.1	MOTIF_SCORE_CHANGE=-0.077	MOTIF_POS=5	HIGH_INF_POS=Y	A	SNPS	SM
chr15	85257975	85257976	MOTIF_NAME=Jaspar_Matrix_CTCF:MA0139.1	MOTIF_SCORE_CHANGE=-0.077	MOTIF_POS=5	HIGH_INF_POS=Y	T	SNPS	SM
chr15	93398087	93398088	MOTIF_NAME=Jaspar_Matrix_Zfx:MA0146.1	MOTIF_SCORE_CHANGE=-0.141	MOTIF_POS=10	HIGH_INF_POS=Y	T	SNPS	SM
chr15	93398088	93398089	MOTIF_NAME=Jaspar_Matrix_Zfx:MA0146.1	MOTIF_SCORE_CHANGE=-0.090	MOTIF_POS=9	HIGH_INF_POS=Y	G	SNPS	SM
chr15	102670880	102670881	MOTIF_NAME=Jaspar_Matrix_nMyc:MA0104.2	MOTIF_SCORE_CHANGE=-0.162	MOTIF_POS=5	HIGH_INF_POS=Y	T	SNPS	SM
chr15	102670880	102670881	MOTIF_NAME=Jaspar_Matrix_Cmyc:MA0147.1	MOTIF_SCORE_CHANGE=-0.144	MOTIF_POS=5	HIGH_INF_POS=Y	T	SNPS	SM
chr16	23416475	23416476	MOTIF_NAME=Jaspar_Matrix_Klf4:MA0039.2	MOTIF_SCORE_CHANGE=-0.084	MOTIF_POS=2	HIGH_INF_POS=Y	T	SNPS	SM
chr16	25058385	25058386	MOTIF_NAME=Jaspar_Matrix_Tcfcp2l1:MA0145.1	MOTIF_SCORE_CHANGE=-0.095	MOTIF_POS=4	HIGH_INF_POS=Y	T	SNPS	SM
chr16	30390271	30390272	MOTIF_NAME=Jaspar_Matrix_cMyb:PB0149.1	MOTIF_SCORE_CHANGE=-0.134	MOTIF_POS=8	HIGH_INF_POS=Y	T	SNPS	SM
chr16	30512576	30512577	MOTIF_NAME=Jaspar_Matrix_Zfx:MA0146.1	MOTIF_SCORE_CHANGE=-0.141	MOTIF_POS=11	HIGH_INF_POS=Y	A	SNPS	SM
chr16	30717590	30717591	MOTIF_NAME=Jaspar_Matrix_Tcfcp2l1:MA0145.1	MOTIF_SCORE_CHANGE=-0.103	MOTIF_POS=11	HIGH_INF_POS=Y	T	SNPS	SM
chr16	30717650	30717651	MOTIF_NAME=Jaspar_Matrix_Tcfcp2l1:MA0145.1	MOTIF_SCORE_CHANGE=-0.115	MOTIF_POS=1	HIGH_INF_POS=Y	T	SNPS	SM
chr16	30718211	30718212	MOTIF_NAME=Jaspar_Matrix_Tcfcp2l1:MA0145.1	MOTIF_SCORE_CHANGE=-0.115	MOTIF_POS=1	HIGH_INF_POS=Y	T	SNPS	SM
chr16	30718406	30718407	MOTIF_NAME=Jaspar_Matrix_Tcfcp2l1:MA0145.1	MOTIF_SCORE_CHANGE=-0.115	MOTIF_POS=1	HIGH_INF_POS=Y	T	SNPS	SM
chr16	30718546	30718547	MOTIF_NAME=Jaspar_Matrix_Tcfcp2l1:MA0145.1	MOTIF_SCORE_CHANGE=-0.115	MOTIF_POS=1	HIGH_INF_POS=Y	T	SNPS	SM
chr16	31275187	31275188	MOTIF_NAME=Jaspar_Matrix_E2F1:MA0024.1	MOTIF_SCORE_CHANGE=-0.128	MOTIF_POS=7	HIGH_INF_POS=Y	T	SNPS	SM
chr16	31371629	31371630	MOTIF_NAME=Jaspar_Matrix_Esrrb:MA0141.1	MOTIF_SCORE_CHANGE=-0.086	MOTIF_POS=7	HIGH_INF_POS=Y	C	SNPS	SM
chr16	31458829	31458830	MOTIF_NAME=Jaspar_Matrix_CTCF:MA0139.1	MOTIF_SCORE_CHANGE=-0.060	MOTIF_POS=5	HIGH_INF_POS=Y	T	SNPS	SM
chr16	56037754	56037755	MOTIF_NAME=Jaspar_Matrix_Zfx:MA0146.1	MOTIF_SCORE_CHANGE=-0.101	MOTIF_POS=9	HIGH_INF_POS=Y	T	SNPS	SM
chr16	91048668	91048669	MOTIF_NAME=Jaspar_Matrix_Zfx:MA0146.1	MOTIF_SCORE_CHANGE=-0.091	MOTIF_POS=13	HIGH_INF_POS=Y	G	SNPS	SM
chr16	93603690	93603691	MOTIF_NAME=Jaspar_Matrix_Zfx:MA0146.1	MOTIF_SCORE_CHANGE=-0.101	MOTIF_POS=11	HIGH_INF_POS=Y	A	SNPS	SM
chr16	93815873	93815874	MOTIF_NAME=Jaspar_Matrix_E2F1:MA0024.1	MOTIF_SCORE_CHANGE=-0.128	MOTIF_POS=7	HIGH_INF_POS=Y	T	SNPS	SM
chr17	13027875	13027876	MOTIF_NAME=Jaspar_Matrix_Tcfcp2l1:MA0145.1	MOTIF_SCORE_CHANGE=-0.082	MOTIF_POS=14	HIGH_INF_POS=Y	A	SNPS	SM
chr17	13027875	13027876	MOTIF_NAME=Jaspar_Matrix_Tcfcp2l1:MA0145.1	MOTIF_SCORE_CHANGE=-0.085	MOTIF_POS=1	HIGH_INF_POS=Y	A	SNPS	SM
chr17	24545451	24545452	MOTIF_NAME=Jaspar_Matrix_CTCF:MA0139.1	MOTIF_SCORE_CHANGE=-0.055	MOTIF_POS=13	HIGH_INF_POS=Y	A	SNPS	SM
chr17	26542898	26542899	MOTIF_NAME=Jaspar_Matrix_Zfx:MA0146.1	MOTIF_SCORE_CHANGE=-0.141	MOTIF_POS=11	HIGH_INF_POS=Y	A	SNPS	SM
chr17	26998675	26998676	MOTIF_NAME=Jaspar_Matrix_E2F1:MA0024.1	MOTIF_SCORE_CHANGE=-0.128	MOTIF_POS=6	HIGH_INF_POS=Y	T	SNPS	SM
chr17	27635408	27635409	MOTIF_NAME=Jaspar_Matrix_Klf4:MA0039.2	MOTIF_SCORE_CHANGE=-0.124	MOTIF_POS=3	HIGH_INF_POS=Y	T	SNPS	SM
chr17	28076044	28076045	MOTIF_NAME=Jaspar_Matrix_Zfx:MA0146.1	MOTIF_SCORE_CHANGE=-0.141	MOTIF_POS=10	HIGH_INF_POS=Y	A	SNPS	SM
chr17	33358595	33358596	MOTIF_NAME=Jaspar_Matrix_Cmyc:MA0147.1	MOTIF_SCORE_CHANGE=-0.054	MOTIF_POS=5	HIGH_INF_POS=Y	T	SNPS	SM
chr17	33358595	33358596	MOTIF_NAME=Jaspar_Matrix_nMyc:MA0104.2	MOTIF_SCORE_CHANGE=-0.075	MOTIF_POS=5	HIGH_INF_POS=Y	T	SNPS	SM
chr17	33358595	33358596	MOTIF_NAME=Jaspar_Matrix_nMyc:MA0104.2	MOTIF_SCORE_CHANGE=-0.050	MOTIF_POS=6	HIGH_INF_POS=Y	T	SNPS	SM
chr17	33358595	33358596	MOTIF_NAME=Jaspar_Matrix_nMyc:MA0104.1	MOTIF_SCORE_CHANGE=-0.097	MOTIF_POS=3	HIGH_INF_POS=Y	T	SNPS	SM
chr17	33818322	33818323	MOTIF_NAME=Jaspar_Matrix_Zfx:MA0146.1	MOTIF_SCORE_CHANGE=-0.141	MOTIF_POS=11	HIGH_INF_POS=Y	A	SNPS	SM
chr17	34511938	34511939	MOTIF_NAME=Jaspar_Matrix_CTCF:MA0139.1	MOTIF_SCORE_CHANGE=-0.055	MOTIF_POS=13	HIGH_INF_POS=Y	A	SNPS	SM
chr17	34972204	34972205	MOTIF_NAME=Jaspar_Matrix_Klf4:MA0039.2	MOTIF_SCORE_CHANGE=-0.084	MOTIF_POS=2	HIGH_INF_POS=Y	T	SNPS	SM
chr17	35186739	35186740	MOTIF_NAME=Jaspar_Matrix_Klf4:MA0039.2	MOTIF_SCORE_CHANGE=-0.125	MOTIF_POS=3	HIGH_INF_POS=Y	A	SNPS	SM
chr17	45195989	45195990	MOTIF_NAME=Jaspar_Matrix_CTCF:MA0139.1	MOTIF_SCORE_CHANGE=0.055	MOTIF_POS=13	HIGH_INF_POS=Y	G	SNPS	SM
chr17	45666295	45666296	MOTIF_NAME=Jaspar_Matrix_Klf4:MA0039.2	MOTIF_SCORE_CHANGE=-0.114	MOTIF_POS=6	HIGH_INF_POS=Y	T	SNPS	SM
chr17	46772518	46772519	MOTIF_NAME=Jaspar_Matrix_nMyc:MA0104.1	MOTIF_SCORE_CHANGE=-0.077	MOTIF_POS=2	HIGH_INF_POS=Y	T	SNPS	SM
chr17	46816292	46816293	MOTIF_NAME=Jaspar_Matrix_Tcfcp2l1:MA0145.1	MOTIF_SCORE_CHANGE=-0.115	MOTIF_POS=1	HIGH_INF_POS=Y	T	SNPS	SM
chr17	52649385	52649386	MOTIF_NAME=Jaspar_Matrix_CTCF:MA0139.1	MOTIF_SCORE_CHANGE=-0.066	MOTIF_POS=10	HIGH_INF_POS=Y	T	SNPS	SM
chr17	53689464	53689465	MOTIF_NAME=Jaspar_Matrix_Zfx:MA0146.1	MOTIF_SCORE_CHANGE=-0.101	MOTIF_POS=9	HIGH_INF_POS=Y	A	SNPS	SM
chr17	55226533	55226534	MOTIF_NAME=Jaspar_Matrix_Tcfcp2l1:MA0145.1	MOTIF_SCORE_CHANGE=-0.082	MOTIF_POS=14	HIGH_INF_POS=Y	T	SNPS	SM
chr17	65877153	65877154	MOTIF_NAME=Jaspar_Matrix_Klf4:MA0039.2	MOTIF_SCORE_CHANGE=-0.125	MOTIF_POS=3	HIGH_INF_POS=Y	A	SNPS	SM
chr17	70884208	70884209	MOTIF_NAME=Jaspar_Matrix_Esrrb:MA0141.1	MOTIF_SCORE_CHANGE=-0.102	MOTIF_POS=12	HIGH_INF_POS=Y	A	SNPS	SM
chr17	72465203	72465204	MOTIF_NAME=Jaspar_Matrix_Zfx:MA0146.1	MOTIF_SCORE_CHANGE=-0.101	MOTIF_POS=9	HIGH_INF_POS=Y	T	SNPS	SM
chr17	72465209	72465210	MOTIF_NAME=Jaspar_Matrix_Zfx:MA0146.1	MOTIF_SCORE_CHANGE=-0.101	MOTIF_POS=9	HIGH_INF_POS=Y	T	SNPS	SM
chr17	79035008	79035009	MOTIF_NAME=Jaspar_Matrix_Tcfcp2l1:MA0145.1	MOTIF_SCORE_CHANGE=-0.095	MOTIF_POS=4	HIGH_INF_POS=Y	A	SNPS	SM
chr17	79035013	79035014	MOTIF_NAME=Jaspar_Matrix_Tcfcp2l1:MA0145.1	MOTIF_SCORE_CHANGE=-0.095	MOTIF_POS=4	HIGH_INF_POS=Y	A	SNPS	SM
chr17	79035018	79035019	MOTIF_NAME=Jaspar_Matrix_Tcfcp2l1:MA0145.1	MOTIF_SCORE_CHANGE=-0.095	MOTIF_POS=4	HIGH_INF_POS=Y	A	SNPS	SM
chr17	79035018	79035019	MOTIF_NAME=Jaspar_Matrix_Tcfcp2l1:MA0145.1	MOTIF_SCORE_CHANGE=-0.082	MOTIF_POS=14	HIGH_INF_POS=Y	A	SNPS	SM
chr17	79035053	79035054	MOTIF_NAME=Jaspar_Matrix_Tcfcp2l1:MA0145.1	MOTIF_SCORE_CHANGE=-0.082	MOTIF_POS=14	HIGH_INF_POS=Y	A	SNPS	SM
chr17	79035073	79035074	MOTIF_NAME=Jaspar_Matrix_Tcfcp2l1:MA0145.1	MOTIF_SCORE_CHANGE=-0.095	MOTIF_POS=4	HIGH_INF_POS=Y	A	SNPS	SM
chr17	79035108	79035109	MOTIF_NAME=Jaspar_Matrix_Tcfcp2l1:MA0145.1	MOTIF_SCORE_CHANGE=-0.082	MOTIF_POS=14	HIGH_INF_POS=Y	A	SNPS	SM
chr17	79035113	79035114	MOTIF_NAME=Jaspar_Matrix_Tcfcp2l1:MA0145.1	MOTIF_SCORE_CHANGE=-0.082	MOTIF_POS=14	HIGH_INF_POS=Y	A	SNPS	SM
chr17	83723313	83723314	MOTIF_NAME=Jaspar_Matrix_Esrrb:MA0141.1	MOTIF_SCORE_CHANGE=-0.078	MOTIF_POS=11	HIGH_INF_POS=Y	T	SNPS	SM
chr17	85313990	85313991	MOTIF_NAME=Jaspar_Matrix_Esrrb:MA0141.1	MOTIF_SCORE_CHANGE=-0.069	MOTIF_POS=12	HIGH_INF_POS=Y	G	SNPS	SM
chr17	86461263	86461264	MOTIF_NAME=Jaspar_Matrix_CTCF:MA0139.1	MOTIF_SCORE_CHANGE=-0.066	MOTIF_POS=10	HIGH_INF_POS=Y	A	SNPS	SM
chr18	8357971	8357972	MOTIF_NAME=Jaspar_Matrix_Tcfcp2l1:MA0145.1	MOTIF_SCORE_CHANGE=-0.085	MOTIF_POS=1	HIGH_INF_POS=Y	T	SNPS	SM
chr18	35836236	35836237	MOTIF_NAME=Jaspar_Matrix_Esrrb:MA0141.1	MOTIF_SCORE_CHANGE=-0.099	MOTIF_POS=8	HIGH_INF_POS=Y	A	SNPS	SM
chr18	37736913	37736914	MOTIF_NAME=Jaspar_Matrix_Tcfcp2l1:MA0145.1	MOTIF_SCORE_CHANGE=-0.082	MOTIF_POS=14	HIGH_INF_POS=Y	A	SNPS	SM
chr18	38643041	38643042	MOTIF_NAME=Jaspar_Matrix_Esrrb:MA0141.1	MOTIF_SCORE_CHANGE=-0.108	MOTIF_POS=9	HIGH_INF_POS=Y	A	SNPS	SM
chr18	41936922	41936923	MOTIF_NAME=Jaspar_Matrix_Esrrb:MA0141.1	MOTIF_SCORE_CHANGE=-0.157	MOTIF_POS=7	HIGH_INF_POS=Y	C	SNPS	SM
chr18	60742320	60742321	MOTIF_NAME=Jaspar_Matrix_Esrrb:MA0141.1	MOTIF_SCORE_CHANGE=-0.108	MOTIF_POS=9	HIGH_INF_POS=Y	A	SNPS	SM
chr18	61631752	61631753	MOTIF_NAME=Jaspar_Matrix_Esrrb:MA0141.1	MOTIF_SCORE_CHANGE=-0.078	MOTIF_POS=11	HIGH_INF_POS=Y	A	SNPS	SM
chr18	61637451	61637452	MOTIF_NAME=Jaspar_Matrix_E2F1:MA0024.1	MOTIF_SCORE_CHANGE=-0.128	MOTIF_POS=7	HIGH_INF_POS=Y	T	SNPS	SM
chr18	61859926	61859927	MOTIF_NAME=Jaspar_Matrix_Tcfcp2l1:MA0145.1	MOTIF_SCORE_CHANGE=-0.095	MOTIF_POS=4	HIGH_INF_POS=Y	A	SNPS	SM
chr18	65122707	65122708	MOTIF_NAME=Jaspar_Matrix_Klf4:MA0039.2	MOTIF_SCORE_CHANGE=-0.133	MOTIF_POS=2	HIGH_INF_POS=Y	G	SNPS	SM
chr18	67268054	67268055	MOTIF_NAME=Jaspar_Matrix_Tcfcp2l1:MA0145.1	MOTIF_SCORE_CHANGE=-0.082	MOTIF_POS=14	HIGH_INF_POS=Y	A	SNPS	SM
chr18	75367028	75367029	MOTIF_NAME=Jaspar_Matrix_Zfx:MA0146.1	MOTIF_SCORE_CHANGE=-0.141	MOTIF_POS=11	HIGH_INF_POS=Y	T	SNPS	SM
chr18	75490137	75490138	MOTIF_NAME=Jaspar_Matrix_cMyb:PB0149.1	MOTIF_SCORE_CHANGE=-0.134	MOTIF_POS=7	HIGH_INF_POS=Y	G	SNPS	SM
chr18	76194109	76194110	MOTIF_NAME=Jaspar_Matrix_CTCF:MA0139.1	MOTIF_SCORE_CHANGE=-0.049	MOTIF_POS=9	HIGH_INF_POS=Y	T	SNPS	SM
chr19	5366955	5366956	MOTIF_NAME=Jaspar_Matrix_E2F1:MA0024.1	MOTIF_SCORE_CHANGE=-0.128	MOTIF_POS=2	HIGH_INF_POS=Y	C	SNPS	SM
chr19	5425413	5425414	MOTIF_NAME=Jaspar_Matrix_Tcfcp2l1:MA0145.1	MOTIF_SCORE_CHANGE=-0.069	MOTIF_POS=4	HIGH_INF_POS=Y	G	SNPS	SM
chr19	21790002	21790003	MOTIF_NAME=Jaspar_Matrix_E2F1:MA0024.1	MOTIF_SCORE_CHANGE=-0.128	MOTIF_POS=7	HIGH_INF_POS=Y	A	SNPS	SM
chr19	22553029	22553030	MOTIF_NAME=Jaspar_Matrix_Tcfcp2l1:MA0145.1	MOTIF_SCORE_CHANGE=-0.082	MOTIF_POS=14	HIGH_INF_POS=Y	T	SNPS	SM
chr19	23580331	23580332	MOTIF_NAME=Jaspar_Matrix_Esrrb:MA0141.1	MOTIF_SCORE_CHANGE=-0.069	MOTIF_POS=12	HIGH_INF_POS=Y	C	SNPS	SM
chr19	29979061	29979062	MOTIF_NAME=Jaspar_Matrix_CTCF:MA0139.1	MOTIF_SCORE_CHANGE=0.042	MOTIF_POS=9	HIGH_INF_POS=Y	T	SNPS	SM
chr19	32974786	32974787	MOTIF_NAME=Jaspar_Matrix_Tcfcp2l1:MA0145.1	MOTIF_SCORE_CHANGE=-0.085	MOTIF_POS=1	HIGH_INF_POS=Y	A	SNPS	SM
chr19	33391980	33391981	MOTIF_NAME=Jaspar_Matrix_Zfx:MA0146.1	MOTIF_SCORE_CHANGE=-0.084	MOTIF_POS=10	HIGH_INF_POS=Y	G	SNPS	SM
chr19	38325942	38325943	MOTIF_NAME=Jaspar_Matrix_E2F1:MA0024.1	MOTIF_SCORE_CHANGE=-0.128	MOTIF_POS=6	HIGH_INF_POS=Y	A	SNPS	SM
chr19	47356760	47356761	MOTIF_NAME=Jaspar_Matrix_CTCF:MA0139.1	MOTIF_SCORE_CHANGE=-0.066	MOTIF_POS=10	HIGH_INF_POS=Y	A	SNPS	SM
chr19	55537900	55537901	MOTIF_NAME=Jaspar_Matrix_CTCF:MA0139.1	MOTIF_SCORE_CHANGE=-0.066	MOTIF_POS=10	HIGH_INF_POS=Y	A	SNPS	SM
chr19	56295218	56295219	MOTIF_NAME=Jaspar_Matrix_Tcfcp2l1:MA0145.1	MOTIF_SCORE_CHANGE=-0.088	MOTIF_POS=11	HIGH_INF_POS=Y	A	SNPS	SM
chr19	56519520	56519521	MOTIF_NAME=Jaspar_Matrix_Esrrb:MA0141.1	MOTIF_SCORE_CHANGE=-0.086	MOTIF_POS=7	HIGH_INF_POS=Y	C	SNPS	SM
chr1	6117760	6117761	MOTIF_NAME=Jaspar_Matrix_Esrrb:MA0141.1	MOTIF_SCORE_CHANGE=-0.108	MOTIF_POS=12	HIGH_INF_POS=Y	C	SNPS	SM
chr1	9546149	9546150	MOTIF_NAME=Jaspar_Matrix_CTCF:MA0139.1	MOTIF_SCORE_CHANGE=-0.042	MOTIF_POS=9	HIGH_INF_POS=Y	C	SNPS	SM
chr1	16665185	16665186	MOTIF_NAME=Jaspar_Matrix_nMyc:MA0104.2	MOTIF_SCORE_CHANGE=-0.053	MOTIF_POS=8	HIGH_INF_POS=Y	A	SNPS	SM
chr1	21260242	21260243	MOTIF_NAME=Jaspar_Matrix_Esrrb:MA0141.1	MOTIF_SCORE_CHANGE=-0.086	MOTIF_POS=7	HIGH_INF_POS=Y	G	SNPS	SM
chr1	25471817	25471818	MOTIF_NAME=Jaspar_Matrix_CTCF:MA0139.1	MOTIF_SCORE_CHANGE=-0.055	MOTIF_POS=13	HIGH_INF_POS=Y	A	SNPS	SM
chr1	33945169	33945170	MOTIF_NAME=Jaspar_Matrix_Klf4:MA0039.2	MOTIF_SCORE_CHANGE=-0.084	MOTIF_POS=2	HIGH_INF_POS=Y	A	SNPS	SM
chr1	38904106	38904107	MOTIF_NAME=Jaspar_Matrix_Esrrb:MA0141.1	MOTIF_SCORE_CHANGE=-0.069	MOTIF_POS=12	HIGH_INF_POS=Y	C	SNPS	SM
chr1	39655034	39655035	MOTIF_NAME=Jaspar_Matrix_E2F1:MA0024.1	MOTIF_SCORE_CHANGE=-0.128	MOTIF_POS=7	HIGH_INF_POS=Y	T	SNPS	SM
chr1	57377963	57377964	MOTIF_NAME=Jaspar_Matrix_Zfx:MA0146.1	MOTIF_SCORE_CHANGE=-0.101	MOTIF_POS=12	HIGH_INF_POS=Y	T	SNPS	SM
chr1	60054853	60054854	MOTIF_NAME=Jaspar_Matrix_CTCF:MA0139.1	MOTIF_SCORE_CHANGE=-0.055	MOTIF_POS=13	HIGH_INF_POS=Y	A	SNPS	SM
chr1	63658195	63658196	MOTIF_NAME=Jaspar_Matrix_CTCF:MA0139.1	MOTIF_SCORE_CHANGE=0.116	MOTIF_POS=10	HIGH_INF_POS=Y	G	SNPS	SM
chr1	74354055	74354056	MOTIF_NAME=Jaspar_Matrix_Tcfcp2l1:MA0145.1	MOTIF_SCORE_CHANGE=-0.103	MOTIF_POS=11	HIGH_INF_POS=Y	T	SNPS	SM
chr1	74354055	74354056	MOTIF_NAME=Jaspar_Matrix_Tcfcp2l1:MA0145.1	MOTIF_SCORE_CHANGE=-0.115	MOTIF_POS=1	HIGH_INF_POS=Y	T	SNPS	SM
chr1	74354060	74354061	MOTIF_NAME=Jaspar_Matrix_Tcfcp2l1:MA0145.1	MOTIF_SCORE_CHANGE=-0.115	MOTIF_POS=1	HIGH_INF_POS=Y	T	SNPS	SM
chr1	82245405	82245406	MOTIF_NAME=Jaspar_Matrix_Tcfcp2l1:MA0145.1	MOTIF_SCORE_CHANGE=-0.085	MOTIF_POS=1	HIGH_INF_POS=Y	A	SNPS	SM
chr1	86179009	86179010	MOTIF_NAME=Jaspar_Matrix_CTCF:MA0139.1	MOTIF_SCORE_CHANGE=0.006	MOTIF_POS=9	HIGH_INF_POS=Y	T	SNPS	SM
chr1	88462996	88462997	MOTIF_NAME=Jaspar_Matrix_Tcfcp2l1:MA0145.1	MOTIF_SCORE_CHANGE=-0.085	MOTIF_POS=1	HIGH_INF_POS=Y	A	SNPS	SM
chr1	93607903	93607904	MOTIF_NAME=Jaspar_Matrix_Klf4:MA0039.2	MOTIF_SCORE_CHANGE=-0.141	MOTIF_POS=2	HIGH_INF_POS=Y	T	SNPS	SM
chr1	123414359	123414360	MOTIF_NAME=Jaspar_Matrix_CTCF:MA0139.1	MOTIF_SCORE_CHANGE=-0.055	MOTIF_POS=13	HIGH_INF_POS=Y	T	SNPS	SM
chr1	143777152	143777153	MOTIF_NAME=Jaspar_Matrix_CTCF:MA0139.1	MOTIF_SCORE_CHANGE=-0.042	MOTIF_POS=9	HIGH_INF_POS=Y	G	SNPS	SM
chr1	150824814	150824815	MOTIF_NAME=Jaspar_Matrix_CTCF:MA0139.1	MOTIF_SCORE_CHANGE=-0.055	MOTIF_POS=13	HIGH_INF_POS=Y	A	SNPS	SM
chr1	151702952	151702953	MOTIF_NAME=Jaspar_Matrix_CTCF:MA0139.1	MOTIF_SCORE_CHANGE=-0.060	MOTIF_POS=5	HIGH_INF_POS=Y	T	SNPS	SM
chr1	153090290	153090291	MOTIF_NAME=Jaspar_Matrix_CTCF:MA0139.1	MOTIF_SCORE_CHANGE=0.049	MOTIF_POS=9	HIGH_INF_POS=Y	A	SNPS	SM
chr1	166818836	166818837	MOTIF_NAME=Jaspar_Matrix_cMyb:PB0045.1	MOTIF_SCORE_CHANGE=-0.136	MOTIF_POS=10	HIGH_INF_POS=Y	G	SNPS	SM
chr1	167340239	167340240	MOTIF_NAME=Jaspar_Matrix_CTCF:MA0139.1	MOTIF_SCORE_CHANGE=-0.115	MOTIF_POS=13	HIGH_INF_POS=Y	C	SNPS	SM
chr1	169517739	169517740	MOTIF_NAME=Jaspar_Matrix_CTCF:MA0139.1	MOTIF_SCORE_CHANGE=-0.055	MOTIF_POS=13	HIGH_INF_POS=Y	A	SNPS	SM
chr1	171187925	171187926	MOTIF_NAME=Jaspar_Matrix_Esrrb:MA0141.1	MOTIF_SCORE_CHANGE=-0.078	MOTIF_POS=11	HIGH_INF_POS=Y	T	SNPS	SM
chr1	176046483	176046484	MOTIF_NAME=Jaspar_Matrix_Tcfcp2l1:MA0145.1	MOTIF_SCORE_CHANGE=-0.035	MOTIF_POS=1	HIGH_INF_POS=Y	T	SNPS	SM
chr1	176836759	176836760	MOTIF_NAME=Jaspar_Matrix_cMyb:MA0100.1	MOTIF_SCORE_CHANGE=-0.082	MOTIF_POS=3	HIGH_INF_POS=Y	A	SNPS	SM
chr1	176836759	176836760	MOTIF_NAME=Jaspar_Matrix_cMyb:PB0045.1	MOTIF_SCORE_CHANGE=-0.068	MOTIF_POS=8	HIGH_INF_POS=Y	A	SNPS	SM
chr1	176993518	176993519	MOTIF_NAME=Jaspar_Matrix_Tcfcp2l1:MA0145.1	MOTIF_SCORE_CHANGE=-0.095	MOTIF_POS=4	HIGH_INF_POS=Y	A	SNPS	SM
chr1	176993518	176993519	MOTIF_NAME=Jaspar_Matrix_Tcfcp2l1:MA0145.1	MOTIF_SCORE_CHANGE=-0.088	MOTIF_POS=11	HIGH_INF_POS=Y	A	SNPS	SM
chr1	180850056	180850057	MOTIF_NAME=Jaspar_Matrix_E2F1:MA0024.1	MOTIF_SCORE_CHANGE=-0.128	MOTIF_POS=2	HIGH_INF_POS=Y	C	SNPS	SM
chr1	180889704	180889705	MOTIF_NAME=Jaspar_Matrix_CTCF:MA0139.1	MOTIF_SCORE_CHANGE=-0.042	MOTIF_POS=9	HIGH_INF_POS=Y	C	SNPS	SM
chr2	3352815	3352816	MOTIF_NAME=Jaspar_Matrix_CTCF:MA0139.1	MOTIF_SCORE_CHANGE=-0.055	MOTIF_POS=13	HIGH_INF_POS=Y	A	SNPS	SM
chr2	5760656	5760657	MOTIF_NAME=Jaspar_Matrix_E2F1:MA0024.1	MOTIF_SCORE_CHANGE=-0.128	MOTIF_POS=7	HIGH_INF_POS=Y	T	SNPS	SM
chr2	6449774	6449775	MOTIF_NAME=Jaspar_Matrix_Tcfcp2l1:MA0145.1	MOTIF_SCORE_CHANGE=-0.085	MOTIF_POS=1	HIGH_INF_POS=Y	T	SNPS	SM
chr2	33527927	33527928	MOTIF_NAME=Jaspar_Matrix_CTCF:MA0139.1	MOTIF_SCORE_CHANGE=-0.066	MOTIF_POS=10	HIGH_INF_POS=Y	A	SNPS	SM
chr2	39420980	39420981	MOTIF_NAME=Jaspar_Matrix_Zfx:MA0146.1	MOTIF_SCORE_CHANGE=-0.141	MOTIF_POS=13	HIGH_INF_POS=Y	G	SNPS	SM
chr2	40862411	40862412	MOTIF_NAME=Jaspar_Matrix_CTCF:MA0139.1	MOTIF_SCORE_CHANGE=-0.060	MOTIF_POS=13	HIGH_INF_POS=Y	T	SNPS	SM
chr2	71338460	71338461	MOTIF_NAME=Jaspar_Matrix_cMyb:PB0149.1	MOTIF_SCORE_CHANGE=-0.088	MOTIF_POS=6	HIGH_INF_POS=Y	G	SNPS	SM
chr2	71655871	71655872	MOTIF_NAME=Jaspar_Matrix_E2F1:MA0024.1	MOTIF_SCORE_CHANGE=-0.128	MOTIF_POS=6	HIGH_INF_POS=Y	G	SNPS	SM
chr2	75452751	75452752	MOTIF_NAME=Jaspar_Matrix_cMyb:MA0100.1	MOTIF_SCORE_CHANGE=-0.099	MOTIF_POS=3	HIGH_INF_POS=Y	C	SNPS	SM
chr2	75634614	75634615	MOTIF_NAME=Jaspar_Matrix_nMyc:MA0104.2	MOTIF_SCORE_CHANGE=-0.075	MOTIF_POS=5	HIGH_INF_POS=Y	A	SNPS	SM
chr2	102060678	102060679	MOTIF_NAME=Jaspar_Matrix_Esrrb:MA0141.1	MOTIF_SCORE_CHANGE=-0.102	MOTIF_POS=12	HIGH_INF_POS=Y	T	SNPS	SM
chr2	104556707	104556708	MOTIF_NAME=Jaspar_Matrix_Zfx:MA0146.1	MOTIF_SCORE_CHANGE=-0.091	MOTIF_POS=13	HIGH_INF_POS=Y	C	SNPS	SM
chr2	119277811	119277812	MOTIF_NAME=Jaspar_Matrix_Zfx:MA0146.1	MOTIF_SCORE_CHANGE=-0.141	MOTIF_POS=13	HIGH_INF_POS=Y	A	SNPS	SM
chr2	121511381	121511382	MOTIF_NAME=Jaspar_Matrix_Tcfcp2l1:MA0145.1	MOTIF_SCORE_CHANGE=-0.035	MOTIF_POS=11	HIGH_INF_POS=Y	A	SNPS	SM
chr2	122148044	122148045	MOTIF_NAME=Jaspar_Matrix_E2F1:MA0024.1	MOTIF_SCORE_CHANGE=-0.128	MOTIF_POS=2	HIGH_INF_POS=Y	C	SNPS	SM
chr2	152705422	152705423	MOTIF_NAME=Jaspar_Matrix_Esrrb:MA0141.1	MOTIF_SCORE_CHANGE=-0.069	MOTIF_POS=12	HIGH_INF_POS=Y	G	SNPS	SM
chr2	154217491	154217492	MOTIF_NAME=Jaspar_Matrix_Tcfcp2l1:MA0145.1	MOTIF_SCORE_CHANGE=-0.103	MOTIF_POS=11	HIGH_INF_POS=Y	A	SNPS	SM
chr2	155019926	155019927	MOTIF_NAME=Jaspar_Matrix_CTCF:MA0139.1	MOTIF_SCORE_CHANGE=-0.060	MOTIF_POS=13	HIGH_INF_POS=Y	A	SNPS	SM
chr2	155663262	155663263	MOTIF_NAME=Jaspar_Matrix_CTCF:MA0139.1	MOTIF_SCORE_CHANGE=-0.072	MOTIF_POS=10	HIGH_INF_POS=Y	T	SNPS	SM
chr2	155930398	155930399	MOTIF_NAME=Jaspar_Matrix_Zfx:MA0146.1	MOTIF_SCORE_CHANGE=-0.141	MOTIF_POS=13	HIGH_INF_POS=Y	C	SNPS	SM
chr2	157392294	157392295	MOTIF_NAME=Jaspar_Matrix_Esrrb:MA0141.1	MOTIF_SCORE_CHANGE=-0.103	MOTIF_POS=7	HIGH_INF_POS=Y	A	SNPS	SM
chr2	158210703	158210704	MOTIF_NAME=Jaspar_Matrix_CTCF:MA0139.1	MOTIF_SCORE_CHANGE=0.055	MOTIF_POS=13	HIGH_INF_POS=Y	C	SNPS	SM
chr2	163461595	163461596	MOTIF_NAME=Jaspar_Matrix_Esrrb:MA0141.1	MOTIF_SCORE_CHANGE=-0.086	MOTIF_POS=7	HIGH_INF_POS=Y	G	SNPS	SM
chr2	164705447	164705448	MOTIF_NAME=Jaspar_Matrix_Zfx:MA0146.1	MOTIF_SCORE_CHANGE=-0.090	MOTIF_POS=9	HIGH_INF_POS=Y	C	SNPS	SM
chr2	169383904	169383905	MOTIF_NAME=Jaspar_Matrix_CTCF:MA0139.1	MOTIF_SCORE_CHANGE=-0.055	MOTIF_POS=13	HIGH_INF_POS=Y	A	SNPS	SM
chr2	169431716	169431717	MOTIF_NAME=Jaspar_Matrix_CTCF:MA0139.1	MOTIF_SCORE_CHANGE=0.066	MOTIF_POS=10	HIGH_INF_POS=Y	G	SNPS	SM
chr2	173633557	173633558	MOTIF_NAME=Jaspar_Matrix_Esrrb:MA0141.1	MOTIF_SCORE_CHANGE=-0.138	MOTIF_POS=8	HIGH_INF_POS=Y	C	SNPS	SM
chr2	173660178	173660179	MOTIF_NAME=Jaspar_Matrix_Zfx:MA0146.1	MOTIF_SCORE_CHANGE=-0.141	MOTIF_POS=11	HIGH_INF_POS=Y	C	SNPS	SM
chr2	178622927	178622928	MOTIF_NAME=Jaspar_Matrix_Tcfcp2l1:MA0145.1	MOTIF_SCORE_CHANGE=-0.095	MOTIF_POS=4	HIGH_INF_POS=Y	A	SNPS	SM
chr2	179873458	179873459	MOTIF_NAME=Jaspar_Matrix_CTCF:MA0139.1	MOTIF_SCORE_CHANGE=-0.055	MOTIF_POS=13	HIGH_INF_POS=Y	T	SNPS	SM
chr3	9109965	9109966	MOTIF_NAME=Jaspar_Matrix_Zfx:MA0146.1	MOTIF_SCORE_CHANGE=-0.091	MOTIF_POS=13	HIGH_INF_POS=Y	G	SNPS	SM
chr3	9364466	9364467	MOTIF_NAME=Jaspar_Matrix_Esrrb:MA0141.1	MOTIF_SCORE_CHANGE=-0.103	MOTIF_POS=7	HIGH_INF_POS=Y	A	SNPS	SM
chr3	9517650	9517651	MOTIF_NAME=Jaspar_Matrix_Tcfcp2l1:MA0145.1	MOTIF_SCORE_CHANGE=-0.095	MOTIF_POS=4	HIGH_INF_POS=Y	A	SNPS	SM
chr3	11213328	11213329	MOTIF_NAME=Jaspar_Matrix_E2F1:MA0024.1	MOTIF_SCORE_CHANGE=-0.128	MOTIF_POS=6	HIGH_INF_POS=Y	T	SNPS	SM
chr3	22038098	22038099	MOTIF_NAME=Jaspar_Matrix_Tcfcp2l1:MA0145.1	MOTIF_SCORE_CHANGE=-0.085	MOTIF_POS=1	HIGH_INF_POS=Y	A	SNPS	SM
chr3	36572283	36572284	MOTIF_NAME=Jaspar_Matrix_CTCF:MA0139.1	MOTIF_SCORE_CHANGE=-0.042	MOTIF_POS=9	HIGH_INF_POS=Y	C	SNPS	SM
chr3	41355930	41355931	MOTIF_NAME=Jaspar_Matrix_Esrrb:MA0141.1	MOTIF_SCORE_CHANGE=-0.113	MOTIF_POS=9	HIGH_INF_POS=Y	T	SNPS	SM
chr3	74245092	74245093	MOTIF_NAME=Jaspar_Matrix_Tcfcp2l1:MA0145.1	MOTIF_SCORE_CHANGE=-0.088	MOTIF_POS=11	HIGH_INF_POS=Y	T	SNPS	SM
chr3	86910260	86910261	MOTIF_NAME=Jaspar_Matrix_Zfx:MA0146.1	MOTIF_SCORE_CHANGE=-0.141	MOTIF_POS=11	HIGH_INF_POS=Y	A	SNPS	SM
chr3	86910385	86910386	MOTIF_NAME=Jaspar_Matrix_Zfx:MA0146.1	MOTIF_SCORE_CHANGE=-0.141	MOTIF_POS=11	HIGH_INF_POS=Y	A	SNPS	SM
chr3	86910469	86910470	MOTIF_NAME=Jaspar_Matrix_Zfx:MA0146.1	MOTIF_SCORE_CHANGE=-0.141	MOTIF_POS=11	HIGH_INF_POS=Y	A	SNPS	SM
chr3	86910511	86910512	MOTIF_NAME=Jaspar_Matrix_Zfx:MA0146.1	MOTIF_SCORE_CHANGE=-0.141	MOTIF_POS=11	HIGH_INF_POS=Y	A	SNPS	SM
chr3	86910678	86910679	MOTIF_NAME=Jaspar_Matrix_Zfx:MA0146.1	MOTIF_SCORE_CHANGE=-0.141	MOTIF_POS=11	HIGH_INF_POS=Y	A	SNPS	SM
chr3	86910680	86910681	MOTIF_NAME=Jaspar_Matrix_Zfx:MA0146.1	MOTIF_SCORE_CHANGE=-0.066	MOTIF_POS=9	HIGH_INF_POS=Y	T	SNPS	SM
chr3	87033599	87033600	MOTIF_NAME=Jaspar_Matrix_CTCF:MA0139.1	MOTIF_SCORE_CHANGE=-0.055	MOTIF_POS=13	HIGH_INF_POS=Y	A	SNPS	SM
chr3	87322703	87322704	MOTIF_NAME=Jaspar_Matrix_E2F1:MA0024.1	MOTIF_SCORE_CHANGE=-0.128	MOTIF_POS=2	HIGH_INF_POS=Y	C	SNPS	SM
chr3	87411341	87411342	MOTIF_NAME=Jaspar_Matrix_CTCF:MA0139.1	MOTIF_SCORE_CHANGE=-0.066	MOTIF_POS=10	HIGH_INF_POS=Y	A	SNPS	SM
chr3	96575380	96575381	MOTIF_NAME=Jaspar_Matrix_Zfx:MA0146.1	MOTIF_SCORE_CHANGE=-0.141	MOTIF_POS=11	HIGH_INF_POS=Y	T	SNPS	SM
chr3	96575380	96575381	MOTIF_NAME=Jaspar_Matrix_Zfx:MA0146.1	MOTIF_SCORE_CHANGE=-0.141	MOTIF_POS=10	HIGH_INF_POS=Y	T	SNPS	SM
chr3	101447492	101447493	MOTIF_NAME=Jaspar_Matrix_Esrrb:MA0141.1	MOTIF_SCORE_CHANGE=-0.102	MOTIF_POS=12	HIGH_INF_POS=Y	A	SNPS	SM
chr3	109123145	109123146	MOTIF_NAME=Jaspar_Matrix_Klf4:MA0039.2	MOTIF_SCORE_CHANGE=-0.124	MOTIF_POS=3	HIGH_INF_POS=Y	T	SNPS	SM
chr3	116508213	116508214	MOTIF_NAME=Jaspar_Matrix_Zfx:MA0146.1	MOTIF_SCORE_CHANGE=-0.066	MOTIF_POS=9	HIGH_INF_POS=Y	T	SNPS	SM
chr3	121815446	121815447	MOTIF_NAME=Jaspar_Matrix_Zfx:MA0146.1	MOTIF_SCORE_CHANGE=-0.141	MOTIF_POS=13	HIGH_INF_POS=Y	A	SNPS	SM
chr3	122088258	122088259	MOTIF_NAME=Jaspar_Matrix_Klf4:MA0039.2	MOTIF_SCORE_CHANGE=-0.114	MOTIF_POS=6	HIGH_INF_POS=Y	T	SNPS	SM
chr3	122095145	122095146	MOTIF_NAME=Jaspar_Matrix_CTCF:MA0139.1	MOTIF_SCORE_CHANGE=-0.055	MOTIF_POS=13	HIGH_INF_POS=Y	A	SNPS	SM
chr3	122119922	122119923	MOTIF_NAME=Jaspar_Matrix_CTCF:MA0139.1	MOTIF_SCORE_CHANGE=0.042	MOTIF_POS=9	HIGH_INF_POS=Y	A	SNPS	SM
chr3	122184299	122184300	MOTIF_NAME=Jaspar_Matrix_CTCF:MA0139.1	MOTIF_SCORE_CHANGE=-0.060	MOTIF_POS=5	HIGH_INF_POS=Y	T	SNPS	SM
chr3	122434515	122434516	MOTIF_NAME=Jaspar_Matrix_Esrrb:MA0141.1	MOTIF_SCORE_CHANGE=-0.086	MOTIF_POS=7	HIGH_INF_POS=Y	G	SNPS	SM
chr3	124556200	124556201	MOTIF_NAME=Jaspar_Matrix_cMyb:PB0149.1	MOTIF_SCORE_CHANGE=-0.134	MOTIF_POS=6	HIGH_INF_POS=Y	C	SNPS	SM
chr3	142755930	142755931	MOTIF_NAME=Jaspar_Matrix_CTCF:MA0139.1	MOTIF_SCORE_CHANGE=0.055	MOTIF_POS=13	HIGH_INF_POS=Y	C	SNPS	SM
chr4	42963674	42963675	MOTIF_NAME=Jaspar_Matrix_CTCF:MA0139.1	MOTIF_SCORE_CHANGE=-0.077	MOTIF_POS=5	HIGH_INF_POS=Y	A	SNPS	SM
chr4	43578553	43578554	MOTIF_NAME=Jaspar_Matrix_Zfx:MA0146.1	MOTIF_SCORE_CHANGE=-0.141	MOTIF_POS=11	HIGH_INF_POS=Y	G	SNPS	SM
chr4	43974924	43974925	MOTIF_NAME=Jaspar_Matrix_Esrrb:MA0141.1	MOTIF_SCORE_CHANGE=-0.086	MOTIF_POS=7	HIGH_INF_POS=Y	G	SNPS	SM
chr4	44200167	44200168	MOTIF_NAME=Jaspar_Matrix_CTCF:MA0139.1	MOTIF_SCORE_CHANGE=-0.055	MOTIF_POS=13	HIGH_INF_POS=Y	A	SNPS	SM
chr4	44200167	44200168	MOTIF_NAME=Jaspar_Matrix_CTCF:MA0139.1	MOTIF_SCORE_CHANGE=-0.077	MOTIF_POS=5	HIGH_INF_POS=Y	A	SNPS	SM
chr4	45768698	45768699	MOTIF_NAME=Jaspar_Matrix_E2F1:MA0024.1	MOTIF_SCORE_CHANGE=-0.128	MOTIF_POS=6	HIGH_INF_POS=Y	A	SNPS	SM
chr4	58304158	58304159	MOTIF_NAME=Jaspar_Matrix_cMyb:MA0100.1	MOTIF_SCORE_CHANGE=-0.100	MOTIF_POS=5	HIGH_INF_POS=Y	T	SNPS	SM
chr4	62907212	62907213	MOTIF_NAME=Jaspar_Matrix_CTCF:MA0139.1	MOTIF_SCORE_CHANGE=0.060	MOTIF_POS=13	HIGH_INF_POS=Y	C	SNPS	SM
chr4	67208529	67208530	MOTIF_NAME=Jaspar_Matrix_Tcfcp2l1:MA0145.1	MOTIF_SCORE_CHANGE=-0.103	MOTIF_POS=11	HIGH_INF_POS=Y	A	SNPS	SM
chr4	67208529	67208530	MOTIF_NAME=Jaspar_Matrix_Tcfcp2l1:MA0145.1	MOTIF_SCORE_CHANGE=-0.115	MOTIF_POS=1	HIGH_INF_POS=Y	A	SNPS	SM
chr4	67208569	67208570	MOTIF_NAME=Jaspar_Matrix_Tcfcp2l1:MA0145.1	MOTIF_SCORE_CHANGE=-0.115	MOTIF_POS=1	HIGH_INF_POS=Y	A	SNPS	SM
chr4	67208569	67208570	MOTIF_NAME=Jaspar_Matrix_Tcfcp2l1:MA0145.1	MOTIF_SCORE_CHANGE=-0.103	MOTIF_POS=11	HIGH_INF_POS=Y	A	SNPS	SM
chr4	67208629	67208630	MOTIF_NAME=Jaspar_Matrix_Tcfcp2l1:MA0145.1	MOTIF_SCORE_CHANGE=-0.115	MOTIF_POS=1	HIGH_INF_POS=Y	A	SNPS	SM
chr4	67208629	67208630	MOTIF_NAME=Jaspar_Matrix_Tcfcp2l1:MA0145.1	MOTIF_SCORE_CHANGE=-0.103	MOTIF_POS=11	HIGH_INF_POS=Y	A	SNPS	SM
chr4	67208634	67208635	MOTIF_NAME=Jaspar_Matrix_Tcfcp2l1:MA0145.1	MOTIF_SCORE_CHANGE=-0.103	MOTIF_POS=11	HIGH_INF_POS=Y	A	SNPS	SM
chr4	67208639	67208640	MOTIF_NAME=Jaspar_Matrix_Tcfcp2l1:MA0145.1	MOTIF_SCORE_CHANGE=-0.103	MOTIF_POS=11	HIGH_INF_POS=Y	A	SNPS	SM
chr4	67208639	67208640	MOTIF_NAME=Jaspar_Matrix_Tcfcp2l1:MA0145.1	MOTIF_SCORE_CHANGE=-0.115	MOTIF_POS=1	HIGH_INF_POS=Y	A	SNPS	SM
chr4	74231159	74231160	MOTIF_NAME=Jaspar_Matrix_CTCF:MA0139.1	MOTIF_SCORE_CHANGE=-0.077	MOTIF_POS=5	HIGH_INF_POS=Y	T	SNPS	SM
chr4	83375430	83375431	MOTIF_NAME=Jaspar_Matrix_CTCF:MA0139.1	MOTIF_SCORE_CHANGE=-0.116	MOTIF_POS=5	HIGH_INF_POS=Y	G	SNPS	SM
chr4	88754838	88754839	MOTIF_NAME=Jaspar_Matrix_CTCF:MA0139.1	MOTIF_SCORE_CHANGE=-0.077	MOTIF_POS=5	HIGH_INF_POS=Y	A	SNPS	SM
chr4	98857127	98857128	MOTIF_NAME=Jaspar_Matrix_Zfx:MA0146.1	MOTIF_SCORE_CHANGE=-0.101	MOTIF_POS=12	HIGH_INF_POS=Y	T	SNPS	SM
chr4	116246113	116246114	MOTIF_NAME=Jaspar_Matrix_CTCF:MA0139.1	MOTIF_SCORE_CHANGE=-0.055	MOTIF_POS=13	HIGH_INF_POS=Y	A	SNPS	SM
chr4	127198833	127198834	MOTIF_NAME=Jaspar_Matrix_Tcfcp2l1:MA0145.1	MOTIF_SCORE_CHANGE=-0.107	MOTIF_POS=4	HIGH_INF_POS=Y	A	SNPS	SM
chr4	127335224	127335225	MOTIF_NAME=Jaspar_Matrix_Klf4:MA0039.2	MOTIF_SCORE_CHANGE=-0.122	MOTIF_POS=6	HIGH_INF_POS=Y	C	SNPS	SM
chr4	128774705	128774706	MOTIF_NAME=Jaspar_Matrix_CTCF:MA0139.1	MOTIF_SCORE_CHANGE=0.055	MOTIF_POS=13	HIGH_INF_POS=Y	G	SNPS	SM
chr4	128947438	128947439	MOTIF_NAME=Jaspar_Matrix_Klf4:MA0039.2	MOTIF_SCORE_CHANGE=-0.124	MOTIF_POS=3	HIGH_INF_POS=Y	T	SNPS	SM
chr4	129242857	129242858	MOTIF_NAME=Jaspar_Matrix_Esrrb:MA0141.1	MOTIF_SCORE_CHANGE=-0.099	MOTIF_POS=8	HIGH_INF_POS=Y	A	SNPS	SM
chr4	129364898	129364899	MOTIF_NAME=Jaspar_Matrix_Tcfcp2l1:MA0145.1	MOTIF_SCORE_CHANGE=-0.082	MOTIF_POS=14	HIGH_INF_POS=Y	A	SNPS	SM
chr4	131460899	131460900	MOTIF_NAME=Jaspar_Matrix_Esrrb:MA0141.1	MOTIF_SCORE_CHANGE=-0.099	MOTIF_POS=8	HIGH_INF_POS=Y	A	SNPS	SM
chr4	131819244	131819245	MOTIF_NAME=Jaspar_Matrix_Zfx:MA0146.1	MOTIF_SCORE_CHANGE=-0.141	MOTIF_POS=11	HIGH_INF_POS=Y	A	SNPS	SM
chr4	132133936	132133937	MOTIF_NAME=Jaspar_Matrix_E2F1:MA0024.1	MOTIF_SCORE_CHANGE=-0.128	MOTIF_POS=7	HIGH_INF_POS=Y	A	SNPS	SM
chr4	132180907	132180908	MOTIF_NAME=Jaspar_Matrix_CTCF:MA0139.1	MOTIF_SCORE_CHANGE=0.055	MOTIF_POS=13	HIGH_INF_POS=Y	G	SNPS	SM
chr4	132194572	132194573	MOTIF_NAME=Jaspar_Matrix_cMyb:MA0100.1	MOTIF_SCORE_CHANGE=-0.162	MOTIF_POS=3	HIGH_INF_POS=Y	T	SNPS	SM
chr4	132329571	132329572	MOTIF_NAME=Jaspar_Matrix_Klf4:MA0039.2	MOTIF_SCORE_CHANGE=-0.084	MOTIF_POS=2	HIGH_INF_POS=Y	A	SNPS	SM
chr4	132329619	132329620	MOTIF_NAME=Jaspar_Matrix_Zfx:MA0146.1	MOTIF_SCORE_CHANGE=-0.101	MOTIF_POS=12	HIGH_INF_POS=Y	A	SNPS	SM
chr4	134187345	134187346	MOTIF_NAME=Jaspar_Matrix_CTCF:MA0139.1	MOTIF_SCORE_CHANGE=-0.066	MOTIF_POS=10	HIGH_INF_POS=Y	A	SNPS	SM
chr4	135478048	135478049	MOTIF_NAME=Jaspar_Matrix_Esrrb:MA0141.1	MOTIF_SCORE_CHANGE=-0.069	MOTIF_POS=12	HIGH_INF_POS=Y	C	SNPS	SM
chr4	135478049	135478050	MOTIF_NAME=Jaspar_Matrix_Esrrb:MA0141.1	MOTIF_SCORE_CHANGE=-0.078	MOTIF_POS=11	HIGH_INF_POS=Y	A	SNPS	SM
chr4	135889353	135889354	MOTIF_NAME=Jaspar_Matrix_Esrrb:MA0141.1	MOTIF_SCORE_CHANGE=-0.108	MOTIF_POS=9	HIGH_INF_POS=Y	A	SNPS	SM
chr4	136176233	136176234	MOTIF_NAME=Jaspar_Matrix_Esrrb:MA0141.1	MOTIF_SCORE_CHANGE=-0.069	MOTIF_POS=12	HIGH_INF_POS=Y	G	SNPS	SM
chr4	136860391	136860392	MOTIF_NAME=Jaspar_Matrix_CTCF:MA0139.1	MOTIF_SCORE_CHANGE=-0.060	MOTIF_POS=13	HIGH_INF_POS=Y	A	SNPS	SM
chr4	137752037	137752038	MOTIF_NAME=Jaspar_Matrix_Esrrb:MA0141.1	MOTIF_SCORE_CHANGE=-0.099	MOTIF_POS=8	HIGH_INF_POS=Y	A	SNPS	SM
chr4	137836254	137836255	MOTIF_NAME=Jaspar_Matrix_Tcfcp2l1:MA0145.1	MOTIF_SCORE_CHANGE=-0.095	MOTIF_POS=4	HIGH_INF_POS=Y	A	SNPS	SM
chr4	137954987	137954988	MOTIF_NAME=Jaspar_Matrix_CTCF:MA0139.1	MOTIF_SCORE_CHANGE=0.055	MOTIF_POS=13	HIGH_INF_POS=Y	G	SNPS	SM
chr4	138497448	138497449	MOTIF_NAME=Jaspar_Matrix_CTCF:MA0139.1	MOTIF_SCORE_CHANGE=-0.060	MOTIF_POS=13	HIGH_INF_POS=Y	T	SNPS	SM
chr4	138941177	138941178	MOTIF_NAME=Jaspar_Matrix_Esrrb:MA0141.1	MOTIF_SCORE_CHANGE=-0.078	MOTIF_POS=11	HIGH_INF_POS=Y	A	SNPS	SM
chr4	138972407	138972408	MOTIF_NAME=Jaspar_Matrix_Tcfcp2l1:MA0145.1	MOTIF_SCORE_CHANGE=-0.095	MOTIF_POS=4	HIGH_INF_POS=Y	A	SNPS	SM
chr4	138985069	138985070	MOTIF_NAME=Jaspar_Matrix_Esrrb:MA0141.1	MOTIF_SCORE_CHANGE=-0.099	MOTIF_POS=8	HIGH_INF_POS=Y	T	SNPS	SM
chr4	139086155	139086156	MOTIF_NAME=Jaspar_Matrix_CTCF:MA0139.1	MOTIF_SCORE_CHANGE=-0.077	MOTIF_POS=5	HIGH_INF_POS=Y	T	SNPS	SM
chr4	139925461	139925462	MOTIF_NAME=Jaspar_Matrix_CTCF:MA0139.1	MOTIF_SCORE_CHANGE=-0.060	MOTIF_POS=13	HIGH_INF_POS=Y	T	SNPS	SM
chr4	139969847	139969848	MOTIF_NAME=Jaspar_Matrix_Tcfcp2l1:MA0145.1	MOTIF_SCORE_CHANGE=-0.082	MOTIF_POS=14	HIGH_INF_POS=Y	T	SNPS	SM
chr4	139969847	139969848	MOTIF_NAME=Jaspar_Matrix_Tcfcp2l1:MA0145.1	MOTIF_SCORE_CHANGE=-0.095	MOTIF_POS=4	HIGH_INF_POS=Y	T	SNPS	SM
chr4	141564803	141564804	MOTIF_NAME=Jaspar_Matrix_E2F1:MA0024.1	MOTIF_SCORE_CHANGE=-0.128	MOTIF_POS=7	HIGH_INF_POS=Y	A	SNPS	SM
chr4	141731933	141731934	MOTIF_NAME=Jaspar_Matrix_Esrrb:MA0141.1	MOTIF_SCORE_CHANGE=-0.069	MOTIF_POS=12	HIGH_INF_POS=Y	C	SNPS	SM
chr4	142069020	142069021	MOTIF_NAME=Jaspar_Matrix_nMyc:MA0104.2	MOTIF_SCORE_CHANGE=-0.050	MOTIF_POS=6	HIGH_INF_POS=Y	T	SNPS	SM
chr4	142069020	142069021	MOTIF_NAME=Jaspar_Matrix_nMyc:MA0104.1	MOTIF_SCORE_CHANGE=-0.097	MOTIF_POS=3	HIGH_INF_POS=Y	T	SNPS	SM
chr4	142330801	142330802	MOTIF_NAME=Jaspar_Matrix_CTCF:MA0139.1	MOTIF_SCORE_CHANGE=0.006	MOTIF_POS=9	HIGH_INF_POS=Y	A	SNPS	SM
chr4	144807376	144807377	MOTIF_NAME=Jaspar_Matrix_Tcfcp2l1:MA0145.1	MOTIF_SCORE_CHANGE=-0.082	MOTIF_POS=14	HIGH_INF_POS=Y	A	SNPS	SM
chr4	145432627	145432628	MOTIF_NAME=Jaspar_Matrix_Cmyc:MA0147.1	MOTIF_SCORE_CHANGE=-0.026	MOTIF_POS=5	HIGH_INF_POS=Y	G	SNPS	SM
chr4	145432728	145432729	MOTIF_NAME=Jaspar_Matrix_Esrrb:MA0141.1	MOTIF_SCORE_CHANGE=-0.063	MOTIF_POS=11	HIGH_INF_POS=Y	G	SNPS	SM
chr4	145640930	145640931	MOTIF_NAME=Jaspar_Matrix_E2F1:MA0024.1	MOTIF_SCORE_CHANGE=-0.128	MOTIF_POS=1	HIGH_INF_POS=Y	A	SNPS	SM
chr4	145672804	145672805	MOTIF_NAME=Jaspar_Matrix_Esrrb:MA0141.1	MOTIF_SCORE_CHANGE=-0.063	MOTIF_POS=11	HIGH_INF_POS=Y	G	SNPS	SM
chr4	145797752	145797753	MOTIF_NAME=Jaspar_Matrix_Tcfcp2l1:MA0145.1	MOTIF_SCORE_CHANGE=-0.107	MOTIF_POS=4	HIGH_INF_POS=Y	A	SNPS	SM
chr4	145837202	145837203	MOTIF_NAME=Jaspar_Matrix_Klf4:MA0039.2	MOTIF_SCORE_CHANGE=-0.084	MOTIF_POS=2	HIGH_INF_POS=Y	T	SNPS	SM
chr4	145864111	145864112	MOTIF_NAME=Jaspar_Matrix_nMyc:MA0104.2	MOTIF_SCORE_CHANGE=-0.075	MOTIF_POS=5	HIGH_INF_POS=Y	A	SNPS	SM
chr4	146129843	146129844	MOTIF_NAME=Jaspar_Matrix_Esrrb:MA0141.1	MOTIF_SCORE_CHANGE=-0.108	MOTIF_POS=12	HIGH_INF_POS=Y	C	SNPS	SM
chr4	146263298	146263299	MOTIF_NAME=Jaspar_Matrix_Zfx:MA0146.1	MOTIF_SCORE_CHANGE=-0.141	MOTIF_POS=13	HIGH_INF_POS=Y	C	SNPS	SM
chr4	146474861	146474862	MOTIF_NAME=Jaspar_Matrix_E2F1:MA0024.1	MOTIF_SCORE_CHANGE=-0.128	MOTIF_POS=7	HIGH_INF_POS=Y	A	SNPS	SM
chr4	146750609	146750610	MOTIF_NAME=Jaspar_Matrix_Tcfcp2l1:MA0145.1	MOTIF_SCORE_CHANGE=-0.069	MOTIF_POS=4	HIGH_INF_POS=Y	G	SNPS	SM
chr4	146903690	146903691	MOTIF_NAME=Jaspar_Matrix_Tcfcp2l1:MA0145.1	MOTIF_SCORE_CHANGE=-0.088	MOTIF_POS=11	HIGH_INF_POS=Y	A	SNPS	SM
chr4	146932621	146932622	MOTIF_NAME=Jaspar_Matrix_Zfx:MA0146.1	MOTIF_SCORE_CHANGE=-0.091	MOTIF_POS=13	HIGH_INF_POS=Y	C	SNPS	SM
chr4	146976725	146976726	MOTIF_NAME=Jaspar_Matrix_Klf4:MA0039.2	MOTIF_SCORE_CHANGE=-0.124	MOTIF_POS=3	HIGH_INF_POS=Y	A	SNPS	SM
chr4	147275439	147275440	MOTIF_NAME=Jaspar_Matrix_Klf4:MA0039.2	MOTIF_SCORE_CHANGE=-0.114	MOTIF_POS=6	HIGH_INF_POS=Y	T	SNPS	SM
chr4	147450290	147450291	MOTIF_NAME=Jaspar_Matrix_Esrrb:MA0141.1	MOTIF_SCORE_CHANGE=-0.062	MOTIF_POS=11	HIGH_INF_POS=Y	A	SNPS	SM
chr4	147518512	147518513	MOTIF_NAME=Jaspar_Matrix_Esrrb:MA0141.1	MOTIF_SCORE_CHANGE=-0.108	MOTIF_POS=9	HIGH_INF_POS=Y	A	SNPS	SM
chr4	147775819	147775820	MOTIF_NAME=Jaspar_Matrix_nMyc:MA0104.2	MOTIF_SCORE_CHANGE=-0.075	MOTIF_POS=5	HIGH_INF_POS=Y	T	SNPS	SM
chr4	148160243	148160244	MOTIF_NAME=Jaspar_Matrix_Klf4:MA0039.2	MOTIF_SCORE_CHANGE=-0.084	MOTIF_POS=2	HIGH_INF_POS=Y	T	SNPS	SM
chr4	150087266	150087267	MOTIF_NAME=Jaspar_Matrix_Klf4:MA0039.2	MOTIF_SCORE_CHANGE=-0.124	MOTIF_POS=3	HIGH_INF_POS=Y	A	SNPS	SM
chr4	150151201	150151202	MOTIF_NAME=Jaspar_Matrix_Esrrb:MA0141.1	MOTIF_SCORE_CHANGE=-0.120	MOTIF_POS=9	HIGH_INF_POS=Y	C	SNPS	SM
chr4	152277901	152277902	MOTIF_NAME=Jaspar_Matrix_CTCF:MA0139.1	MOTIF_SCORE_CHANGE=-0.066	MOTIF_POS=10	HIGH_INF_POS=Y	T	SNPS	SM
chr5	15022570	15022571	MOTIF_NAME=Jaspar_Matrix_CTCF:MA0139.1	MOTIF_SCORE_CHANGE=0.066	MOTIF_POS=10	HIGH_INF_POS=Y	G	SNPS	SM
chr5	23491003	23491004	MOTIF_NAME=Jaspar_Matrix_CTCF:MA0139.1	MOTIF_SCORE_CHANGE=-0.055	MOTIF_POS=13	HIGH_INF_POS=Y	T	SNPS	SM
chr5	23712599	23712600	MOTIF_NAME=Jaspar_Matrix_nMyc:MA0104.1	MOTIF_SCORE_CHANGE=-0.166	MOTIF_POS=2	HIGH_INF_POS=Y	G	SNPS	SM
chr5	23712599	23712600	MOTIF_NAME=Jaspar_Matrix_Cmyc:MA0059.1	MOTIF_SCORE_CHANGE=-0.115	MOTIF_POS=5	HIGH_INF_POS=Y	G	SNPS	SM
chr5	23712599	23712600	MOTIF_NAME=Jaspar_Matrix_nMyc:MA0104.2	MOTIF_SCORE_CHANGE=-0.061	MOTIF_POS=4	HIGH_INF_POS=Y	G	SNPS	SM
chr5	23712599	23712600	MOTIF_NAME=Jaspar_Matrix_Cmyc:MA0059.1	MOTIF_SCORE_CHANGE=-0.063	MOTIF_POS=8	HIGH_INF_POS=Y	G	SNPS	SM
chr5	23712599	23712600	MOTIF_NAME=Jaspar_Matrix_Cmyc:MA0147.1	MOTIF_SCORE_CHANGE=-0.071	MOTIF_POS=4	HIGH_INF_POS=Y	G	SNPS	SM
chr5	23850662	23850663	MOTIF_NAME=Jaspar_Matrix_nMyc:MA0104.1	MOTIF_SCORE_CHANGE=-0.166	MOTIF_POS=2	HIGH_INF_POS=Y	C	SNPS	SM
chr5	23850662	23850663	MOTIF_NAME=Jaspar_Matrix_nMyc:MA0104.2	MOTIF_SCORE_CHANGE=-0.061	MOTIF_POS=4	HIGH_INF_POS=Y	C	SNPS	SM
chr5	23850662	23850663	MOTIF_NAME=Jaspar_Matrix_Cmyc:MA0059.1	MOTIF_SCORE_CHANGE=-0.063	MOTIF_POS=8	HIGH_INF_POS=Y	C	SNPS	SM
chr5	23850662	23850663	MOTIF_NAME=Jaspar_Matrix_Max:PB0043.1	MOTIF_SCORE_CHANGE=-0.071	MOTIF_POS=6	HIGH_INF_POS=Y	C	SNPS	SM
chr5	23850662	23850663	MOTIF_NAME=Jaspar_Matrix_Max:PB0043.1	MOTIF_SCORE_CHANGE=-0.071	MOTIF_POS=9	HIGH_INF_POS=Y	C	SNPS	SM
chr5	23850662	23850663	MOTIF_NAME=Jaspar_Matrix_Cmyc:MA0059.1	MOTIF_SCORE_CHANGE=-0.115	MOTIF_POS=5	HIGH_INF_POS=Y	C	SNPS	SM
chr5	23850662	23850663	MOTIF_NAME=Jaspar_Matrix_Cmyc:MA0147.1	MOTIF_SCORE_CHANGE=-0.071	MOTIF_POS=4	HIGH_INF_POS=Y	C	SNPS	SM
chr5	23921384	23921385	MOTIF_NAME=Jaspar_Matrix_cMyb:PB0149.1	MOTIF_SCORE_CHANGE=-0.134	MOTIF_POS=10	HIGH_INF_POS=Y	T	SNPS	SM
chr5	27817554	27817555	MOTIF_NAME=Jaspar_Matrix_Esrrb:MA0141.1	MOTIF_SCORE_CHANGE=-0.103	MOTIF_POS=7	HIGH_INF_POS=Y	A	SNPS	SM
chr5	37109630	37109631	MOTIF_NAME=Jaspar_Matrix_Tcfcp2l1:MA0145.1	MOTIF_SCORE_CHANGE=-0.101	MOTIF_POS=14	HIGH_INF_POS=Y	A	SNPS	SM
chr5	38687905	38687906	MOTIF_NAME=Jaspar_Matrix_Klf4:MA0039.2	MOTIF_SCORE_CHANGE=-0.124	MOTIF_POS=4	HIGH_INF_POS=Y	T	SNPS	SM
chr5	88679587	88679588	MOTIF_NAME=Jaspar_Matrix_Klf4:MA0039.2	MOTIF_SCORE_CHANGE=-0.122	MOTIF_POS=6	HIGH_INF_POS=Y	G	SNPS	SM
chr5	101758627	101758628	MOTIF_NAME=Jaspar_Matrix_Esrrb:MA0141.1	MOTIF_SCORE_CHANGE=-0.069	MOTIF_POS=12	HIGH_INF_POS=Y	G	SNPS	SM
chr5	110636104	110636105	MOTIF_NAME=Jaspar_Matrix_CTCF:MA0139.1	MOTIF_SCORE_CHANGE=-0.055	MOTIF_POS=13	HIGH_INF_POS=Y	T	SNPS	SM
chr5	114150572	114150573	MOTIF_NAME=Jaspar_Matrix_Zfx:MA0146.1	MOTIF_SCORE_CHANGE=-0.091	MOTIF_POS=13	HIGH_INF_POS=Y	G	SNPS	SM
chr5	114150584	114150585	MOTIF_NAME=Jaspar_Matrix_Zfx:MA0146.1	MOTIF_SCORE_CHANGE=-0.091	MOTIF_POS=13	HIGH_INF_POS=Y	G	SNPS	SM
chr5	114620631	114620632	MOTIF_NAME=Jaspar_Matrix_CTCF:MA0139.1	MOTIF_SCORE_CHANGE=-0.042	MOTIF_POS=9	HIGH_INF_POS=Y	C	SNPS	SM
chr5	117113538	117113539	MOTIF_NAME=Jaspar_Matrix_CTCF:MA0139.1	MOTIF_SCORE_CHANGE=-0.060	MOTIF_POS=5	HIGH_INF_POS=Y	T	SNPS	SM
chr5	117522703	117522704	MOTIF_NAME=Jaspar_Matrix_CTCF:MA0139.1	MOTIF_SCORE_CHANGE=-0.055	MOTIF_POS=13	HIGH_INF_POS=Y	T	SNPS	SM
chr5	124243476	124243477	MOTIF_NAME=Jaspar_Matrix_nMyc:MA0104.1	MOTIF_SCORE_CHANGE=-0.168	MOTIF_POS=1	HIGH_INF_POS=Y	T	SNPS	SM
chr5	124243476	124243477	MOTIF_NAME=Jaspar_Matrix_Cmyc:MA0147.1	MOTIF_SCORE_CHANGE=-0.145	MOTIF_POS=3	HIGH_INF_POS=Y	T	SNPS	SM
chr5	124243476	124243477	MOTIF_NAME=Jaspar_Matrix_nMyc:MA0104.2	MOTIF_SCORE_CHANGE=-0.163	MOTIF_POS=3	HIGH_INF_POS=Y	T	SNPS	SM
chr5	124243476	124243477	MOTIF_NAME=Jaspar_Matrix_nMyc:MA0104.1	MOTIF_SCORE_CHANGE=-0.168	MOTIF_POS=6	HIGH_INF_POS=Y	T	SNPS	SM
chr5	124243476	124243477	MOTIF_NAME=Jaspar_Matrix_Cmyc:MA0059.1	MOTIF_SCORE_CHANGE=-0.114	MOTIF_POS=4	HIGH_INF_POS=Y	T	SNPS	SM
chr5	124243476	124243477	MOTIF_NAME=Jaspar_Matrix_nMyc:MA0104.2	MOTIF_SCORE_CHANGE=-0.162	MOTIF_POS=8	HIGH_INF_POS=Y	T	SNPS	SM
chr5	124243476	124243477	MOTIF_NAME=Jaspar_Matrix_Cmyc:MA0147.1	MOTIF_SCORE_CHANGE=-0.144	MOTIF_POS=8	HIGH_INF_POS=Y	T	SNPS	SM
chr5	129020039	129020040	MOTIF_NAME=Jaspar_Matrix_nMyc:MA0104.1	MOTIF_SCORE_CHANGE=-0.097	MOTIF_POS=3	HIGH_INF_POS=Y	T	SNPS	SM
chr5	129020039	129020040	MOTIF_NAME=Jaspar_Matrix_nMyc:MA0104.2	MOTIF_SCORE_CHANGE=-0.075	MOTIF_POS=5	HIGH_INF_POS=Y	T	SNPS	SM
chr5	129231584	129231585	MOTIF_NAME=Jaspar_Matrix_CTCF:MA0139.1	MOTIF_SCORE_CHANGE=-0.060	MOTIF_POS=13	HIGH_INF_POS=Y	T	SNPS	SM
chr5	129455163	129455164	MOTIF_NAME=Jaspar_Matrix_Tcfcp2l1:MA0145.1	MOTIF_SCORE_CHANGE=-0.085	MOTIF_POS=1	HIGH_INF_POS=Y	A	SNPS	SM
chr5	139460371	139460372	MOTIF_NAME=Jaspar_Matrix_nMyc:MA0104.2	MOTIF_SCORE_CHANGE=-0.162	MOTIF_POS=5	HIGH_INF_POS=Y	T	SNPS	SM
chr5	139460371	139460372	MOTIF_NAME=Jaspar_Matrix_Cmyc:MA0147.1	MOTIF_SCORE_CHANGE=-0.144	MOTIF_POS=5	HIGH_INF_POS=Y	T	SNPS	SM
chr5	139460371	139460372	MOTIF_NAME=Jaspar_Matrix_nMyc:MA0104.2	MOTIF_SCORE_CHANGE=-0.115	MOTIF_POS=6	HIGH_INF_POS=Y	T	SNPS	SM
chr5	139460371	139460372	MOTIF_NAME=Jaspar_Matrix_Cmyc:MA0059.1	MOTIF_SCORE_CHANGE=-0.114	MOTIF_POS=7	HIGH_INF_POS=Y	T	SNPS	SM
chr5	139460371	139460372	MOTIF_NAME=Jaspar_Matrix_nMyc:MA0104.1	MOTIF_SCORE_CHANGE=-0.167	MOTIF_POS=3	HIGH_INF_POS=Y	T	SNPS	SM
chr5	144985043	144985044	MOTIF_NAME=Jaspar_Matrix_CTCF:MA0139.1	MOTIF_SCORE_CHANGE=-0.066	MOTIF_POS=10	HIGH_INF_POS=Y	T	SNPS	SM
chr5	145058919	145058920	MOTIF_NAME=Jaspar_Matrix_CTCF:MA0139.1	MOTIF_SCORE_CHANGE=0.055	MOTIF_POS=13	HIGH_INF_POS=Y	C	SNPS	SM
chr5	146260982	146260983	MOTIF_NAME=Jaspar_Matrix_E2F1:MA0024.1	MOTIF_SCORE_CHANGE=-0.128	MOTIF_POS=7	HIGH_INF_POS=Y	T	SNPS	SM
chr6	3447598	3447599	MOTIF_NAME=Jaspar_Matrix_CTCF:MA0139.1	MOTIF_SCORE_CHANGE=0.042	MOTIF_POS=9	HIGH_INF_POS=Y	T	SNPS	SM
chr6	5577078	5577079	MOTIF_NAME=Jaspar_Matrix_Esrrb:MA0141.1	MOTIF_SCORE_CHANGE=-0.099	MOTIF_POS=8	HIGH_INF_POS=Y	A	SNPS	SM
chr6	6578451	6578452	MOTIF_NAME=Jaspar_Matrix_Zfx:MA0146.1	MOTIF_SCORE_CHANGE=-0.091	MOTIF_POS=13	HIGH_INF_POS=Y	G	SNPS	SM
chr6	18651490	18651491	MOTIF_NAME=Jaspar_Matrix_Esrrb:MA0141.1	MOTIF_SCORE_CHANGE=-0.086	MOTIF_POS=7	HIGH_INF_POS=Y	C	SNPS	SM
chr6	29749165	29749166	MOTIF_NAME=Jaspar_Matrix_Tcfcp2l1:MA0145.1	MOTIF_SCORE_CHANGE=-0.115	MOTIF_POS=1	HIGH_INF_POS=Y	T	SNPS	SM
chr6	29749180	29749181	MOTIF_NAME=Jaspar_Matrix_Tcfcp2l1:MA0145.1	MOTIF_SCORE_CHANGE=-0.103	MOTIF_POS=11	HIGH_INF_POS=Y	T	SNPS	SM
chr6	29749190	29749191	MOTIF_NAME=Jaspar_Matrix_Tcfcp2l1:MA0145.1	MOTIF_SCORE_CHANGE=-0.115	MOTIF_POS=1	HIGH_INF_POS=Y	T	SNPS	SM
chr6	35259143	35259144	MOTIF_NAME=Jaspar_Matrix_CTCF:MA0139.1	MOTIF_SCORE_CHANGE=-0.042	MOTIF_POS=9	HIGH_INF_POS=Y	G	SNPS	SM
chr6	49484664	49484665	MOTIF_NAME=Jaspar_Matrix_Tcfcp2l1:MA0145.1	MOTIF_SCORE_CHANGE=-0.082	MOTIF_POS=14	HIGH_INF_POS=Y	A	SNPS	SM
chr6	64999262	64999263	MOTIF_NAME=Jaspar_Matrix_CTCF:MA0139.1	MOTIF_SCORE_CHANGE=-0.049	MOTIF_POS=9	HIGH_INF_POS=Y	A	SNPS	SM
chr6	72245939	72245940	MOTIF_NAME=Jaspar_Matrix_Tcfcp2l1:MA0145.1	MOTIF_SCORE_CHANGE=-0.101	MOTIF_POS=14	HIGH_INF_POS=Y	A	SNPS	SM
chr6	72245939	72245940	MOTIF_NAME=Jaspar_Matrix_Tcfcp2l1:MA0145.1	MOTIF_SCORE_CHANGE=-0.107	MOTIF_POS=4	HIGH_INF_POS=Y	A	SNPS	SM
chr6	92665747	92665748	MOTIF_NAME=Jaspar_Matrix_CTCF:MA0139.1	MOTIF_SCORE_CHANGE=-0.066	MOTIF_POS=10	HIGH_INF_POS=Y	A	SNPS	SM
chr6	93657791	93657792	MOTIF_NAME=Jaspar_Matrix_CTCF:MA0139.1	MOTIF_SCORE_CHANGE=-0.055	MOTIF_POS=13	HIGH_INF_POS=Y	A	SNPS	SM
chr6	93942351	93942352	MOTIF_NAME=Jaspar_Matrix_CTCF:MA0139.1	MOTIF_SCORE_CHANGE=-0.077	MOTIF_POS=5	HIGH_INF_POS=Y	T	SNPS	SM
chr6	94390607	94390608	MOTIF_NAME=Jaspar_Matrix_Esrrb:MA0141.1	MOTIF_SCORE_CHANGE=-0.103	MOTIF_POS=7	HIGH_INF_POS=Y	A	SNPS	SM
chr6	107951296	107951297	MOTIF_NAME=Jaspar_Matrix_Zfx:MA0146.1	MOTIF_SCORE_CHANGE=-0.091	MOTIF_POS=13	HIGH_INF_POS=Y	C	SNPS	SM
chr6	114293348	114293349	MOTIF_NAME=Jaspar_Matrix_Esrrb:MA0141.1	MOTIF_SCORE_CHANGE=-0.078	MOTIF_POS=11	HIGH_INF_POS=Y	A	SNPS	SM
chr6	116173954	116173955	MOTIF_NAME=Jaspar_Matrix_E2F1:MA0024.1	MOTIF_SCORE_CHANGE=-0.128	MOTIF_POS=6	HIGH_INF_POS=Y	A	SNPS	SM
chr6	122826786	122826787	MOTIF_NAME=Jaspar_Matrix_Max:PB0147.1	MOTIF_SCORE_CHANGE=-0.111	MOTIF_POS=5	HIGH_INF_POS=Y	T	SNPS	SM
chr6	140212605	140212606	MOTIF_NAME=Jaspar_Matrix_CTCF:MA0139.1	MOTIF_SCORE_CHANGE=-0.055	MOTIF_POS=9	HIGH_INF_POS=Y	C	SNPS	SM
chr6	142818277	142818278	MOTIF_NAME=Jaspar_Matrix_Esrrb:MA0141.1	MOTIF_SCORE_CHANGE=-0.086	MOTIF_POS=7	HIGH_INF_POS=Y	G	SNPS	SM
chr6	143035509	143035510	MOTIF_NAME=Jaspar_Matrix_CTCF:MA0139.1	MOTIF_SCORE_CHANGE=-0.077	MOTIF_POS=5	HIGH_INF_POS=Y	T	SNPS	SM
chr6	145187740	145187741	MOTIF_NAME=Jaspar_Matrix_Max:PB0043.1	MOTIF_SCORE_CHANGE=-0.071	MOTIF_POS=9	HIGH_INF_POS=Y	G	SNPS	SM
chr7	4027012	4027013	MOTIF_NAME=Jaspar_Matrix_CTCF:MA0139.1	MOTIF_SCORE_CHANGE=-0.055	MOTIF_POS=13	HIGH_INF_POS=Y	A	SNPS	SM
chr7	4094001	4094002	MOTIF_NAME=Jaspar_Matrix_Esrrb:MA0141.1	MOTIF_SCORE_CHANGE=-0.125	MOTIF_POS=11	HIGH_INF_POS=Y	A	SNPS	SM
chr7	19328651	19328652	MOTIF_NAME=Jaspar_Matrix_CTCF:MA0139.1	MOTIF_SCORE_CHANGE=-0.049	MOTIF_POS=9	HIGH_INF_POS=Y	T	SNPS	SM
chr7	20615304	20615305	MOTIF_NAME=Jaspar_Matrix_CTCF:MA0139.1	MOTIF_SCORE_CHANGE=-0.077	MOTIF_POS=5	HIGH_INF_POS=Y	A	SNPS	SM
chr7	21450191	21450192	MOTIF_NAME=Jaspar_Matrix_CTCF:MA0139.1	MOTIF_SCORE_CHANGE=-0.077	MOTIF_POS=5	HIGH_INF_POS=Y	A	SNPS	SM
chr7	21932997	21932998	MOTIF_NAME=Jaspar_Matrix_CTCF:MA0139.1	MOTIF_SCORE_CHANGE=-0.077	MOTIF_POS=5	HIGH_INF_POS=Y	A	SNPS	SM
chr7	22604410	22604411	MOTIF_NAME=Jaspar_Matrix_CTCF:MA0139.1	MOTIF_SCORE_CHANGE=-0.077	MOTIF_POS=5	HIGH_INF_POS=Y	A	SNPS	SM
chr7	23163708	23163709	MOTIF_NAME=Jaspar_Matrix_CTCF:MA0139.1	MOTIF_SCORE_CHANGE=-0.077	MOTIF_POS=5	HIGH_INF_POS=Y	A	SNPS	SM
chr7	27327391	27327392	MOTIF_NAME=Jaspar_Matrix_Zfx:MA0146.1	MOTIF_SCORE_CHANGE=-0.066	MOTIF_POS=9	HIGH_INF_POS=Y	T	SNPS	SM
chr7	27327396	27327397	MOTIF_NAME=Jaspar_Matrix_Zfx:MA0146.1	MOTIF_SCORE_CHANGE=-0.141	MOTIF_POS=10	HIGH_INF_POS=Y	T	SNPS	SM
chr7	27327396	27327397	MOTIF_NAME=Jaspar_Matrix_Tcfcp2l1:MA0145.1	MOTIF_SCORE_CHANGE=-0.095	MOTIF_POS=4	HIGH_INF_POS=Y	T	SNPS	SM
chr7	29382738	29382739	MOTIF_NAME=Jaspar_Matrix_Esrrb:MA0141.1	MOTIF_SCORE_CHANGE=-0.103	MOTIF_POS=7	HIGH_INF_POS=Y	A	SNPS	SM
chr7	30557874	30557875	MOTIF_NAME=Jaspar_Matrix_Tcfcp2l1:MA0145.1	MOTIF_SCORE_CHANGE=-0.095	MOTIF_POS=4	HIGH_INF_POS=Y	A	SNPS	SM
chr7	30729500	30729501	MOTIF_NAME=Jaspar_Matrix_Zfx:MA0146.1	MOTIF_SCORE_CHANGE=-0.101	MOTIF_POS=12	HIGH_INF_POS=Y	T	SNPS	SM
chr7	30781999	30782000	MOTIF_NAME=Jaspar_Matrix_CTCF:MA0139.1	MOTIF_SCORE_CHANGE=-0.006	MOTIF_POS=9	HIGH_INF_POS=Y	C	SNPS	SM
chr7	30842196	30842197	MOTIF_NAME=Jaspar_Matrix_Max:PB0043.1	MOTIF_SCORE_CHANGE=-0.083	MOTIF_POS=9	HIGH_INF_POS=Y	A	SNPS	SM
chr7	30842196	30842197	MOTIF_NAME=Jaspar_Matrix_Max:PB0043.1	MOTIF_SCORE_CHANGE=-0.083	MOTIF_POS=6	HIGH_INF_POS=Y	A	SNPS	SM
chr7	31066278	31066279	MOTIF_NAME=Jaspar_Matrix_Klf4:MA0039.2	MOTIF_SCORE_CHANGE=-0.114	MOTIF_POS=6	HIGH_INF_POS=Y	T	SNPS	SM
chr7	31115819	31115820	MOTIF_NAME=Jaspar_Matrix_Zfx:MA0146.1	MOTIF_SCORE_CHANGE=-0.141	MOTIF_POS=10	HIGH_INF_POS=Y	T	SNPS	SM
chr7	34237105	34237106	MOTIF_NAME=Jaspar_Matrix_Esrrb:MA0141.1	MOTIF_SCORE_CHANGE=-0.086	MOTIF_POS=7	HIGH_INF_POS=Y	G	SNPS	SM
chr7	37618740	37618741	MOTIF_NAME=Jaspar_Matrix_Esrrb:MA0141.1	MOTIF_SCORE_CHANGE=-0.099	MOTIF_POS=8	HIGH_INF_POS=Y	A	SNPS	SM
chr7	37770454	37770455	MOTIF_NAME=Jaspar_Matrix_Tcfcp2l1:MA0145.1	MOTIF_SCORE_CHANGE=-0.082	MOTIF_POS=14	HIGH_INF_POS=Y	T	SNPS	SM
chr7	37770454	37770455	MOTIF_NAME=Jaspar_Matrix_Tcfcp2l1:MA0145.1	MOTIF_SCORE_CHANGE=-0.085	MOTIF_POS=1	HIGH_INF_POS=Y	T	SNPS	SM
chr7	66079783	66079784	MOTIF_NAME=Jaspar_Matrix_nMyc:MA0104.1	MOTIF_SCORE_CHANGE=-0.166	MOTIF_POS=2	HIGH_INF_POS=Y	C	SNPS	SM
chr7	75819451	75819452	MOTIF_NAME=Jaspar_Matrix_CTCF:MA0139.1	MOTIF_SCORE_CHANGE=-0.042	MOTIF_POS=9	HIGH_INF_POS=Y	C	SNPS	SM
chr7	79781519	79781520	MOTIF_NAME=Jaspar_Matrix_Tcfcp2l1:MA0145.1	MOTIF_SCORE_CHANGE=-0.088	MOTIF_POS=11	HIGH_INF_POS=Y	T	SNPS	SM
chr7	80294531	80294532	MOTIF_NAME=Jaspar_Matrix_nMyc:MA0104.2	MOTIF_SCORE_CHANGE=-0.163	MOTIF_POS=3	HIGH_INF_POS=Y	G	SNPS	SM
chr7	80993498	80993499	MOTIF_NAME=Jaspar_Matrix_Zfx:MA0146.1	MOTIF_SCORE_CHANGE=-0.091	MOTIF_POS=13	HIGH_INF_POS=Y	G	SNPS	SM
chr7	89995935	89995936	MOTIF_NAME=Jaspar_Matrix_CTCF:MA0139.1	MOTIF_SCORE_CHANGE=-0.066	MOTIF_POS=10	HIGH_INF_POS=Y	A	SNPS	SM
chr7	92781554	92781555	MOTIF_NAME=Jaspar_Matrix_CTCF:MA0139.1	MOTIF_SCORE_CHANGE=-0.077	MOTIF_POS=5	HIGH_INF_POS=Y	A	SNPS	SM
chr7	95503189	95503190	MOTIF_NAME=Jaspar_Matrix_CTCF:MA0139.1	MOTIF_SCORE_CHANGE=-0.055	MOTIF_POS=13	HIGH_INF_POS=Y	A	SNPS	SM
chr7	102107157	102107158	MOTIF_NAME=Jaspar_Matrix_Zfx:MA0146.1	MOTIF_SCORE_CHANGE=-0.141	MOTIF_POS=10	HIGH_INF_POS=Y	A	SNPS	SM
chr7	102258311	102258312	MOTIF_NAME=Jaspar_Matrix_CTCF:MA0139.1	MOTIF_SCORE_CHANGE=-0.055	MOTIF_POS=13	HIGH_INF_POS=Y	A	SNPS	SM
chr7	102491463	102491464	MOTIF_NAME=Jaspar_Matrix_CTCF:MA0139.1	MOTIF_SCORE_CHANGE=-0.066	MOTIF_POS=10	HIGH_INF_POS=Y	A	SNPS	SM
chr7	104244394	104244395	MOTIF_NAME=Jaspar_Matrix_CTCF:MA0139.1	MOTIF_SCORE_CHANGE=-0.077	MOTIF_POS=5	HIGH_INF_POS=Y	A	SNPS	SM
chr7	106815966	106815967	MOTIF_NAME=Jaspar_Matrix_CTCF:MA0139.1	MOTIF_SCORE_CHANGE=-0.115	MOTIF_POS=13	HIGH_INF_POS=Y	G	SNPS	SM
chr7	108930638	108930639	MOTIF_NAME=Jaspar_Matrix_Tcfcp2l1:MA0145.1	MOTIF_SCORE_CHANGE=-0.095	MOTIF_POS=4	HIGH_INF_POS=Y	T	SNPS	SM
chr7	108930638	108930639	MOTIF_NAME=Jaspar_Matrix_Tcfcp2l1:MA0145.1	MOTIF_SCORE_CHANGE=-0.082	MOTIF_POS=14	HIGH_INF_POS=Y	T	SNPS	SM
chr7	108930643	108930644	MOTIF_NAME=Jaspar_Matrix_Tcfcp2l1:MA0145.1	MOTIF_SCORE_CHANGE=-0.082	MOTIF_POS=14	HIGH_INF_POS=Y	T	SNPS	SM
chr7	108930643	108930644	MOTIF_NAME=Jaspar_Matrix_Tcfcp2l1:MA0145.1	MOTIF_SCORE_CHANGE=-0.095	MOTIF_POS=4	HIGH_INF_POS=Y	T	SNPS	SM
chr7	109019397	109019398	MOTIF_NAME=Jaspar_Matrix_CTCF:MA0139.1	MOTIF_SCORE_CHANGE=-0.042	MOTIF_POS=9	HIGH_INF_POS=Y	C	SNPS	SM
chr7	109520596	109520597	MOTIF_NAME=Jaspar_Matrix_E2F1:MA0024.1	MOTIF_SCORE_CHANGE=-0.128	MOTIF_POS=3	HIGH_INF_POS=Y	G	SNPS	SM
chr7	110181621	110181622	MOTIF_NAME=Jaspar_Matrix_Esrrb:MA0141.1	MOTIF_SCORE_CHANGE=-0.157	MOTIF_POS=7	HIGH_INF_POS=Y	G	SNPS	SM
chr7	112294513	112294514	MOTIF_NAME=Jaspar_Matrix_Esrrb:MA0141.1	MOTIF_SCORE_CHANGE=-0.099	MOTIF_POS=8	HIGH_INF_POS=Y	T	SNPS	SM
chr7	112644864	112644865	MOTIF_NAME=Jaspar_Matrix_CTCF:MA0139.1	MOTIF_SCORE_CHANGE=-0.055	MOTIF_POS=13	HIGH_INF_POS=Y	T	SNPS	SM
chr7	112700086	112700087	MOTIF_NAME=Jaspar_Matrix_Esrrb:MA0141.1	MOTIF_SCORE_CHANGE=-0.100	MOTIF_POS=8	HIGH_INF_POS=Y	A	SNPS	SM
chr7	112828226	112828227	MOTIF_NAME=Jaspar_Matrix_Esrrb:MA0141.1	MOTIF_SCORE_CHANGE=-0.069	MOTIF_POS=12	HIGH_INF_POS=Y	C	SNPS	SM
chr7	134301512	134301513	MOTIF_NAME=Jaspar_Matrix_CTCF:MA0139.1	MOTIF_SCORE_CHANGE=-0.055	MOTIF_POS=13	HIGH_INF_POS=Y	T	SNPS	SM
chr7	137317274	137317275	MOTIF_NAME=Jaspar_Matrix_Esrrb:MA0141.1	MOTIF_SCORE_CHANGE=-0.103	MOTIF_POS=7	HIGH_INF_POS=Y	T	SNPS	SM
chr7	143785332	143785333	MOTIF_NAME=Jaspar_Matrix_CTCF:MA0139.1	MOTIF_SCORE_CHANGE=0.066	MOTIF_POS=10	HIGH_INF_POS=Y	G	SNPS	SM
chr8	12455730	12455731	MOTIF_NAME=Jaspar_Matrix_Esrrb:MA0141.1	MOTIF_SCORE_CHANGE=-0.103	MOTIF_POS=7	HIGH_INF_POS=Y	A	SNPS	SM
chr8	12657047	12657048	MOTIF_NAME=Jaspar_Matrix_Tcfcp2l1:MA0145.1	MOTIF_SCORE_CHANGE=-0.107	MOTIF_POS=4	HIGH_INF_POS=Y	T	SNPS	SM
chr8	13462049	13462050	MOTIF_NAME=Jaspar_Matrix_CTCF:MA0139.1	MOTIF_SCORE_CHANGE=-0.042	MOTIF_POS=9	HIGH_INF_POS=Y	C	SNPS	SM
chr8	13941020	13941021	MOTIF_NAME=Jaspar_Matrix_Tcfcp2l1:MA0145.1	MOTIF_SCORE_CHANGE=-0.082	MOTIF_POS=14	HIGH_INF_POS=Y	A	SNPS	SM
chr8	13988650	13988651	MOTIF_NAME=Jaspar_Matrix_Tcfcp2l1:MA0145.1	MOTIF_SCORE_CHANGE=-0.088	MOTIF_POS=11	HIGH_INF_POS=Y	T	SNPS	SM
chr8	14038551	14038552	MOTIF_NAME=Jaspar_Matrix_Zfx:MA0146.1	MOTIF_SCORE_CHANGE=-0.141	MOTIF_POS=11	HIGH_INF_POS=Y	T	SNPS	SM
chr8	18924610	18924611	MOTIF_NAME=Jaspar_Matrix_CTCF:MA0139.1	MOTIF_SCORE_CHANGE=-0.072	MOTIF_POS=10	HIGH_INF_POS=Y	A	SNPS	SM
chr8	19980424	19980425	MOTIF_NAME=Jaspar_Matrix_Zfx:MA0146.1	MOTIF_SCORE_CHANGE=-0.091	MOTIF_POS=13	HIGH_INF_POS=Y	G	SNPS	SM
chr8	20015530	20015531	MOTIF_NAME=Jaspar_Matrix_CTCF:MA0139.1	MOTIF_SCORE_CHANGE=0.042	MOTIF_POS=9	HIGH_INF_POS=Y	A	SNPS	SM
chr8	20122659	20122660	MOTIF_NAME=Jaspar_Matrix_nMyc:MA0104.2	MOTIF_SCORE_CHANGE=-0.163	MOTIF_POS=3	HIGH_INF_POS=Y	G	SNPS	SM
chr8	20297140	20297141	MOTIF_NAME=Jaspar_Matrix_nMyc:MA0104.2	MOTIF_SCORE_CHANGE=-0.163	MOTIF_POS=3	HIGH_INF_POS=Y	C	SNPS	SM
chr8	20550143	20550144	MOTIF_NAME=Jaspar_Matrix_CTCF:MA0139.1	MOTIF_SCORE_CHANGE=-0.042	MOTIF_POS=9	HIGH_INF_POS=Y	G	SNPS	SM
chr8	20550599	20550600	MOTIF_NAME=Jaspar_Matrix_nMyc:MA0104.2	MOTIF_SCORE_CHANGE=-0.163	MOTIF_POS=3	HIGH_INF_POS=Y	G	SNPS	SM
chr8	20589270	20589271	MOTIF_NAME=Jaspar_Matrix_Klf4:MA0039.2	MOTIF_SCORE_CHANGE=-0.141	MOTIF_POS=2	HIGH_INF_POS=Y	T	SNPS	SM
chr8	31211517	31211518	MOTIF_NAME=Jaspar_Matrix_CTCF:MA0139.1	MOTIF_SCORE_CHANGE=-0.055	MOTIF_POS=9	HIGH_INF_POS=Y	C	SNPS	SM
chr8	33991900	33991901	MOTIF_NAME=Jaspar_Matrix_E2F1:MA0024.1	MOTIF_SCORE_CHANGE=-0.128	MOTIF_POS=3	HIGH_INF_POS=Y	C	SNPS	SM
chr8	34446515	34446516	MOTIF_NAME=Jaspar_Matrix_Tcfcp2l1:MA0145.1	MOTIF_SCORE_CHANGE=-0.095	MOTIF_POS=4	HIGH_INF_POS=Y	A	SNPS	SM
chr8	34446520	34446521	MOTIF_NAME=Jaspar_Matrix_Tcfcp2l1:MA0145.1	MOTIF_SCORE_CHANGE=-0.082	MOTIF_POS=14	HIGH_INF_POS=Y	A	SNPS	SM
chr8	34446555	34446556	MOTIF_NAME=Jaspar_Matrix_Tcfcp2l1:MA0145.1	MOTIF_SCORE_CHANGE=-0.082	MOTIF_POS=14	HIGH_INF_POS=Y	A	SNPS	SM
chr8	34446555	34446556	MOTIF_NAME=Jaspar_Matrix_Tcfcp2l1:MA0145.1	MOTIF_SCORE_CHANGE=-0.095	MOTIF_POS=4	HIGH_INF_POS=Y	A	SNPS	SM
chr8	61318276	61318277	MOTIF_NAME=Jaspar_Matrix_Klf4:MA0039.2	MOTIF_SCORE_CHANGE=-0.125	MOTIF_POS=3	HIGH_INF_POS=Y	T	SNPS	SM
chr8	68085637	68085638	MOTIF_NAME=Jaspar_Matrix_Tcfcp2l1:MA0145.1	MOTIF_SCORE_CHANGE=0.053	MOTIF_POS=11	HIGH_INF_POS=Y	C	SNPS	SM
chr8	68557085	68557086	MOTIF_NAME=Jaspar_Matrix_CTCF:MA0139.1	MOTIF_SCORE_CHANGE=-0.066	MOTIF_POS=10	HIGH_INF_POS=Y	T	SNPS	SM
chr8	68787021	68787022	MOTIF_NAME=Jaspar_Matrix_CTCF:MA0139.1	MOTIF_SCORE_CHANGE=-0.055	MOTIF_POS=13	HIGH_INF_POS=Y	A	SNPS	SM
chr8	69328803	69328804	MOTIF_NAME=Jaspar_Matrix_CTCF:MA0139.1	MOTIF_SCORE_CHANGE=-0.055	MOTIF_POS=13	HIGH_INF_POS=Y	A	SNPS	SM
chr8	69399751	69399752	MOTIF_NAME=Jaspar_Matrix_Zfx:MA0146.1	MOTIF_SCORE_CHANGE=-0.091	MOTIF_POS=13	HIGH_INF_POS=Y	G	SNPS	SM
chr8	70649089	70649090	MOTIF_NAME=Jaspar_Matrix_E2F1:MA0024.1	MOTIF_SCORE_CHANGE=-0.128	MOTIF_POS=2	HIGH_INF_POS=Y	G	SNPS	SM
chr8	70695499	70695500	MOTIF_NAME=Jaspar_Matrix_Zfx:MA0146.1	MOTIF_SCORE_CHANGE=-0.141	MOTIF_POS=13	HIGH_INF_POS=Y	G	SNPS	SM
chr8	71406717	71406718	MOTIF_NAME=Jaspar_Matrix_Cmyc:MA0147.1	MOTIF_SCORE_CHANGE=-0.080	MOTIF_POS=5	HIGH_INF_POS=Y	C	SNPS	SM
chr8	71406717	71406718	MOTIF_NAME=Jaspar_Matrix_nMyc:MA0104.2	MOTIF_SCORE_CHANGE=-0.077	MOTIF_POS=5	HIGH_INF_POS=Y	C	SNPS	SM
chr8	72318726	72318727	MOTIF_NAME=Jaspar_Matrix_E2F1:MA0024.1	MOTIF_SCORE_CHANGE=-0.128	MOTIF_POS=3	HIGH_INF_POS=Y	G	SNPS	SM
chr8	72318866	72318867	MOTIF_NAME=Jaspar_Matrix_Klf4:MA0039.2	MOTIF_SCORE_CHANGE=-0.084	MOTIF_POS=2	HIGH_INF_POS=Y	A	SNPS	SM
chr8	74484905	74484906	MOTIF_NAME=Jaspar_Matrix_Zfx:MA0146.1	MOTIF_SCORE_CHANGE=-0.141	MOTIF_POS=13	HIGH_INF_POS=Y	C	SNPS	SM
chr8	80739635	80739636	MOTIF_NAME=Jaspar_Matrix_Klf4:MA0039.2	MOTIF_SCORE_CHANGE=-0.114	MOTIF_POS=6	HIGH_INF_POS=Y	A	SNPS	SM
chr8	84976684	84976685	MOTIF_NAME=Jaspar_Matrix_Klf4:MA0039.2	MOTIF_SCORE_CHANGE=-0.114	MOTIF_POS=6	HIGH_INF_POS=Y	A	SNPS	SM
chr8	88361851	88361852	MOTIF_NAME=Jaspar_Matrix_Zfx:MA0146.1	MOTIF_SCORE_CHANGE=-0.066	MOTIF_POS=9	HIGH_INF_POS=Y	A	SNPS	SM
chr8	90001101	90001102	MOTIF_NAME=Jaspar_Matrix_CTCF:MA0139.1	MOTIF_SCORE_CHANGE=0.055	MOTIF_POS=13	HIGH_INF_POS=Y	G	SNPS	SM
chr8	93132412	93132413	MOTIF_NAME=Jaspar_Matrix_CTCF:MA0139.1	MOTIF_SCORE_CHANGE=-0.055	MOTIF_POS=13	HIGH_INF_POS=Y	A	SNPS	SM
chr8	95302614	95302615	MOTIF_NAME=Jaspar_Matrix_CTCF:MA0139.1	MOTIF_SCORE_CHANGE=0.055	MOTIF_POS=13	HIGH_INF_POS=Y	C	SNPS	SM
chr8	119052029	119052030	MOTIF_NAME=Jaspar_Matrix_CTCF:MA0139.1	MOTIF_SCORE_CHANGE=-0.077	MOTIF_POS=5	HIGH_INF_POS=Y	T	SNPS	SM
chr8	121818523	121818524	MOTIF_NAME=Jaspar_Matrix_CTCF:MA0139.1	MOTIF_SCORE_CHANGE=-0.055	MOTIF_POS=13	HIGH_INF_POS=Y	T	SNPS	SM
chr8	122712342	122712343	MOTIF_NAME=Jaspar_Matrix_cMyb:MA0100.1	MOTIF_SCORE_CHANGE=-0.100	MOTIF_POS=5	HIGH_INF_POS=Y	A	SNPS	SM
chr8	123065333	123065334	MOTIF_NAME=Jaspar_Matrix_E2F1:MA0024.1	MOTIF_SCORE_CHANGE=-0.128	MOTIF_POS=1	HIGH_INF_POS=Y	G	SNPS	SM
chr8	124021605	124021606	MOTIF_NAME=Jaspar_Matrix_Tcfcp2l1:MA0145.1	MOTIF_SCORE_CHANGE=-0.082	MOTIF_POS=14	HIGH_INF_POS=Y	A	SNPS	SM
chr8	124021605	124021606	MOTIF_NAME=Jaspar_Matrix_Tcfcp2l1:MA0145.1	MOTIF_SCORE_CHANGE=-0.088	MOTIF_POS=11	HIGH_INF_POS=Y	A	SNPS	SM
chr8	124156606	124156607	MOTIF_NAME=Jaspar_Matrix_Esrrb:MA0141.1	MOTIF_SCORE_CHANGE=-0.078	MOTIF_POS=11	HIGH_INF_POS=Y	A	SNPS	SM
chr8	124347338	124347339	MOTIF_NAME=Jaspar_Matrix_CTCF:MA0139.1	MOTIF_SCORE_CHANGE=0.006	MOTIF_POS=9	HIGH_INF_POS=Y	A	SNPS	SM
chr9	3007842	3007843	MOTIF_NAME=Jaspar_Matrix_nMyc:MA0104.2	MOTIF_SCORE_CHANGE=-0.163	MOTIF_POS=3	HIGH_INF_POS=Y	C	SNPS	SM
chr9	3007842	3007843	MOTIF_NAME=Jaspar_Matrix_nMyc:MA0104.1	MOTIF_SCORE_CHANGE=-0.168	MOTIF_POS=1	HIGH_INF_POS=Y	C	SNPS	SM
chr9	3007842	3007843	MOTIF_NAME=Jaspar_Matrix_nMyc:MA0104.1	MOTIF_SCORE_CHANGE=-0.168	MOTIF_POS=6	HIGH_INF_POS=Y	C	SNPS	SM
chr9	3018860	3018861	MOTIF_NAME=Jaspar_Matrix_nMyc:MA0104.2	MOTIF_SCORE_CHANGE=-0.163	MOTIF_POS=3	HIGH_INF_POS=Y	C	SNPS	SM
chr9	3018860	3018861	MOTIF_NAME=Jaspar_Matrix_nMyc:MA0104.1	MOTIF_SCORE_CHANGE=-0.168	MOTIF_POS=6	HIGH_INF_POS=Y	C	SNPS	SM
chr9	3018860	3018861	MOTIF_NAME=Jaspar_Matrix_nMyc:MA0104.1	MOTIF_SCORE_CHANGE=-0.168	MOTIF_POS=1	HIGH_INF_POS=Y	C	SNPS	SM
chr9	3026225	3026226	MOTIF_NAME=Jaspar_Matrix_nMyc:MA0104.1	MOTIF_SCORE_CHANGE=-0.168	MOTIF_POS=1	HIGH_INF_POS=Y	C	SNPS	SM
chr9	3026225	3026226	MOTIF_NAME=Jaspar_Matrix_nMyc:MA0104.1	MOTIF_SCORE_CHANGE=-0.168	MOTIF_POS=6	HIGH_INF_POS=Y	C	SNPS	SM
chr9	3026225	3026226	MOTIF_NAME=Jaspar_Matrix_nMyc:MA0104.2	MOTIF_SCORE_CHANGE=-0.163	MOTIF_POS=3	HIGH_INF_POS=Y	C	SNPS	SM
chr9	3034706	3034707	MOTIF_NAME=Jaspar_Matrix_nMyc:MA0104.1	MOTIF_SCORE_CHANGE=-0.168	MOTIF_POS=6	HIGH_INF_POS=Y	A	SNPS	SM
chr9	3034706	3034707	MOTIF_NAME=Jaspar_Matrix_nMyc:MA0104.1	MOTIF_SCORE_CHANGE=-0.168	MOTIF_POS=1	HIGH_INF_POS=Y	A	SNPS	SM
chr9	3034706	3034707	MOTIF_NAME=Jaspar_Matrix_nMyc:MA0104.2	MOTIF_SCORE_CHANGE=-0.163	MOTIF_POS=3	HIGH_INF_POS=Y	A	SNPS	SM
chr9	3035643	3035644	MOTIF_NAME=Jaspar_Matrix_nMyc:MA0104.1	MOTIF_SCORE_CHANGE=-0.168	MOTIF_POS=6	HIGH_INF_POS=Y	C	SNPS	SM
chr9	3035643	3035644	MOTIF_NAME=Jaspar_Matrix_nMyc:MA0104.1	MOTIF_SCORE_CHANGE=-0.168	MOTIF_POS=1	HIGH_INF_POS=Y	C	SNPS	SM
chr9	3035643	3035644	MOTIF_NAME=Jaspar_Matrix_nMyc:MA0104.2	MOTIF_SCORE_CHANGE=-0.163	MOTIF_POS=3	HIGH_INF_POS=Y	C	SNPS	SM
chr9	3036750	3036751	MOTIF_NAME=Jaspar_Matrix_nMyc:MA0104.2	MOTIF_SCORE_CHANGE=-0.163	MOTIF_POS=3	HIGH_INF_POS=Y	C	SNPS	SM
chr9	3036750	3036751	MOTIF_NAME=Jaspar_Matrix_nMyc:MA0104.1	MOTIF_SCORE_CHANGE=-0.168	MOTIF_POS=1	HIGH_INF_POS=Y	C	SNPS	SM
chr9	3036750	3036751	MOTIF_NAME=Jaspar_Matrix_nMyc:MA0104.1	MOTIF_SCORE_CHANGE=-0.168	MOTIF_POS=6	HIGH_INF_POS=Y	C	SNPS	SM
chr9	3037452	3037453	MOTIF_NAME=Jaspar_Matrix_nMyc:MA0104.2	MOTIF_SCORE_CHANGE=-0.163	MOTIF_POS=3	HIGH_INF_POS=Y	C	SNPS	SM
chr9	3037452	3037453	MOTIF_NAME=Jaspar_Matrix_nMyc:MA0104.1	MOTIF_SCORE_CHANGE=-0.168	MOTIF_POS=1	HIGH_INF_POS=Y	C	SNPS	SM
chr9	3037452	3037453	MOTIF_NAME=Jaspar_Matrix_nMyc:MA0104.1	MOTIF_SCORE_CHANGE=-0.168	MOTIF_POS=6	HIGH_INF_POS=Y	C	SNPS	SM
chr9	28191738	28191739	MOTIF_NAME=Jaspar_Matrix_Tcfcp2l1:MA0145.1	MOTIF_SCORE_CHANGE=-0.103	MOTIF_POS=11	HIGH_INF_POS=Y	A	SNPS	SM
chr9	41934688	41934689	MOTIF_NAME=Jaspar_Matrix_E2F1:MA0024.1	MOTIF_SCORE_CHANGE=-0.128	MOTIF_POS=3	HIGH_INF_POS=Y	C	SNPS	SM
chr9	43984819	43984820	MOTIF_NAME=Jaspar_Matrix_CTCF:MA0139.1	MOTIF_SCORE_CHANGE=-0.055	MOTIF_POS=9	HIGH_INF_POS=Y	C	SNPS	SM
chr9	48695956	48695957	MOTIF_NAME=Jaspar_Matrix_CTCF:MA0139.1	MOTIF_SCORE_CHANGE=0.055	MOTIF_POS=13	HIGH_INF_POS=Y	C	SNPS	SM
chr9	52035296	52035297	MOTIF_NAME=Jaspar_Matrix_Esrrb:MA0141.1	MOTIF_SCORE_CHANGE=-0.078	MOTIF_POS=11	HIGH_INF_POS=Y	T	SNPS	SM
chr9	55174403	55174404	MOTIF_NAME=Jaspar_Matrix_Esrrb:MA0141.1	MOTIF_SCORE_CHANGE=-0.078	MOTIF_POS=11	HIGH_INF_POS=Y	A	SNPS	SM
chr9	62287148	62287149	MOTIF_NAME=Jaspar_Matrix_CTCF:MA0139.1	MOTIF_SCORE_CHANGE=-0.006	MOTIF_POS=9	HIGH_INF_POS=Y	C	SNPS	SM
chr9	62334490	62334491	MOTIF_NAME=Jaspar_Matrix_CTCF:MA0139.1	MOTIF_SCORE_CHANGE=-0.066	MOTIF_POS=10	HIGH_INF_POS=Y	A	SNPS	SM
chr9	65230465	65230466	MOTIF_NAME=Jaspar_Matrix_CTCF:MA0139.1	MOTIF_SCORE_CHANGE=-0.077	MOTIF_POS=5	HIGH_INF_POS=Y	A	SNPS	SM
chr9	65676545	65676546	MOTIF_NAME=Jaspar_Matrix_Klf4:MA0039.2	MOTIF_SCORE_CHANGE=-0.104	MOTIF_POS=6	HIGH_INF_POS=Y	T	SNPS	SM
chr9	71493847	71493848	MOTIF_NAME=Jaspar_Matrix_E2F1:MA0024.1	MOTIF_SCORE_CHANGE=-0.128	MOTIF_POS=1	HIGH_INF_POS=Y	G	SNPS	SM
chr9	75463910	75463911	MOTIF_NAME=Jaspar_Matrix_Esrrb:MA0141.1	MOTIF_SCORE_CHANGE=-0.138	MOTIF_POS=8	HIGH_INF_POS=Y	G	SNPS	SM
chr9	77465387	77465388	MOTIF_NAME=Jaspar_Matrix_Esrrb:MA0141.1	MOTIF_SCORE_CHANGE=0.069	MOTIF_POS=12	HIGH_INF_POS=Y	T	SNPS	SM
chr9	77755415	77755416	MOTIF_NAME=Jaspar_Matrix_Tcfcp2l1:MA0145.1	MOTIF_SCORE_CHANGE=-0.095	MOTIF_POS=4	HIGH_INF_POS=Y	T	SNPS	SM
chr9	77755415	77755416	MOTIF_NAME=Jaspar_Matrix_Tcfcp2l1:MA0145.1	MOTIF_SCORE_CHANGE=-0.088	MOTIF_POS=11	HIGH_INF_POS=Y	T	SNPS	SM
chr9	78456971	78456972	MOTIF_NAME=Jaspar_Matrix_nMyc:MA0104.2	MOTIF_SCORE_CHANGE=-0.162	MOTIF_POS=8	HIGH_INF_POS=Y	T	SNPS	SM
chr9	78588131	78588132	MOTIF_NAME=Jaspar_Matrix_E2F1:MA0024.1	MOTIF_SCORE_CHANGE=-0.128	MOTIF_POS=2	HIGH_INF_POS=Y	A	SNPS	SM
chr9	88599546	88599547	MOTIF_NAME=Jaspar_Matrix_nMyc:MA0104.1	MOTIF_SCORE_CHANGE=-0.077	MOTIF_POS=2	HIGH_INF_POS=Y	T	SNPS	SM
chr9	90250542	90250543	MOTIF_NAME=Jaspar_Matrix_cMyb:PB0149.1	MOTIF_SCORE_CHANGE=-0.134	MOTIF_POS=8	HIGH_INF_POS=Y	A	SNPS	SM
chr9	96544195	96544196	MOTIF_NAME=Jaspar_Matrix_CTCF:MA0139.1	MOTIF_SCORE_CHANGE=-0.066	MOTIF_POS=10	HIGH_INF_POS=Y	A	SNPS	SM
chr9	99995404	99995405	MOTIF_NAME=Jaspar_Matrix_Tcfcp2l1:MA0145.1	MOTIF_SCORE_CHANGE=-0.082	MOTIF_POS=14	HIGH_INF_POS=Y	T	SNPS	SM
chr9	101074145	101074146	MOTIF_NAME=Jaspar_Matrix_Zfx:MA0146.1	MOTIF_SCORE_CHANGE=-0.066	MOTIF_POS=9	HIGH_INF_POS=Y	A	SNPS	SM
chr9	102835260	102835261	MOTIF_NAME=Jaspar_Matrix_Zfx:MA0146.1	MOTIF_SCORE_CHANGE=-0.141	MOTIF_POS=10	HIGH_INF_POS=Y	A	SNPS	SM
chr9	106191585	106191586	MOTIF_NAME=Jaspar_Matrix_Esrrb:MA0141.1	MOTIF_SCORE_CHANGE=-0.113	MOTIF_POS=9	HIGH_INF_POS=Y	A	SNPS	SM
chr9	110951551	110951552	MOTIF_NAME=Jaspar_Matrix_STAT3:MA0144.1	MOTIF_SCORE_CHANGE=-0.087	MOTIF_POS=7	HIGH_INF_POS=Y	T	SNPS	SM
chr9	114854581	114854582	MOTIF_NAME=Jaspar_Matrix_Tcfcp2l1:MA0145.1	MOTIF_SCORE_CHANGE=-0.088	MOTIF_POS=11	HIGH_INF_POS=Y	A	SNPS	SM
chr9	118150352	118150353	MOTIF_NAME=Jaspar_Matrix_Max:PB0043.1	MOTIF_SCORE_CHANGE=-0.128	MOTIF_POS=5	HIGH_INF_POS=Y	T	SNPS	SM
chr9	118150352	118150353	MOTIF_NAME=Jaspar_Matrix_Max:PB0043.1	MOTIF_SCORE_CHANGE=-0.128	MOTIF_POS=10	HIGH_INF_POS=Y	T	SNPS	SM
chr9	121063591	121063592	MOTIF_NAME=Jaspar_Matrix_Esrrb:MA0141.1	MOTIF_SCORE_CHANGE=-0.069	MOTIF_POS=12	HIGH_INF_POS=Y	C	SNPS	SM
chr9	121614318	121614319	MOTIF_NAME=Jaspar_Matrix_Tcfcp2l1:MA0145.1	MOTIF_SCORE_CHANGE=-0.103	MOTIF_POS=11	HIGH_INF_POS=Y	A	SNPS	SM
chr9	121718657	121718658	MOTIF_NAME=Jaspar_Matrix_Esrrb:MA0141.1	MOTIF_SCORE_CHANGE=-0.086	MOTIF_POS=7	HIGH_INF_POS=Y	C	SNPS	SM
chrX	9520177	9520178	MOTIF_NAME=Jaspar_Matrix_CTCF:MA0139.1	MOTIF_SCORE_CHANGE=-0.055	MOTIF_POS=13	HIGH_INF_POS=Y	T	SNPS	SM
chrX	136599631	136599632	MOTIF_NAME=Jaspar_Matrix_CTCF:MA0139.1	MOTIF_SCORE_CHANGE=-0.060	MOTIF_POS=13	HIGH_INF_POS=Y	T	SNPS	SM
chr10	82766121	82766122	MOTIF_NAME=Jaspar_Matrix_Esrrb:MA0141.1	NA	MOTIF_POS=7	HIGH_INF_POS=Y	TGACCC	INDELS	SM
chr10	93247038	93247039	MOTIF_NAME=Jaspar_Matrix_Klf4:MA0039.2	NA	MOTIF_POS=2	HIGH_INF_POS=Y	TA	INDELS	SM
chr10	93247086	93247087	MOTIF_NAME=Jaspar_Matrix_Klf4:MA0039.2	NA	MOTIF_POS=2	HIGH_INF_POS=Y	TA	INDELS	SM
chr10	93247087	93247088	MOTIF_NAME=Jaspar_Matrix_Klf4:MA0039.2	NA	MOTIF_POS=3	HIGH_INF_POS=Y	GT	INDELS	SM
chr10	116286940	116286941	MOTIF_NAME=Jaspar_Matrix_Tcfcp2l1:MA0145.1	NA	MOTIF_POS=1	HIGH_INF_POS=Y	AGTGGACTTC	INDELS	SM
chr11	17939336	17939337	MOTIF_NAME=Jaspar_Matrix_Esrrb:MA0141.1	NA	MOTIF_POS=8	HIGH_INF_POS=Y	TTG	INDELS	SM
chr11	54140220	54140221	MOTIF_NAME=Jaspar_Matrix_Cmyc:MA0059.1	NA	MOTIF_POS=7	HIGH_INF_POS=Y	TGG	INDELS	SM
chr11	54140221	54140222	MOTIF_NAME=Jaspar_Matrix_Cmyc:MA0059.1	NA	MOTIF_POS=8	HIGH_INF_POS=Y	GGTG	INDELS	SM
chr12	17709709	17709710	MOTIF_NAME=Jaspar_Matrix_CTCF:MA0139.1	NA	MOTIF_POS=9	HIGH_INF_POS=Y	GCAGGGCAGG	INDELS	SM
chr12	59219890	59219891	MOTIF_NAME=Jaspar_Matrix_Klf4:MA0039.2	NA	MOTIF_POS=6	HIGH_INF_POS=Y	GGGCCACTCTGGGC	INDELS	SM
chr13	55101688	55101689	MOTIF_NAME=Jaspar_Matrix_Tcfcp2l1:MA0145.1	NA	MOTIF_POS=1	HIGH_INF_POS=Y	CCA	INDELS	SM
chr13	64721945	64721946	MOTIF_NAME=Jaspar_Matrix_Esrrb:MA0141.1	NA	MOTIF_POS=12	HIGH_INF_POS=Y	AAG	INDELS	SM
chr16	30718136	30718137	MOTIF_NAME=Jaspar_Matrix_Tcfcp2l1:MA0145.1	NA	MOTIF_POS=1	HIGH_INF_POS=Y	TCTGT	INDELS	SM
chr16	30718206	30718207	MOTIF_NAME=Jaspar_Matrix_Tcfcp2l1:MA0145.1	NA	MOTIF_POS=11	HIGH_INF_POS=Y	GCTGT	INDELS	SM
chr16	30718206	30718207	MOTIF_NAME=Jaspar_Matrix_Tcfcp2l1:MA0145.1	NA	MOTIF_POS=1	HIGH_INF_POS=Y	GCTGT	INDELS	SM
chr16	30718941	30718942	MOTIF_NAME=Jaspar_Matrix_Tcfcp2l1:MA0145.1	NA	MOTIF_POS=11	HIGH_INF_POS=Y	GCTAT	INDELS	SM
chr17	29849028	29849029	MOTIF_NAME=Jaspar_Matrix_Klf4:MA0039.2	MOTIF_SCORE_CHANGE=-0.103	MOTIF_POS=4	HIGH_INF_POS=Y	C	INDELS	SM
chr18	5646898	5646899	MOTIF_NAME=Jaspar_Matrix_Tcfcp2l1:MA0145.1	NA	MOTIF_POS=14	HIGH_INF_POS=Y	TGGTCTGGTA	INDELS	SM
chr18	5646898	5646899	MOTIF_NAME=Jaspar_Matrix_Tcfcp2l1:MA0145.1	NA	MOTIF_POS=4	HIGH_INF_POS=Y	TGGTCTGGTA	INDELS	SM
chr18	7594963	7594964	MOTIF_NAME=Jaspar_Matrix_Tcfcp2l1:MA0145.1	NA	MOTIF_POS=4	HIGH_INF_POS=Y	TGGCACTGAT	INDELS	SM
chr18	76207126	76207127	MOTIF_NAME=Jaspar_Matrix_CTCF:MA0139.1	MOTIF_SCORE_CHANGE=-0.042	MOTIF_POS=9	HIGH_INF_POS=Y	G	INDELS	SM
chr19	40508599	40508600	MOTIF_NAME=Jaspar_Matrix_Klf4:MA0039.2	NA	MOTIF_POS=3	HIGH_INF_POS=Y	GT	INDELS	SM
chr19	57658781	57658782	MOTIF_NAME=Jaspar_Matrix_Klf4:MA0039.2	NA	MOTIF_POS=3	HIGH_INF_POS=Y	CA	INDELS	SM
chr1	57461544	57461545	MOTIF_NAME=Jaspar_Matrix_Tcfcp2l1:MA0145.1	MOTIF_SCORE_CHANGE=-0.085	MOTIF_POS=1	HIGH_INF_POS=Y	A	INDELS	SM
chr1	57461544	57461545	MOTIF_NAME=Jaspar_Matrix_Tcfcp2l1:MA0145.1	MOTIF_SCORE_CHANGE=-0.082	MOTIF_POS=14	HIGH_INF_POS=Y	A	INDELS	SM
chr1	132472794	132472795	MOTIF_NAME=Jaspar_Matrix_CTCF:MA0139.1	MOTIF_SCORE_CHANGE=-0.077	MOTIF_POS=5	HIGH_INF_POS=Y	A	INDELS	SM
chr2	104849894	104849895	MOTIF_NAME=Jaspar_Matrix_CTCF:MA0139.1	NA	MOTIF_POS=13	HIGH_INF_POS=Y	CTAGCTTGGG	INDELS	SM
chr2	127134201	127134202	MOTIF_NAME=Jaspar_Matrix_E2F1:MA0024.1	NA	MOTIF_POS=6	HIGH_INF_POS=Y	TTAAAAGACATGTTCTTTGTG	INDELS	SM
chr2	144429294	144429295	MOTIF_NAME=Jaspar_Matrix_Esrrb:MA0141.1	NA	MOTIF_POS=7	HIGH_INF_POS=Y	TGG	INDELS	SM
chr2	156411644	156411645	MOTIF_NAME=Jaspar_Matrix_CTCF:MA0139.1	NA	MOTIF_POS=5	HIGH_INF_POS=Y	GC	INDELS	SM
chr3	54783893	54783894	MOTIF_NAME=Jaspar_Matrix_Esrrb:MA0141.1	MOTIF_SCORE_CHANGE=-0.157	MOTIF_POS=7	HIGH_INF_POS=Y	G	INDELS	SM
chr3	84101584	84101585	MOTIF_NAME=Jaspar_Matrix_Tcfcp2l1:MA0145.1	MOTIF_SCORE_CHANGE=-0.088	MOTIF_POS=11	HIGH_INF_POS=Y	A	INDELS	SM
chr3	102050711	102050712	MOTIF_NAME=Jaspar_Matrix_Tcfcp2l1:MA0145.1	NA	MOTIF_POS=1	HIGH_INF_POS=Y	CAGTTTTAACTGGTATG	INDELS	SM
chr3	102050711	102050712	MOTIF_NAME=Jaspar_Matrix_Tcfcp2l1:MA0145.1	NA	MOTIF_POS=14	HIGH_INF_POS=Y	CAGTTTTAACTGGTATG	INDELS	SM
chr4	55508565	55508566	MOTIF_NAME=Jaspar_Matrix_Tcfcp2l1:MA0145.1	NA	MOTIF_POS=14	HIGH_INF_POS=Y	ACCAA	INDELS	SM
chr4	132133932	132133933	MOTIF_NAME=Jaspar_Matrix_E2F1:MA0024.1	NA	MOTIF_POS=3	HIGH_INF_POS=Y	TTA	INDELS	SM
chr4	133897700	133897701	MOTIF_NAME=Jaspar_Matrix_Tcfcp2l1:MA0145.1	NA	MOTIF_POS=11	HIGH_INF_POS=Y	TC	INDELS	SM
chr4	136178330	136178331	MOTIF_NAME=Jaspar_Matrix_Tcfcp2l1:MA0145.1	NA	MOTIF_POS=4	HIGH_INF_POS=Y	TGGCCTACT	INDELS	SM
chr4	138352023	138352024	MOTIF_NAME=Jaspar_Matrix_Esrrb:MA0141.1	NA	MOTIF_POS=11	HIGH_INF_POS=Y	AAGGTC	INDELS	SM
chr4	141565514	141565515	MOTIF_NAME=Jaspar_Matrix_E2F1:MA0024.1	NA	MOTIF_POS=3	HIGH_INF_POS=Y	CCAG	INDELS	SM
chr4	145730295	145730296	MOTIF_NAME=Jaspar_Matrix_Tcfcp2l1:MA0145.1	NA	MOTIF_POS=11	HIGH_INF_POS=Y	TTTCT	INDELS	SM
chr4	154298069	154298070	MOTIF_NAME=Jaspar_Matrix_Tcfcp2l1:MA0145.1	NA	MOTIF_POS=1	HIGH_INF_POS=Y	AAACCA	INDELS	SM
chr5	76816803	76816804	MOTIF_NAME=Jaspar_Matrix_Esrrb:MA0141.1	NA	MOTIF_POS=8	HIGH_INF_POS=Y	GGCAGT	INDELS	SM
chr5	128243820	128243821	MOTIF_NAME=Jaspar_Matrix_Esrrb:MA0141.1	NA	MOTIF_POS=11	HIGH_INF_POS=Y	AG	INDELS	SM
chr6	17840718	17840719	MOTIF_NAME=Jaspar_Matrix_Tcfcp2l1:MA0145.1	MOTIF_SCORE_CHANGE=-0.050	MOTIF_POS=1	HIGH_INF_POS=Y	C	INDELS	SM
chr6	17840718	17840719	MOTIF_NAME=Jaspar_Matrix_Tcfcp2l1:MA0145.1	MOTIF_SCORE_CHANGE=-0.065	MOTIF_POS=14	HIGH_INF_POS=Y	C	INDELS	SM
chr6	38636999	38637000	MOTIF_NAME=Jaspar_Matrix_Tcfcp2l1:MA0145.1	NA	MOTIF_POS=11	HIGH_INF_POS=Y	CGGCCT	INDELS	SM
chr6	47186012	47186013	MOTIF_NAME=Jaspar_Matrix_Esrrb:MA0141.1	MOTIF_SCORE_CHANGE=-0.102	MOTIF_POS=12	HIGH_INF_POS=Y	A	INDELS	SM
chr6	116173790	116173791	MOTIF_NAME=Jaspar_Matrix_E2F1:MA0024.1	MOTIF_SCORE_CHANGE=-0.128	MOTIF_POS=3	HIGH_INF_POS=Y	C	INDELS	SM
chr6	145120923	145120924	MOTIF_NAME=Jaspar_Matrix_Esrrb:MA0141.1	MOTIF_SCORE_CHANGE=-0.102	MOTIF_POS=12	HIGH_INF_POS=Y	T	INDELS	SM
chr7	19455495	19455496	MOTIF_NAME=Jaspar_Matrix_Klf4:MA0039.2	MOTIF_SCORE_CHANGE=-0.084	MOTIF_POS=2	HIGH_INF_POS=Y	A	INDELS	SM
chr7	112536876	112536877	MOTIF_NAME=Jaspar_Matrix_Esrrb:MA0141.1	MOTIF_SCORE_CHANGE=-0.108	MOTIF_POS=12	HIGH_INF_POS=Y	C	INDELS	SM
chr8	12936979	12936980	MOTIF_NAME=Jaspar_Matrix_CTCF:MA0139.1	NA	MOTIF_POS=5	HIGH_INF_POS=Y	CCTAC	INDELS	SM
chr8	13705830	13705831	MOTIF_NAME=Jaspar_Matrix_Tcfcp2l1:MA0145.1	NA	MOTIF_POS=14	HIGH_INF_POS=Y	CA	INDELS	SM
chr8	13705830	13705831	MOTIF_NAME=Jaspar_Matrix_Tcfcp2l1:MA0145.1	NA	MOTIF_POS=1	HIGH_INF_POS=Y	CA	INDELS	SM
chr8	33654214	33654215	MOTIF_NAME=Jaspar_Matrix_E2F1:MA0024.1	MOTIF_SCORE_CHANGE=-0.128	MOTIF_POS=3	HIGH_INF_POS=Y	C	INDELS	SM
chr8	34812818	34812819	MOTIF_NAME=Jaspar_Matrix_CTCF:MA0139.1	NA	MOTIF_POS=13	HIGH_INF_POS=Y	GAGG	INDELS	SM
chr8	35762639	35762640	MOTIF_NAME=Jaspar_Matrix_Esrrb:MA0141.1	NA	MOTIF_POS=12	HIGH_INF_POS=Y	GACCTTGGGGGAGGA	INDELS	SM
chr8	61318293	61318294	MOTIF_NAME=Jaspar_Matrix_Klf4:MA0039.2	MOTIF_SCORE_CHANGE=-0.141	MOTIF_POS=2	HIGH_INF_POS=Y	T	INDELS	SM
chr9	77750907	77750908	MOTIF_NAME=Jaspar_Matrix_Zfx:MA0146.1	NA	MOTIF_POS=13	HIGH_INF_POS=Y	GC	INDELS	SM
