# Supplementary material for: Using whole-genome sequences of the LG/J and SM/J inbred mouse strains to prioritize quantitative trait genes and nucleotides
Source: BMC Genomics. 2015 May 28;16(1):415. doi: 10.1186/s12864-015-1592-3 (PMC4445795; doi:10.1186/s12864-015-1592-3)
Supplement: Additional file 13: — Predicted IBD regions in LG/J and SM/J sequenced genomes. [file 12864_2015_1592_MOESM13_ESM.txt]

Additional File 13: Predicted IBD regions in LG/J and SM/J Sequenced Genomes
Chr	Start	Stop	Polymorphisms	State
chr1	3000000	3049999	327	nonIBD
chr1	3050000	3099999	368	nonIBD
chr1	3100000	3149999	328	nonIBD
chr1	3150000	3199999	301	nonIBD
chr1	3200000	3249999	266	nonIBD
chr1	3250000	3299999	113	nonIBD
chr1	3300000	3349999	196	nonIBD
chr1	3350000	3399999	127	nonIBD
chr1	3400000	3449999	88	nonIBD
chr1	3450000	3499999	12	nonIBD
chr1	3500000	3549999	90	nonIBD
chr1	3550000	3599999	275	nonIBD
chr1	3600000	3649999	20	nonIBD
chr1	3650000	3699999	16	nonIBD
chr1	3700000	3749999	13	nonIBD
chr1	3750000	3799999	7	nonIBD
chr1	3800000	3849999	20	nonIBD
chr1	3850000	3899999	11	nonIBD
chr1	3900000	3949999	10	nonIBD
chr1	3950000	3999999	32	nonIBD
chr1	4000000	4049999	125	nonIBD
chr1	4050000	4099999	37	nonIBD
chr1	4100000	4149999	363	nonIBD
chr1	4150000	4199999	80	nonIBD
chr1	4200000	4249999	184	nonIBD
chr1	4250000	4299999	440	nonIBD
chr1	4300000	4349999	136	nonIBD
chr1	4350000	4399999	26	nonIBD
chr1	4400000	4449999	46	nonIBD
chr1	4450000	4499999	43	nonIBD
chr1	4500000	4549999	71	nonIBD
chr1	4550000	4599999	70	nonIBD
chr1	4600000	4649999	320	nonIBD
chr1	4650000	4699999	339	nonIBD
chr1	4700000	4749999	517	nonIBD
chr1	4750000	4799999	358	nonIBD
chr1	4800000	4849999	147	nonIBD
chr1	4850000	4899999	204	nonIBD
chr1	4900000	4949999	197	nonIBD
chr1	4950000	4999999	175	nonIBD
chr1	5000000	5049999	205	nonIBD
chr1	5050000	5099999	123	nonIBD
chr1	5100000	5149999	53	nonIBD
chr1	5150000	5199999	60	nonIBD
chr1	5200000	5249999	133	nonIBD
chr1	5250000	5299999	210	nonIBD
chr1	5300000	5349999	156	nonIBD
chr1	5350000	5399999	75	nonIBD
chr1	5400000	5449999	86	nonIBD
chr1	5450000	5499999	659	nonIBD
chr1	5500000	5549999	290	nonIBD
chr1	5550000	5599999	26	nonIBD
chr1	5600000	5649999	111	nonIBD
chr1	5650000	5699999	123	nonIBD
chr1	5700000	5749999	311	nonIBD
chr1	5750000	5799999	459	nonIBD
chr1	5800000	5849999	433	nonIBD
chr1	5850000	5899999	91	nonIBD
chr1	5900000	5949999	233	nonIBD
chr1	5950000	5999999	50	nonIBD
chr1	6000000	6049999	122	nonIBD
chr1	6050000	6099999	364	nonIBD
chr1	6100000	6149999	600	nonIBD
chr1	6150000	6199999	327	nonIBD
chr1	6200000	6249999	75	nonIBD
chr1	6250000	6299999	23	nonIBD
chr1	6300000	6349999	16	nonIBD
chr1	6350000	6399999	38	nonIBD
chr1	6400000	6449999	80	nonIBD
chr1	6450000	6499999	98	nonIBD
chr1	6500000	6549999	187	nonIBD
chr1	6550000	6599999	97	nonIBD
chr1	6600000	6649999	93	nonIBD
chr1	6650000	6699999	135	nonIBD
chr1	6700000	6749999	206	nonIBD
chr1	6750000	6799999	79	nonIBD
chr1	6800000	6849999	108	nonIBD
chr1	6850000	6899999	171	nonIBD
chr1	6900000	6949999	154	nonIBD
chr1	6950000	6999999	21	nonIBD
chr1	7000000	7049999	16	nonIBD
chr1	7050000	7099999	11	nonIBD
chr1	7100000	7149999	8	nonIBD
chr1	7150000	7199999	12	nonIBD
chr1	7200000	7249999	35	nonIBD
chr1	7250000	7299999	26	nonIBD
chr1	7300000	7349999	11	nonIBD
chr1	7350000	7399999	18	nonIBD
chr1	7400000	7449999	15	nonIBD
chr1	7450000	7499999	10	nonIBD
chr1	7500000	7549999	194	nonIBD
chr1	7550000	7599999	260	nonIBD
chr1	7600000	7649999	563	nonIBD
chr1	7650000	7699999	657	nonIBD
chr1	7700000	7749999	418	nonIBD
chr1	7750000	7799999	119	nonIBD
chr1	7800000	7849999	132	nonIBD
chr1	7850000	7899999	141	nonIBD
chr1	7900000	7949999	145	nonIBD
chr1	7950000	7999999	68	nonIBD
chr1	8000000	8049999	126	nonIBD
chr1	8050000	8099999	203	nonIBD
chr1	8100000	8149999	628	nonIBD
chr1	8150000	8199999	316	nonIBD
chr1	8200000	8249999	300	nonIBD
chr1	8250000	8299999	128	nonIBD
chr1	8300000	8349999	111	nonIBD
chr1	8350000	8399999	102	nonIBD
chr1	8400000	8449999	193	nonIBD
chr1	8450000	8499999	117	nonIBD
chr1	8500000	8549999	116	nonIBD
chr1	8550000	8599999	130	nonIBD
chr1	8600000	8649999	145	nonIBD
chr1	8650000	8699999	492	nonIBD
chr1	8700000	8749999	454	nonIBD
chr1	8750000	8799999	654	nonIBD
chr1	8800000	8849999	444	nonIBD
chr1	8850000	8899999	42	nonIBD
chr1	8900000	8949999	185	nonIBD
chr1	8950000	8999999	158	nonIBD
chr1	9000000	9049999	178	nonIBD
chr1	9050000	9099999	90	nonIBD
chr1	9100000	9149999	143	nonIBD
chr1	9150000	9199999	87	nonIBD
chr1	9200000	9249999	248	nonIBD
chr1	9250000	9299999	93	nonIBD
chr1	9300000	9349999	15	nonIBD
chr1	9350000	9399999	37	nonIBD
chr1	9400000	9449999	19	nonIBD
chr1	9450000	9499999	17	nonIBD
chr1	9500000	9549999	176	nonIBD
chr1	9550000	9599999	157	nonIBD
chr1	9600000	9649999	19	nonIBD
chr1	9650000	9699999	27	nonIBD
chr1	9700000	9749999	31	nonIBD
chr1	9750000	9799999	23	nonIBD
chr1	9800000	9849999	82	nonIBD
chr1	9850000	9899999	25	nonIBD
chr1	9900000	9949999	54	nonIBD
chr1	9950000	9999999	103	nonIBD
chr1	10000000	10049999	163	nonIBD
chr1	10050000	10099999	104	nonIBD
chr1	10100000	10149999	356	nonIBD
chr1	10150000	10199999	177	nonIBD
chr1	10200000	10249999	134	nonIBD
chr1	10250000	10299999	364	nonIBD
chr1	10300000	10349999	218	nonIBD
chr1	10350000	10399999	162	nonIBD
chr1	10400000	10449999	90	nonIBD
chr1	10450000	10499999	45	nonIBD
chr1	10500000	10549999	317	nonIBD
chr1	10550000	10599999	185	nonIBD
chr1	10600000	10649999	401	nonIBD
chr1	10650000	10699999	229	nonIBD
chr1	10700000	10749999	191	nonIBD
chr1	10750000	10799999	193	nonIBD
chr1	10800000	10849999	143	nonIBD
chr1	10850000	10899999	203	nonIBD
chr1	10900000	10949999	302	nonIBD
chr1	10950000	10999999	261	nonIBD
chr1	11000000	11049999	81	nonIBD
chr1	11050000	11099999	14	nonIBD
chr1	11100000	11149999	17	nonIBD
chr1	11150000	11199999	171	nonIBD
chr1	11200000	11249999	216	nonIBD
chr1	11250000	11299999	221	nonIBD
chr1	11300000	11349999	265	nonIBD
chr1	11350000	11399999	211	nonIBD
chr1	11400000	11449999	106	nonIBD
chr1	11450000	11499999	23	nonIBD
chr1	11500000	11549999	58	nonIBD
chr1	11550000	11599999	407	nonIBD
chr1	11600000	11649999	162	nonIBD
chr1	11650000	11699999	170	nonIBD
chr1	11700000	11749999	233	nonIBD
chr1	11750000	11799999	152	nonIBD
chr1	11800000	11849999	140	nonIBD
chr1	11850000	11899999	147	nonIBD
chr1	11900000	11949999	101	nonIBD
chr1	11950000	11999999	153	nonIBD
chr1	12000000	12049999	54	nonIBD
chr1	12050000	12099999	35	nonIBD
chr1	12100000	12149999	166	nonIBD
chr1	12150000	12199999	278	nonIBD
chr1	12200000	12249999	123	nonIBD
chr1	12250000	12299999	143	nonIBD
chr1	12300000	12349999	295	nonIBD
chr1	12350000	12399999	423	nonIBD
chr1	12400000	12449999	19	IBD
chr1	12450000	12499999	12	IBD
chr1	12500000	12549999	5	IBD
chr1	12550000	12599999	17	IBD
chr1	12600000	12649999	15	IBD
chr1	12650000	12699999	7	IBD
chr1	12700000	12749999	11	IBD
chr1	12750000	12799999	169	nonIBD
chr1	12800000	12849999	136	nonIBD
chr1	12850000	12899999	206	nonIBD
chr1	12900000	12949999	454	nonIBD
chr1	12950000	12999999	13	nonIBD
chr1	13000000	13049999	29	nonIBD
chr1	13050000	13099999	23	nonIBD
chr1	13100000	13149999	7	IBD
chr1	13150000	13199999	4	IBD
chr1	13200000	13249999	6	IBD
chr1	13250000	13299999	25	IBD
chr1	13300000	13349999	5	IBD
chr1	13350000	13399999	5	IBD
chr1	13400000	13449999	25	IBD
chr1	13450000	13499999	6	IBD
chr1	13500000	13549999	7	IBD
chr1	13550000	13599999	7	IBD
chr1	13600000	13649999	10	IBD
chr1	13650000	13699999	3	IBD
chr1	13700000	13749999	34	nonIBD
chr1	13750000	13799999	51	nonIBD
chr1	13800000	13849999	56	nonIBD
chr1	13850000	13899999	32	nonIBD
chr1	13900000	13949999	9	nonIBD
chr1	13950000	13999999	9	nonIBD
chr1	14000000	14049999	46	nonIBD
chr1	14050000	14099999	10	IBD
chr1	14100000	14149999	3	IBD
chr1	14150000	14199999	6	IBD
chr1	14200000	14249999	10	IBD
chr1	14250000	14299999	8	IBD
chr1	14300000	14349999	14	IBD
chr1	14350000	14399999	28	IBD
chr1	14400000	14449999	18	IBD
chr1	14450000	14499999	21	IBD
chr1	14500000	14549999	4	IBD
chr1	14550000	14599999	8	IBD
chr1	14600000	14649999	22	IBD
chr1	14650000	14699999	15	IBD
chr1	14700000	14749999	32	IBD
chr1	14750000	14799999	6	IBD
chr1	14800000	14849999	6	IBD
chr1	14850000	14899999	7	IBD
chr1	14900000	14949999	1	IBD
chr1	14950000	14999999	7	IBD
chr1	15000000	15049999	3	IBD
chr1	15050000	15099999	6	IBD
chr1	15100000	15149999	4	IBD
chr1	15150000	15199999	6	IBD
chr1	15200000	15249999	5	IBD
chr1	15250000	15299999	5	IBD
chr1	15300000	15349999	5	IBD
chr1	15350000	15399999	2	IBD
chr1	15400000	15449999	0	IBD
chr1	15450000	15499999	8	IBD
chr1	15500000	15549999	75	IBD
chr1	15550000	15599999	25	IBD
chr1	15600000	15649999	16	IBD
chr1	15650000	15699999	11	IBD
chr1	15700000	15749999	17	IBD
chr1	15750000	15799999	30	IBD
chr1	15800000	15849999	3	IBD
chr1	15850000	15899999	5	IBD
chr1	15900000	15949999	7	IBD
chr1	15950000	15999999	11	IBD
chr1	16000000	16049999	32	IBD
chr1	16050000	16099999	15	IBD
chr1	16100000	16149999	6	IBD
chr1	16150000	16199999	7	IBD
chr1	16200000	16249999	6	IBD
chr1	16250000	16299999	17	IBD
chr1	16300000	16349999	8	IBD
chr1	16350000	16399999	4	IBD
chr1	16400000	16449999	2	IBD
chr1	16450000	16499999	9	IBD
chr1	16500000	16549999	8	IBD
chr1	16550000	16599999	3	IBD
chr1	16600000	16649999	11	IBD
chr1	16650000	16699999	23	IBD
chr1	16700000	16749999	41	IBD
chr1	16750000	16799999	30	IBD
chr1	16800000	16849999	11	IBD
chr1	16850000	16899999	7	IBD
chr1	16900000	16949999	1	IBD
chr1	16950000	16999999	3	IBD
chr1	17000000	17049999	8	IBD
chr1	17050000	17099999	2	IBD
chr1	17100000	17149999	6	IBD
chr1	17150000	17199999	3	IBD
chr1	17200000	17249999	17	IBD
chr1	17250000	17299999	4	IBD
chr1	17300000	17349999	6	IBD
chr1	17350000	17399999	2	IBD
chr1	17400000	17449999	5	IBD
chr1	17450000	17499999	5	IBD
chr1	17500000	17549999	11	IBD
chr1	17550000	17599999	5	IBD
chr1	17600000	17649999	0	IBD
chr1	17650000	17699999	9	IBD
chr1	17700000	17749999	3	IBD
chr1	17750000	17799999	5	IBD
chr1	17800000	17849999	5	IBD
chr1	17850000	17899999	3	IBD
chr1	17900000	17949999	7	IBD
chr1	17950000	17999999	13	IBD
chr1	18000000	18049999	3	IBD
chr1	18050000	18099999	7	IBD
chr1	18100000	18149999	7	IBD
chr1	18150000	18199999	7	IBD
chr1	18200000	18249999	4	IBD
chr1	18250000	18299999	6	IBD
chr1	18300000	18349999	1	IBD
chr1	18350000	18399999	10	IBD
chr1	18400000	18449999	5	IBD
chr1	18450000	18499999	6	IBD
chr1	18500000	18549999	6	IBD
chr1	18550000	18599999	6	IBD
chr1	18600000	18649999	7	IBD
chr1	18650000	18699999	4	IBD
chr1	18700000	18749999	4	IBD
chr1	18750000	18799999	28	nonIBD
chr1	18800000	18849999	82	nonIBD
chr1	18850000	18899999	346	nonIBD
chr1	18900000	18949999	120	nonIBD
chr1	18950000	18999999	70	nonIBD
chr1	19000000	19049999	12	nonIBD
chr1	19050000	19099999	14	nonIBD
chr1	19100000	19149999	160	nonIBD
chr1	19150000	19199999	51	nonIBD
chr1	19200000	19249999	7	IBD
chr1	19250000	19299999	7	IBD
chr1	19300000	19349999	21	IBD
chr1	19350000	19399999	12	IBD
chr1	19400000	19449999	5	IBD
chr1	19450000	19499999	160	nonIBD
chr1	19500000	19549999	20	nonIBD
chr1	19550000	19599999	6	nonIBD
chr1	19600000	19649999	86	nonIBD
chr1	19650000	19699999	99	nonIBD
chr1	19700000	19749999	379	nonIBD
chr1	19750000	19799999	159	nonIBD
chr1	19800000	19849999	74	nonIBD
chr1	19850000	19899999	99	nonIBD
chr1	19900000	19949999	99	nonIBD
chr1	19950000	19999999	101	nonIBD
chr1	20000000	20049999	87	nonIBD
chr1	20050000	20099999	89	nonIBD
chr1	20100000	20149999	147	nonIBD
chr1	20150000	20199999	197	nonIBD
chr1	20200000	20249999	194	nonIBD
chr1	20250000	20299999	274	nonIBD
chr1	20300000	20349999	451	nonIBD
chr1	20350000	20399999	83	nonIBD
chr1	20400000	20449999	33	nonIBD
chr1	20450000	20499999	99	nonIBD
chr1	20500000	20549999	307	nonIBD
chr1	20550000	20599999	219	nonIBD
chr1	20600000	20649999	261	nonIBD
chr1	20650000	20699999	26	nonIBD
chr1	20700000	20749999	12	nonIBD
chr1	20750000	20799999	9	nonIBD
chr1	20800000	20849999	283	nonIBD
chr1	20850000	20899999	208	nonIBD
chr1	20900000	20949999	328	nonIBD
chr1	20950000	20999999	156	nonIBD
chr1	21000000	21049999	37	nonIBD
chr1	21050000	21099999	17	nonIBD
chr1	21100000	21149999	220	nonIBD
chr1	21150000	21199999	417	nonIBD
chr1	21200000	21249999	313	nonIBD
chr1	21250000	21299999	567	nonIBD
chr1	21300000	21349999	209	nonIBD
chr1	21350000	21399999	539	nonIBD
chr1	21400000	21449999	470	nonIBD
chr1	21450000	21499999	299	nonIBD
chr1	21500000	21549999	212	nonIBD
chr1	21550000	21599999	93	nonIBD
chr1	21600000	21649999	48	nonIBD
chr1	21650000	21699999	306	nonIBD
chr1	21700000	21749999	366	nonIBD
chr1	21750000	21799999	163	nonIBD
chr1	21800000	21849999	148	nonIBD
chr1	21850000	21899999	144	nonIBD
chr1	21900000	21949999	61	nonIBD
chr1	21950000	21999999	58	nonIBD
chr1	22000000	22049999	31	nonIBD
chr1	22050000	22099999	27	nonIBD
chr1	22100000	22149999	222	nonIBD
chr1	22150000	22199999	78	nonIBD
chr1	22200000	22249999	535	nonIBD
chr1	22250000	22299999	240	nonIBD
chr1	22300000	22349999	144	nonIBD
chr1	22350000	22399999	164	nonIBD
chr1	22400000	22449999	130	nonIBD
chr1	22450000	22499999	132	nonIBD
chr1	22500000	22549999	145	nonIBD
chr1	22550000	22599999	13	nonIBD
chr1	22600000	22649999	80	nonIBD
chr1	22650000	22699999	142	nonIBD
chr1	22700000	22749999	260	nonIBD
chr1	22750000	22799999	10	nonIBD
chr1	22800000	22849999	22	nonIBD
chr1	22850000	22899999	34	nonIBD
chr1	22900000	22949999	29	nonIBD
chr1	22950000	22999999	113	nonIBD
chr1	23000000	23049999	172	nonIBD
chr1	23050000	23099999	7	IBD
chr1	23100000	23149999	10	IBD
chr1	23150000	23199999	1	IBD
chr1	23200000	23249999	7	IBD
chr1	23250000	23299999	7	IBD
chr1	23300000	23349999	11	IBD
chr1	23350000	23399999	107	nonIBD
chr1	23400000	23449999	222	nonIBD
chr1	23450000	23499999	120	nonIBD
chr1	23500000	23549999	92	nonIBD
chr1	23550000	23599999	70	nonIBD
chr1	23600000	23649999	180	nonIBD
chr1	23650000	23699999	221	nonIBD
chr1	23700000	23749999	386	nonIBD
chr1	23750000	23799999	253	nonIBD
chr1	23800000	23849999	217	nonIBD
chr1	23850000	23899999	0	IBD
chr1	23900000	23949999	5	IBD
chr1	23950000	23999999	6	IBD
chr1	24000000	24049999	3	IBD
chr1	24050000	24099999	5	IBD
chr1	24100000	24149999	1	IBD
chr1	24150000	24199999	1	IBD
chr1	24200000	24249999	2	IBD
chr1	24250000	24299999	249	nonIBD
chr1	24300000	24349999	286	nonIBD
chr1	24350000	24399999	171	nonIBD
chr1	24400000	24449999	187	nonIBD
chr1	24450000	24499999	32	nonIBD
chr1	24500000	24549999	23	nonIBD
chr1	24550000	24599999	18	IBD
chr1	24600000	24649999	6	IBD
chr1	24650000	24699999	7	IBD
chr1	24700000	24749999	5	IBD
chr1	24750000	24799999	8	IBD
chr1	24800000	24849999	41	nonIBD
chr1	24850000	24899999	251	nonIBD
chr1	24900000	24949999	28	nonIBD
chr1	24950000	24999999	7	IBD
chr1	25000000	25049999	13	IBD
chr1	25050000	25099999	6	IBD
chr1	25100000	25149999	5	IBD
chr1	25150000	25199999	153	nonIBD
chr1	25200000	25249999	111	nonIBD
chr1	25250000	25299999	6	nonIBD
chr1	25300000	25349999	53	nonIBD
chr1	25350000	25399999	26	nonIBD
chr1	25400000	25449999	123	nonIBD
chr1	25450000	25499999	141	nonIBD
chr1	25500000	25549999	101	nonIBD
chr1	25550000	25599999	9	IBD
chr1	25600000	25649999	11	IBD
chr1	25650000	25699999	4	IBD
chr1	25700000	25749999	8	IBD
chr1	25750000	25799999	83	nonIBD
chr1	25800000	25849999	114	nonIBD
chr1	25850000	25899999	145	nonIBD
chr1	25900000	25949999	270	nonIBD
chr1	25950000	25999999	422	nonIBD
chr1	26000000	26049999	275	nonIBD
chr1	26050000	26099999	205	nonIBD
chr1	26100000	26149999	44	nonIBD
chr1	26150000	26199999	13	nonIBD
chr1	26200000	26249999	57	nonIBD
chr1	26250000	26299999	152	nonIBD
chr1	26300000	26349999	149	nonIBD
chr1	26350000	26399999	47	nonIBD
chr1	26400000	26449999	50	nonIBD
chr1	26450000	26499999	55	nonIBD
chr1	26500000	26549999	33	nonIBD
chr1	26550000	26599999	18	nonIBD
chr1	26600000	26649999	19	nonIBD
chr1	26650000	26699999	21	nonIBD
chr1	26700000	26749999	24	nonIBD
chr1	26750000	26799999	13	nonIBD
chr1	26800000	26849999	17	nonIBD
chr1	26850000	26899999	23	nonIBD
chr1	26900000	26949999	27	nonIBD
chr1	26950000	26999999	17	nonIBD
chr1	27000000	27049999	28	nonIBD
chr1	27050000	27099999	23	nonIBD
chr1	27100000	27149999	18	nonIBD
chr1	27150000	27199999	16	nonIBD
chr1	27200000	27249999	7	nonIBD
chr1	27250000	27299999	53	nonIBD
chr1	27300000	27349999	332	nonIBD
chr1	27350000	27399999	106	nonIBD
chr1	27400000	27449999	217	nonIBD
chr1	27450000	27499999	297	nonIBD
chr1	27500000	27549999	126	nonIBD
chr1	27550000	27599999	56	nonIBD
chr1	27600000	27649999	122	nonIBD
chr1	27650000	27699999	54	nonIBD
chr1	27700000	27749999	161	nonIBD
chr1	27750000	27799999	101	nonIBD
chr1	27800000	27849999	93	nonIBD
chr1	27850000	27899999	124	nonIBD
chr1	27900000	27949999	68	nonIBD
chr1	27950000	27999999	61	nonIBD
chr1	28000000	28049999	13	IBD
chr1	28050000	28099999	7	IBD
chr1	28100000	28149999	11	IBD
chr1	28150000	28199999	11	IBD
chr1	28200000	28249999	16	IBD
chr1	28250000	28299999	12	IBD
chr1	28300000	28349999	13	IBD
chr1	28350000	28399999	10	IBD
chr1	28400000	28449999	5	IBD
chr1	28450000	28499999	19	IBD
chr1	28500000	28549999	10	IBD
chr1	28550000	28599999	25	nonIBD
chr1	28600000	28649999	105	nonIBD
chr1	28650000	28699999	22	nonIBD
chr1	28700000	28749999	34	nonIBD
chr1	28750000	28799999	41	nonIBD
chr1	28800000	28849999	369	nonIBD
chr1	28850000	28899999	462	nonIBD
chr1	28900000	28949999	231	nonIBD
chr1	28950000	28999999	308	nonIBD
chr1	29000000	29049999	95	nonIBD
chr1	29050000	29099999	177	nonIBD
chr1	29100000	29149999	513	nonIBD
chr1	29150000	29199999	98	nonIBD
chr1	29200000	29249999	118	nonIBD
chr1	29250000	29299999	270	nonIBD
chr1	29300000	29349999	379	nonIBD
chr1	29350000	29399999	130	nonIBD
chr1	29400000	29449999	123	nonIBD
chr1	29450000	29499999	147	nonIBD
chr1	29500000	29549999	173	nonIBD
chr1	29550000	29599999	74	nonIBD
chr1	29600000	29649999	134	nonIBD
chr1	29650000	29699999	341	nonIBD
chr1	29700000	29749999	71	nonIBD
chr1	29750000	29799999	29	nonIBD
chr1	29800000	29849999	46	nonIBD
chr1	29850000	29899999	61	nonIBD
chr1	29900000	29949999	46	nonIBD
chr1	29950000	29999999	24	nonIBD
chr1	30000000	30049999	113	nonIBD
chr1	30050000	30099999	157	nonIBD
chr1	30100000	30149999	41	nonIBD
chr1	30150000	30199999	13	nonIBD
chr1	30200000	30249999	8	nonIBD
chr1	30250000	30299999	11	nonIBD
chr1	30300000	30349999	19	nonIBD
chr1	30350000	30399999	9	nonIBD
chr1	30400000	30449999	56	nonIBD
chr1	30450000	30499999	425	nonIBD
chr1	30500000	30549999	84	nonIBD
chr1	30550000	30599999	43	nonIBD
chr1	30600000	30649999	217	nonIBD
chr1	30650000	30699999	139	nonIBD
chr1	30700000	30749999	165	nonIBD
chr1	30750000	30799999	149	nonIBD
chr1	30800000	30849999	208	nonIBD
chr1	30850000	30899999	256	nonIBD
chr1	30900000	30949999	75	nonIBD
chr1	30950000	30999999	4	nonIBD
chr1	31000000	31049999	9	nonIBD
chr1	31050000	31099999	142	nonIBD
chr1	31100000	31149999	309	nonIBD
chr1	31150000	31199999	378	nonIBD
chr1	31200000	31249999	52	nonIBD
chr1	31250000	31299999	9	nonIBD
chr1	31300000	31349999	7	nonIBD
chr1	31350000	31399999	7	nonIBD
chr1	31400000	31449999	44	nonIBD
chr1	31450000	31499999	49	nonIBD
chr1	31500000	31549999	59	nonIBD
chr1	31550000	31599999	37	nonIBD
chr1	31600000	31649999	117	nonIBD
chr1	31650000	31699999	78	nonIBD
chr1	31700000	31749999	170	nonIBD
chr1	31750000	31799999	114	nonIBD
chr1	31800000	31849999	73	nonIBD
chr1	31850000	31899999	71	nonIBD
chr1	31900000	31949999	82	nonIBD
chr1	31950000	31999999	141	nonIBD
chr1	32000000	32049999	363	nonIBD
chr1	32050000	32099999	454	nonIBD
chr1	32100000	32149999	145	nonIBD
chr1	32150000	32199999	63	nonIBD
chr1	32200000	32249999	76	nonIBD
chr1	32250000	32299999	525	nonIBD
chr1	32300000	32349999	116	nonIBD
chr1	32350000	32399999	120	nonIBD
chr1	32400000	32449999	63	nonIBD
chr1	32450000	32499999	65	nonIBD
chr1	32500000	32549999	79	nonIBD
chr1	32550000	32599999	27	nonIBD
chr1	32600000	32649999	332	nonIBD
chr1	32650000	32699999	2	IBD
chr1	32700000	32749999	2	IBD
chr1	32750000	32799999	11	IBD
chr1	32800000	32849999	8	IBD
chr1	32850000	32899999	6	IBD
chr1	32900000	32949999	9	IBD
chr1	32950000	32999999	2	IBD
chr1	33000000	33049999	13	IBD
chr1	33050000	33099999	8	IBD
chr1	33100000	33149999	5	IBD
chr1	33150000	33199999	9	IBD
chr1	33200000	33249999	8	IBD
chr1	33250000	33299999	16	IBD
chr1	33300000	33349999	58	IBD
chr1	33350000	33399999	9	IBD
chr1	33400000	33449999	8	IBD
chr1	33450000	33499999	3	IBD
chr1	33500000	33549999	0	IBD
chr1	33550000	33599999	2	IBD
chr1	33600000	33649999	0	IBD
chr1	33650000	33699999	4	IBD
chr1	33700000	33749999	2	IBD
chr1	33750000	33799999	3	IBD
chr1	33800000	33849999	25	IBD
chr1	33850000	33899999	1	IBD
chr1	33900000	33949999	3	IBD
chr1	33950000	33999999	33	IBD
chr1	34000000	34049999	4	IBD
chr1	34050000	34099999	3	IBD
chr1	34100000	34149999	34	IBD
chr1	34150000	34199999	11	IBD
chr1	34200000	34249999	0	IBD
chr1	34250000	34299999	0	IBD
chr1	34300000	34349999	3	IBD
chr1	34350000	34399999	7	IBD
chr1	34400000	34449999	2	IBD
chr1	34450000	34499999	5	IBD
chr1	34500000	34549999	5	IBD
chr1	34550000	34599999	13	IBD
chr1	34600000	34649999	30	IBD
chr1	34650000	34699999	28	IBD
chr1	34700000	34749999	8	IBD
chr1	34750000	34799999	5	IBD
chr1	34800000	34849999	6	IBD
chr1	34850000	34899999	4	IBD
chr1	34900000	34949999	22	IBD
chr1	34950000	34999999	15	IBD
chr1	35000000	35049999	29	IBD
chr1	35050000	35099999	27	IBD
chr1	35100000	35149999	28	IBD
chr1	35150000	35199999	9	IBD
chr1	35200000	35249999	14	IBD
chr1	35250000	35299999	37	IBD
chr1	35300000	35349999	37	IBD
chr1	35350000	35399999	5	IBD
chr1	35400000	35449999	7	IBD
chr1	35450000	35499999	32	IBD
chr1	35500000	35549999	7	IBD
chr1	35550000	35599999	5	IBD
chr1	35600000	35649999	10	IBD
chr1	35650000	35699999	15	IBD
chr1	35700000	35749999	22	IBD
chr1	35750000	35799999	20	IBD
chr1	35800000	35849999	12	IBD
chr1	35850000	35899999	32	IBD
chr1	35900000	35949999	7	IBD
chr1	35950000	35999999	5	IBD
chr1	36000000	36049999	16	IBD
chr1	36050000	36099999	7	IBD
chr1	36100000	36149999	15	IBD
chr1	36150000	36199999	6	IBD
chr1	36200000	36249999	14	IBD
chr1	36250000	36299999	20	IBD
chr1	36300000	36349999	4	IBD
chr1	36350000	36399999	19	IBD
chr1	36400000	36449999	9	IBD
chr1	36450000	36499999	2	IBD
chr1	36500000	36549999	2	IBD
chr1	36550000	36599999	8	IBD
chr1	36600000	36649999	6	IBD
chr1	36650000	36699999	8	IBD
chr1	36700000	36749999	20	IBD
chr1	36750000	36799999	19	IBD
chr1	36800000	36849999	14	IBD
chr1	36850000	36899999	8	IBD
chr1	36900000	36949999	9	IBD
chr1	36950000	36999999	24	IBD
chr1	37000000	37049999	8	IBD
chr1	37050000	37099999	6	IBD
chr1	37100000	37149999	7	IBD
chr1	37150000	37199999	16	IBD
chr1	37200000	37249999	17	IBD
chr1	37250000	37299999	21	IBD
chr1	37300000	37349999	6	IBD
chr1	37350000	37399999	6	IBD
chr1	37400000	37449999	6	IBD
chr1	37450000	37499999	12	IBD
chr1	37500000	37549999	98	nonIBD
chr1	37550000	37599999	248	nonIBD
chr1	37600000	37649999	138	nonIBD
chr1	37650000	37699999	12	IBD
chr1	37700000	37749999	8	IBD
chr1	37750000	37799999	13	IBD
chr1	37800000	37849999	9	IBD
chr1	37850000	37899999	6	IBD
chr1	37900000	37949999	22	IBD
chr1	37950000	37999999	15	IBD
chr1	38000000	38049999	17	IBD
chr1	38050000	38099999	9	IBD
chr1	38100000	38149999	43	nonIBD
chr1	38150000	38199999	272	nonIBD
chr1	38200000	38249999	41	nonIBD
chr1	38250000	38299999	4	IBD
chr1	38300000	38349999	13	IBD
chr1	38350000	38399999	8	IBD
chr1	38400000	38449999	5	IBD
chr1	38450000	38499999	174	nonIBD
chr1	38500000	38549999	86	nonIBD
chr1	38550000	38599999	194	nonIBD
chr1	38600000	38649999	7	nonIBD
chr1	38650000	38699999	105	nonIBD
chr1	38700000	38749999	157	nonIBD
chr1	38750000	38799999	72	nonIBD
chr1	38800000	38849999	6	nonIBD
chr1	38850000	38899999	224	nonIBD
chr1	38900000	38949999	240	nonIBD
chr1	38950000	38999999	462	nonIBD
chr1	39000000	39049999	112	nonIBD
chr1	39050000	39099999	219	nonIBD
chr1	39100000	39149999	101	nonIBD
chr1	39150000	39199999	292	nonIBD
chr1	39200000	39249999	168	nonIBD
chr1	39250000	39299999	84	nonIBD
chr1	39300000	39349999	172	nonIBD
chr1	39350000	39399999	132	nonIBD
chr1	39400000	39449999	161	nonIBD
chr1	39450000	39499999	102	nonIBD
chr1	39500000	39549999	5	nonIBD
chr1	39550000	39599999	202	nonIBD
chr1	39600000	39649999	73	nonIBD
chr1	39650000	39699999	17	nonIBD
chr1	39700000	39749999	137	nonIBD
chr1	39750000	39799999	150	nonIBD
chr1	39800000	39849999	129	nonIBD
chr1	39850000	39899999	98	nonIBD
chr1	39900000	39949999	188	nonIBD
chr1	39950000	39999999	154	nonIBD
chr1	40000000	40049999	164	nonIBD
chr1	40050000	40099999	63	nonIBD
chr1	40100000	40149999	189	nonIBD
chr1	40150000	40199999	85	nonIBD
chr1	40200000	40249999	11	nonIBD
chr1	40250000	40299999	6	nonIBD
chr1	40300000	40349999	210	nonIBD
chr1	40350000	40399999	136	nonIBD
chr1	40400000	40449999	138	nonIBD
chr1	40450000	40499999	98	nonIBD
chr1	40500000	40549999	119	nonIBD
chr1	40550000	40599999	9	nonIBD
chr1	40600000	40649999	4	nonIBD
chr1	40650000	40699999	93	nonIBD
chr1	40700000	40749999	103	nonIBD
chr1	40750000	40799999	222	nonIBD
chr1	40800000	40849999	168	nonIBD
chr1	40850000	40899999	141	nonIBD
chr1	40900000	40949999	112	nonIBD
chr1	40950000	40999999	10	IBD
chr1	41000000	41049999	15	IBD
chr1	41050000	41099999	9	IBD
chr1	41100000	41149999	3	IBD
chr1	41150000	41199999	7	IBD
chr1	41200000	41249999	3	IBD
chr1	41250000	41299999	9	IBD
chr1	41300000	41349999	8	IBD
chr1	41350000	41399999	8	IBD
chr1	41400000	41449999	178	nonIBD
chr1	41450000	41499999	100	nonIBD
chr1	41500000	41549999	104	nonIBD
chr1	41550000	41599999	174	nonIBD
chr1	41600000	41649999	204	nonIBD
chr1	41650000	41699999	51	nonIBD
chr1	41700000	41749999	113	nonIBD
chr1	41750000	41799999	48	nonIBD
chr1	41800000	41849999	3	nonIBD
chr1	41850000	41899999	201	nonIBD
chr1	41900000	41949999	176	nonIBD
chr1	41950000	41999999	237	nonIBD
chr1	42000000	42049999	120	nonIBD
chr1	42050000	42099999	21	nonIBD
chr1	42100000	42149999	11	nonIBD
chr1	42150000	42199999	293	nonIBD
chr1	42200000	42249999	48	nonIBD
chr1	42250000	42299999	137	nonIBD
chr1	42300000	42349999	182	nonIBD
chr1	42350000	42399999	166	nonIBD
chr1	42400000	42449999	192	nonIBD
chr1	42450000	42499999	178	nonIBD
chr1	42500000	42549999	288	nonIBD
chr1	42550000	42599999	168	nonIBD
chr1	42600000	42649999	115	nonIBD
chr1	42650000	42699999	76	nonIBD
chr1	42700000	42749999	8	nonIBD
chr1	42750000	42799999	5	nonIBD
chr1	42800000	42849999	166	nonIBD
chr1	42850000	42899999	42	nonIBD
chr1	42900000	42949999	259	nonIBD
chr1	42950000	42999999	3	nonIBD
chr1	43000000	43049999	88	nonIBD
chr1	43050000	43099999	55	nonIBD
chr1	43100000	43149999	13	nonIBD
chr1	43150000	43199999	56	nonIBD
chr1	43200000	43249999	19	nonIBD
chr1	43250000	43299999	21	nonIBD
chr1	43300000	43349999	25	nonIBD
chr1	43350000	43399999	32	nonIBD
chr1	43400000	43449999	4	IBD
chr1	43450000	43499999	8	IBD
chr1	43500000	43549999	3	IBD
chr1	43550000	43599999	2	IBD
chr1	43600000	43649999	31	IBD
chr1	43650000	43699999	17	IBD
chr1	43700000	43749999	10	IBD
chr1	43750000	43799999	8	IBD
chr1	43800000	43849999	12	IBD
chr1	43850000	43899999	4	IBD
chr1	43900000	43949999	3	IBD
chr1	43950000	43999999	3	IBD
chr1	44000000	44049999	7	IBD
chr1	44050000	44099999	13	IBD
chr1	44100000	44149999	9	IBD
chr1	44150000	44199999	67	nonIBD
chr1	44200000	44249999	34	nonIBD
chr1	44250000	44299999	25	nonIBD
chr1	44300000	44349999	15	nonIBD
chr1	44350000	44399999	18	nonIBD
chr1	44400000	44449999	38	nonIBD
chr1	44450000	44499999	33	nonIBD
chr1	44500000	44549999	46	nonIBD
chr1	44550000	44599999	25	nonIBD
chr1	44600000	44649999	62	nonIBD
chr1	44650000	44699999	50	nonIBD
chr1	44700000	44749999	31	nonIBD
chr1	44750000	44799999	15	IBD
chr1	44800000	44849999	9	IBD
chr1	44850000	44899999	7	IBD
chr1	44900000	44949999	2	IBD
chr1	44950000	44999999	2	IBD
chr1	45000000	45049999	9	IBD
chr1	45050000	45099999	7	IBD
chr1	45100000	45149999	42	nonIBD
chr1	45150000	45199999	63	nonIBD
chr1	45200000	45249999	85	nonIBD
chr1	45250000	45299999	50	nonIBD
chr1	45300000	45349999	6	nonIBD
chr1	45350000	45399999	9	nonIBD
chr1	45400000	45449999	27	nonIBD
chr1	45450000	45499999	106	nonIBD
chr1	45500000	45549999	68	nonIBD
chr1	45550000	45599999	36	nonIBD
chr1	45600000	45649999	36	nonIBD
chr1	45650000	45699999	57	nonIBD
chr1	45700000	45749999	18	nonIBD
chr1	45750000	45799999	17	nonIBD
chr1	45800000	45849999	7	nonIBD
chr1	45850000	45899999	7	nonIBD
chr1	45900000	45949999	26	nonIBD
chr1	45950000	45999999	12	nonIBD
chr1	46000000	46049999	11	nonIBD
chr1	46050000	46099999	16	nonIBD
chr1	46100000	46149999	14	nonIBD
chr1	46150000	46199999	12	nonIBD
chr1	46200000	46249999	10	nonIBD
chr1	46250000	46299999	29	nonIBD
chr1	46300000	46349999	33	nonIBD
chr1	46350000	46399999	21	nonIBD
chr1	46400000	46449999	69	nonIBD
chr1	46450000	46499999	42	nonIBD
chr1	46500000	46549999	41	nonIBD
chr1	46550000	46599999	13	nonIBD
chr1	46600000	46649999	30	nonIBD
chr1	46650000	46699999	10	nonIBD
chr1	46700000	46749999	24	nonIBD
chr1	46750000	46799999	17	nonIBD
chr1	46800000	46849999	10	nonIBD
chr1	46850000	46899999	18	nonIBD
chr1	46900000	46949999	15	nonIBD
chr1	46950000	46999999	12	nonIBD
chr1	47000000	47049999	6	nonIBD
chr1	47050000	47099999	37	nonIBD
chr1	47100000	47149999	52	nonIBD
chr1	47150000	47199999	25	nonIBD
chr1	47200000	47249999	25	nonIBD
chr1	47250000	47299999	18	IBD
chr1	47300000	47349999	11	IBD
chr1	47350000	47399999	3	IBD
chr1	47400000	47449999	6	IBD
chr1	47450000	47499999	1	IBD
chr1	47500000	47549999	12	IBD
chr1	47550000	47599999	11	IBD
chr1	47600000	47649999	61	IBD
chr1	47650000	47699999	5	IBD
chr1	47700000	47749999	5	IBD
chr1	47750000	47799999	13	IBD
chr1	47800000	47849999	15	IBD
chr1	47850000	47899999	71	nonIBD
chr1	47900000	47949999	27	nonIBD
chr1	47950000	47999999	15	nonIBD
chr1	48000000	48049999	4	nonIBD
chr1	48050000	48099999	13	nonIBD
chr1	48100000	48149999	35	nonIBD
chr1	48150000	48199999	36	nonIBD
chr1	48200000	48249999	21	nonIBD
chr1	48250000	48299999	21	nonIBD
chr1	48300000	48349999	11	nonIBD
chr1	48350000	48399999	7	nonIBD
chr1	48400000	48449999	51	nonIBD
chr1	48450000	48499999	18	nonIBD
chr1	48500000	48549999	22	nonIBD
chr1	48550000	48599999	14	nonIBD
chr1	48600000	48649999	15	nonIBD
chr1	48650000	48699999	52	nonIBD
chr1	48700000	48749999	16	nonIBD
chr1	48750000	48799999	7	nonIBD
chr1	48800000	48849999	33	nonIBD
chr1	48850000	48899999	20	nonIBD
chr1	48900000	48949999	49	nonIBD
chr1	48950000	48999999	21	nonIBD
chr1	49000000	49049999	13	IBD
chr1	49050000	49099999	5	IBD
chr1	49100000	49149999	8	IBD
chr1	49150000	49199999	4	IBD
chr1	49200000	49249999	8	IBD
chr1	49250000	49299999	8	IBD
chr1	49300000	49349999	13	IBD
chr1	49350000	49399999	8	IBD
chr1	49400000	49449999	4	IBD
chr1	49450000	49499999	8	IBD
chr1	49500000	49549999	6	IBD
chr1	49550000	49599999	4	IBD
chr1	49600000	49649999	9	IBD
chr1	49650000	49699999	7	IBD
chr1	49700000	49749999	5	IBD
chr1	49750000	49799999	4	IBD
chr1	49800000	49849999	8	IBD
chr1	49850000	49899999	9	IBD
chr1	49900000	49949999	4	IBD
chr1	49950000	49999999	2	IBD
chr1	50000000	50049999	17	IBD
chr1	50050000	50099999	34	nonIBD
chr1	50100000	50149999	33	nonIBD
chr1	50150000	50199999	27	nonIBD
chr1	50200000	50249999	40	nonIBD
chr1	50250000	50299999	9	IBD
chr1	50300000	50349999	7	IBD
chr1	50350000	50399999	8	IBD
chr1	50400000	50449999	8	IBD
chr1	50450000	50499999	1	IBD
chr1	50500000	50549999	1	IBD
chr1	50550000	50599999	4	IBD
chr1	50600000	50649999	9	IBD
chr1	50650000	50699999	3	IBD
chr1	50700000	50749999	11	IBD
chr1	50750000	50799999	8	IBD
chr1	50800000	50849999	5	IBD
chr1	50850000	50899999	3	IBD
chr1	50900000	50949999	2	IBD
chr1	50950000	50999999	2	IBD
chr1	51000000	51049999	5	IBD
chr1	51050000	51099999	7	IBD
chr1	51100000	51149999	3	IBD
chr1	51150000	51199999	1	IBD
chr1	51200000	51249999	2	IBD
chr1	51250000	51299999	14	IBD
chr1	51300000	51349999	5	IBD
chr1	51350000	51399999	8	IBD
chr1	51400000	51449999	12	IBD
chr1	51450000	51499999	3	IBD
chr1	51500000	51549999	12	IBD
chr1	51550000	51599999	34	nonIBD
chr1	51600000	51649999	232	nonIBD
chr1	51650000	51699999	287	nonIBD
chr1	51700000	51749999	155	nonIBD
chr1	51750000	51799999	233	nonIBD
chr1	51800000	51849999	138	nonIBD
chr1	51850000	51899999	23	nonIBD
chr1	51900000	51949999	274	nonIBD
chr1	51950000	51999999	187	nonIBD
chr1	52000000	52049999	71	nonIBD
chr1	52050000	52099999	84	nonIBD
chr1	52100000	52149999	124	nonIBD
chr1	52150000	52199999	78	nonIBD
chr1	52200000	52249999	104	nonIBD
chr1	52250000	52299999	149	nonIBD
chr1	52300000	52349999	192	nonIBD
chr1	52350000	52399999	64	nonIBD
chr1	52400000	52449999	168	nonIBD
chr1	52450000	52499999	68	nonIBD
chr1	52500000	52549999	65	nonIBD
chr1	52550000	52599999	170	nonIBD
chr1	52600000	52649999	64	nonIBD
chr1	52650000	52699999	199	nonIBD
chr1	52700000	52749999	255	nonIBD
chr1	52750000	52799999	101	nonIBD
chr1	52800000	52849999	150	nonIBD
chr1	52850000	52899999	196	nonIBD
chr1	52900000	52949999	46	nonIBD
chr1	52950000	52999999	16	nonIBD
chr1	53000000	53049999	10	nonIBD
chr1	53050000	53099999	32	nonIBD
chr1	53100000	53149999	59	nonIBD
chr1	53150000	53199999	77	nonIBD
chr1	53200000	53249999	60	nonIBD
chr1	53250000	53299999	19	nonIBD
chr1	53300000	53349999	31	nonIBD
chr1	53350000	53399999	30	nonIBD
chr1	53400000	53449999	26	nonIBD
chr1	53450000	53499999	62	nonIBD
chr1	53500000	53549999	47	nonIBD
chr1	53550000	53599999	151	nonIBD
chr1	53600000	53649999	48	nonIBD
chr1	53650000	53699999	43	nonIBD
chr1	53700000	53749999	139	nonIBD
chr1	53750000	53799999	179	nonIBD
chr1	53800000	53849999	44	nonIBD
chr1	53850000	53899999	122	nonIBD
chr1	53900000	53949999	159	nonIBD
chr1	53950000	53999999	91	nonIBD
chr1	54000000	54049999	24	nonIBD
chr1	54050000	54099999	17	nonIBD
chr1	54100000	54149999	14	nonIBD
chr1	54150000	54199999	20	nonIBD
chr1	54200000	54249999	53	nonIBD
chr1	54250000	54299999	9	nonIBD
chr1	54300000	54349999	41	nonIBD
chr1	54350000	54399999	55	nonIBD
chr1	54400000	54449999	108	nonIBD
chr1	54450000	54499999	59	nonIBD
chr1	54500000	54549999	159	nonIBD
chr1	54550000	54599999	98	nonIBD
chr1	54600000	54649999	122	nonIBD
chr1	54650000	54699999	211	nonIBD
chr1	54700000	54749999	186	nonIBD
chr1	54750000	54799999	132	nonIBD
chr1	54800000	54849999	48	nonIBD
chr1	54850000	54899999	197	nonIBD
chr1	54900000	54949999	100	nonIBD
chr1	54950000	54999999	244	nonIBD
chr1	55000000	55049999	66	nonIBD
chr1	55050000	55099999	185	nonIBD
chr1	55100000	55149999	92	nonIBD
chr1	55150000	55199999	136	nonIBD
chr1	55200000	55249999	58	nonIBD
chr1	55250000	55299999	85	nonIBD
chr1	55300000	55349999	166	nonIBD
chr1	55350000	55399999	245	nonIBD
chr1	55400000	55449999	337	nonIBD
chr1	55450000	55499999	307	nonIBD
chr1	55500000	55549999	294	nonIBD
chr1	55550000	55599999	35	nonIBD
chr1	55600000	55649999	333	nonIBD
chr1	55650000	55699999	145	nonIBD
chr1	55700000	55749999	126	nonIBD
chr1	55750000	55799999	170	nonIBD
chr1	55800000	55849999	244	nonIBD
chr1	55850000	55899999	159	nonIBD
chr1	55900000	55949999	18	nonIBD
chr1	55950000	55999999	13	nonIBD
chr1	56000000	56049999	65	nonIBD
chr1	56050000	56099999	14	nonIBD
chr1	56100000	56149999	32	nonIBD
chr1	56150000	56199999	19	nonIBD
chr1	56200000	56249999	23	nonIBD
chr1	56250000	56299999	32	nonIBD
chr1	56300000	56349999	22	nonIBD
chr1	56350000	56399999	7	nonIBD
chr1	56400000	56449999	48	nonIBD
chr1	56450000	56499999	82	nonIBD
chr1	56500000	56549999	66	nonIBD
chr1	56550000	56599999	282	nonIBD
chr1	56600000	56649999	217	nonIBD
chr1	56650000	56699999	109	nonIBD
chr1	56700000	56749999	75	nonIBD
chr1	56750000	56799999	124	nonIBD
chr1	56800000	56849999	116	nonIBD
chr1	56850000	56899999	53	nonIBD
chr1	56900000	56949999	123	nonIBD
chr1	56950000	56999999	75	nonIBD
chr1	57000000	57049999	131	nonIBD
chr1	57050000	57099999	102	nonIBD
chr1	57100000	57149999	155	nonIBD
chr1	57150000	57199999	163	nonIBD
chr1	57200000	57249999	154	nonIBD
chr1	57250000	57299999	141	nonIBD
chr1	57300000	57349999	117	nonIBD
chr1	57350000	57399999	113	nonIBD
chr1	57400000	57449999	164	nonIBD
chr1	57450000	57499999	109	nonIBD
chr1	57500000	57549999	108	nonIBD
chr1	57550000	57599999	199	nonIBD
chr1	57600000	57649999	76	nonIBD
chr1	57650000	57699999	123	nonIBD
chr1	57700000	57749999	3	nonIBD
chr1	57750000	57799999	96	nonIBD
chr1	57800000	57849999	123	nonIBD
chr1	57850000	57899999	177	nonIBD
chr1	57900000	57949999	6	nonIBD
chr1	57950000	57999999	6	nonIBD
chr1	58000000	58049999	65	nonIBD
chr1	58050000	58099999	202	nonIBD
chr1	58100000	58149999	202	nonIBD
chr1	58150000	58199999	135	nonIBD
chr1	58200000	58249999	199	nonIBD
chr1	58250000	58299999	336	nonIBD
chr1	58300000	58349999	202	nonIBD
chr1	58350000	58399999	268	nonIBD
chr1	58400000	58449999	55	nonIBD
chr1	58450000	58499999	8	IBD
chr1	58500000	58549999	4	IBD
chr1	58550000	58599999	9	IBD
chr1	58600000	58649999	7	IBD
chr1	58650000	58699999	47	nonIBD
chr1	58700000	58749999	8	nonIBD
chr1	58750000	58799999	25	nonIBD
chr1	58800000	58849999	148	nonIBD
chr1	58850000	58899999	184	nonIBD
chr1	58900000	58949999	123	nonIBD
chr1	58950000	58999999	54	nonIBD
chr1	59000000	59049999	55	nonIBD
chr1	59050000	59099999	3	IBD
chr1	59100000	59149999	1	IBD
chr1	59150000	59199999	4	IBD
chr1	59200000	59249999	2	IBD
chr1	59250000	59299999	3	IBD
chr1	59300000	59349999	2	IBD
chr1	59350000	59399999	65	nonIBD
chr1	59400000	59449999	159	nonIBD
chr1	59450000	59499999	146	nonIBD
chr1	59500000	59549999	130	nonIBD
chr1	59550000	59599999	97	nonIBD
chr1	59600000	59649999	92	nonIBD
chr1	59650000	59699999	123	nonIBD
chr1	59700000	59749999	308	nonIBD
chr1	59750000	59799999	184	nonIBD
chr1	59800000	59849999	256	nonIBD
chr1	59850000	59899999	46	nonIBD
chr1	59900000	59949999	58	nonIBD
chr1	59950000	59999999	74	nonIBD
chr1	60000000	60049999	184	nonIBD
chr1	60050000	60099999	145	nonIBD
chr1	60100000	60149999	16	nonIBD
chr1	60150000	60199999	37	nonIBD
chr1	60200000	60249999	13	nonIBD
chr1	60250000	60299999	177	nonIBD
chr1	60300000	60349999	110	nonIBD
chr1	60350000	60399999	170	nonIBD
chr1	60400000	60449999	68	nonIBD
chr1	60450000	60499999	42	nonIBD
chr1	60500000	60549999	41	nonIBD
chr1	60550000	60599999	3	IBD
chr1	60600000	60649999	3	IBD
chr1	60650000	60699999	4	IBD
chr1	60700000	60749999	6	IBD
chr1	60750000	60799999	16	IBD
chr1	60800000	60849999	100	nonIBD
chr1	60850000	60899999	261	nonIBD
chr1	60900000	60949999	28	nonIBD
chr1	60950000	60999999	9	nonIBD
chr1	61000000	61049999	5	nonIBD
chr1	61050000	61099999	59	nonIBD
chr1	61100000	61149999	150	nonIBD
chr1	61150000	61199999	76	nonIBD
chr1	61200000	61249999	86	nonIBD
chr1	61250000	61299999	20	nonIBD
chr1	61300000	61349999	5	nonIBD
chr1	61350000	61399999	42	nonIBD
chr1	61400000	61449999	59	nonIBD
chr1	61450000	61499999	10	nonIBD
chr1	61500000	61549999	6	nonIBD
chr1	61550000	61599999	158	nonIBD
chr1	61600000	61649999	283	nonIBD
chr1	61650000	61699999	27	nonIBD
chr1	61700000	61749999	23	nonIBD
chr1	61750000	61799999	32	nonIBD
chr1	61800000	61849999	5	IBD
chr1	61850000	61899999	6	IBD
chr1	61900000	61949999	3	IBD
chr1	61950000	61999999	8	IBD
chr1	62000000	62049999	6	IBD
chr1	62050000	62099999	5	IBD
chr1	62100000	62149999	7	IBD
chr1	62150000	62199999	125	IBD
chr1	62200000	62249999	3	IBD
chr1	62250000	62299999	6	IBD
chr1	62300000	62349999	8	IBD
chr1	62350000	62399999	6	IBD
chr1	62400000	62449999	4	IBD
chr1	62450000	62499999	3	IBD
chr1	62500000	62549999	1	IBD
chr1	62550000	62599999	5	IBD
chr1	62600000	62649999	16	IBD
chr1	62650000	62699999	10	IBD
chr1	62700000	62749999	13	IBD
chr1	62750000	62799999	44	IBD
chr1	62800000	62849999	86	IBD
chr1	62850000	62899999	17	IBD
chr1	62900000	62949999	9	IBD
chr1	62950000	62999999	3	IBD
chr1	63000000	63049999	8	IBD
chr1	63050000	63099999	3	IBD
chr1	63100000	63149999	9	IBD
chr1	63150000	63199999	12	IBD
chr1	63200000	63249999	11	IBD
chr1	63250000	63299999	20	nonIBD
chr1	63300000	63349999	98	nonIBD
chr1	63350000	63399999	139	nonIBD
chr1	63400000	63449999	137	nonIBD
chr1	63450000	63499999	123	nonIBD
chr1	63500000	63549999	106	nonIBD
chr1	63550000	63599999	55	nonIBD
chr1	63600000	63649999	119	nonIBD
chr1	63650000	63699999	146	nonIBD
chr1	63700000	63749999	3	IBD
chr1	63750000	63799999	3	IBD
chr1	63800000	63849999	10	IBD
chr1	63850000	63899999	34	nonIBD
chr1	63900000	63949999	90	nonIBD
chr1	63950000	63999999	32	nonIBD
chr1	64000000	64049999	112	nonIBD
chr1	64050000	64099999	40	nonIBD
chr1	64100000	64149999	7	IBD
chr1	64150000	64199999	17	IBD
chr1	64200000	64249999	2	IBD
chr1	64250000	64299999	7	IBD
chr1	64300000	64349999	18	IBD
chr1	64350000	64399999	29	IBD
chr1	64400000	64449999	13	IBD
chr1	64450000	64499999	8	IBD
chr1	64500000	64549999	5	IBD
chr1	64550000	64599999	6	IBD
chr1	64600000	64649999	3	IBD
chr1	64650000	64699999	56	nonIBD
chr1	64700000	64749999	71	nonIBD
chr1	64750000	64799999	152	nonIBD
chr1	64800000	64849999	93	nonIBD
chr1	64850000	64899999	128	nonIBD
chr1	64900000	64949999	47	nonIBD
chr1	64950000	64999999	78	nonIBD
chr1	65000000	65049999	150	nonIBD
chr1	65050000	65099999	154	nonIBD
chr1	65100000	65149999	302	nonIBD
chr1	65150000	65199999	148	nonIBD
chr1	65200000	65249999	102	nonIBD
chr1	65250000	65299999	77	nonIBD
chr1	65300000	65349999	55	nonIBD
chr1	65350000	65399999	124	nonIBD
chr1	65400000	65449999	8	nonIBD
chr1	65450000	65499999	76	nonIBD
chr1	65500000	65549999	95	nonIBD
chr1	65550000	65599999	155	nonIBD
chr1	65600000	65649999	149	nonIBD
chr1	65650000	65699999	145	nonIBD
chr1	65700000	65749999	173	nonIBD
chr1	65750000	65799999	88	nonIBD
chr1	65800000	65849999	157	nonIBD
chr1	65850000	65899999	247	nonIBD
chr1	65900000	65949999	68	nonIBD
chr1	65950000	65999999	55	nonIBD
chr1	66000000	66049999	65	nonIBD
chr1	66050000	66099999	102	nonIBD
chr1	66100000	66149999	35	nonIBD
chr1	66150000	66199999	70	nonIBD
chr1	66200000	66249999	67	nonIBD
chr1	66250000	66299999	68	nonIBD
chr1	66300000	66349999	48	nonIBD
chr1	66350000	66399999	101	nonIBD
chr1	66400000	66449999	216	nonIBD
chr1	66450000	66499999	275	nonIBD
chr1	66500000	66549999	72	nonIBD
chr1	66550000	66599999	102	nonIBD
chr1	66600000	66649999	374	nonIBD
chr1	66650000	66699999	78	nonIBD
chr1	66700000	66749999	68	nonIBD
chr1	66750000	66799999	43	nonIBD
chr1	66800000	66849999	132	nonIBD
chr1	66850000	66899999	181	nonIBD
chr1	66900000	66949999	319	nonIBD
chr1	66950000	66999999	184	nonIBD
chr1	67000000	67049999	150	nonIBD
chr1	67050000	67099999	323	nonIBD
chr1	67100000	67149999	137	nonIBD
chr1	67150000	67199999	129	nonIBD
chr1	67200000	67249999	53	nonIBD
chr1	67250000	67299999	48	nonIBD
chr1	67300000	67349999	54	nonIBD
chr1	67350000	67399999	56	nonIBD
chr1	67400000	67449999	40	nonIBD
chr1	67450000	67499999	37	nonIBD
chr1	67500000	67549999	44	nonIBD
chr1	67550000	67599999	68	nonIBD
chr1	67600000	67649999	51	nonIBD
chr1	67650000	67699999	47	nonIBD
chr1	67700000	67749999	78	nonIBD
chr1	67750000	67799999	53	nonIBD
chr1	67800000	67849999	82	nonIBD
chr1	67850000	67899999	96	nonIBD
chr1	67900000	67949999	98	nonIBD
chr1	67950000	67999999	33	nonIBD
chr1	68000000	68049999	26	nonIBD
chr1	68050000	68099999	56	nonIBD
chr1	68100000	68149999	52	nonIBD
chr1	68150000	68199999	56	nonIBD
chr1	68200000	68249999	112	nonIBD
chr1	68250000	68299999	46	nonIBD
chr1	68300000	68349999	56	nonIBD
chr1	68350000	68399999	243	nonIBD
chr1	68400000	68449999	122	nonIBD
chr1	68450000	68499999	207	nonIBD
chr1	68500000	68549999	304	nonIBD
chr1	68550000	68599999	231	nonIBD
chr1	68600000	68649999	126	nonIBD
chr1	68650000	68699999	219	nonIBD
chr1	68700000	68749999	170	nonIBD
chr1	68750000	68799999	92	nonIBD
chr1	68800000	68849999	275	nonIBD
chr1	68850000	68899999	315	nonIBD
chr1	68900000	68949999	366	nonIBD
chr1	68950000	68999999	287	nonIBD
chr1	69000000	69049999	90	nonIBD
chr1	69050000	69099999	57	nonIBD
chr1	69100000	69149999	101	nonIBD
chr1	69150000	69199999	340	nonIBD
chr1	69200000	69249999	364	nonIBD
chr1	69250000	69299999	373	nonIBD
chr1	69300000	69349999	233	nonIBD
chr1	69350000	69399999	241	nonIBD
chr1	69400000	69449999	253	nonIBD
chr1	69450000	69499999	59	nonIBD
chr1	69500000	69549999	150	nonIBD
chr1	69550000	69599999	74	nonIBD
chr1	69600000	69649999	113	nonIBD
chr1	69650000	69699999	102	nonIBD
chr1	69700000	69749999	322	nonIBD
chr1	69750000	69799999	62	nonIBD
chr1	69800000	69849999	117	nonIBD
chr1	69850000	69899999	202	nonIBD
chr1	69900000	69949999	68	nonIBD
chr1	69950000	69999999	348	nonIBD
chr1	70000000	70049999	113	nonIBD
chr1	70050000	70099999	127	nonIBD
chr1	70100000	70149999	104	nonIBD
chr1	70150000	70199999	253	nonIBD
chr1	70200000	70249999	57	nonIBD
chr1	70250000	70299999	220	nonIBD
chr1	70300000	70349999	320	nonIBD
chr1	70350000	70399999	86	nonIBD
chr1	70400000	70449999	40	nonIBD
chr1	70450000	70499999	14	nonIBD
chr1	70500000	70549999	7	nonIBD
chr1	70550000	70599999	14	nonIBD
chr1	70600000	70649999	181	nonIBD
chr1	70650000	70699999	211	nonIBD
chr1	70700000	70749999	71	nonIBD
chr1	70750000	70799999	56	nonIBD
chr1	70800000	70849999	3	nonIBD
chr1	70850000	70899999	194	nonIBD
chr1	70900000	70949999	329	nonIBD
chr1	70950000	70999999	96	nonIBD
chr1	71000000	71049999	218	nonIBD
chr1	71050000	71099999	194	nonIBD
chr1	71100000	71149999	386	nonIBD
chr1	71150000	71199999	146	nonIBD
chr1	71200000	71249999	113	nonIBD
chr1	71250000	71299999	175	nonIBD
chr1	71300000	71349999	56	nonIBD
chr1	71350000	71399999	12	nonIBD
chr1	71400000	71449999	12	nonIBD
chr1	71450000	71499999	98	nonIBD
chr1	71500000	71549999	307	nonIBD
chr1	71550000	71599999	177	nonIBD
chr1	71600000	71649999	119	nonIBD
chr1	71650000	71699999	173	nonIBD
chr1	71700000	71749999	54	nonIBD
chr1	71750000	71799999	212	nonIBD
chr1	71800000	71849999	119	nonIBD
chr1	71850000	71899999	11	nonIBD
chr1	71900000	71949999	121	nonIBD
chr1	71950000	71999999	212	nonIBD
chr1	72000000	72049999	76	nonIBD
chr1	72050000	72099999	133	nonIBD
chr1	72100000	72149999	119	nonIBD
chr1	72150000	72199999	197	nonIBD
chr1	72200000	72249999	10	nonIBD
chr1	72250000	72299999	219	nonIBD
chr1	72300000	72349999	318	nonIBD
chr1	72350000	72399999	328	nonIBD
chr1	72400000	72449999	210	nonIBD
chr1	72450000	72499999	284	nonIBD
chr1	72500000	72549999	22	nonIBD
chr1	72550000	72599999	23	nonIBD
chr1	72600000	72649999	21	nonIBD
chr1	72650000	72699999	19	nonIBD
chr1	72700000	72749999	12	nonIBD
chr1	72750000	72799999	6	nonIBD
chr1	72800000	72849999	7	nonIBD
chr1	72850000	72899999	135	nonIBD
chr1	72900000	72949999	323	nonIBD
chr1	72950000	72999999	129	nonIBD
chr1	73000000	73049999	150	nonIBD
chr1	73050000	73099999	5	nonIBD
chr1	73100000	73149999	92	nonIBD
chr1	73150000	73199999	28	nonIBD
chr1	73200000	73249999	212	nonIBD
chr1	73250000	73299999	190	nonIBD
chr1	73300000	73349999	235	nonIBD
chr1	73350000	73399999	143	nonIBD
chr1	73400000	73449999	39	nonIBD
chr1	73450000	73499999	73	nonIBD
chr1	73500000	73549999	96	nonIBD
chr1	73550000	73599999	30	nonIBD
chr1	73600000	73649999	31	nonIBD
chr1	73650000	73699999	165	nonIBD
chr1	73700000	73749999	103	nonIBD
chr1	73750000	73799999	43	nonIBD
chr1	73800000	73849999	110	nonIBD
chr1	73850000	73899999	238	nonIBD
chr1	73900000	73949999	160	nonIBD
chr1	73950000	73999999	200	nonIBD
chr1	74000000	74049999	166	nonIBD
chr1	74050000	74099999	281	nonIBD
chr1	74100000	74149999	302	nonIBD
chr1	74150000	74199999	158	nonIBD
chr1	74200000	74249999	139	nonIBD
chr1	74250000	74299999	150	nonIBD
chr1	74300000	74349999	112	nonIBD
chr1	74350000	74399999	81	nonIBD
chr1	74400000	74449999	89	nonIBD
chr1	74450000	74499999	31	nonIBD
chr1	74500000	74549999	36	nonIBD
chr1	74550000	74599999	88	nonIBD
chr1	74600000	74649999	200	nonIBD
chr1	74650000	74699999	73	nonIBD
chr1	74700000	74749999	77	nonIBD
chr1	74750000	74799999	117	nonIBD
chr1	74800000	74849999	77	nonIBD
chr1	74850000	74899999	21	nonIBD
chr1	74900000	74949999	26	nonIBD
chr1	74950000	74999999	113	nonIBD
chr1	75000000	75049999	120	nonIBD
chr1	75050000	75099999	17	nonIBD
chr1	75100000	75149999	15	nonIBD
chr1	75150000	75199999	108	nonIBD
chr1	75200000	75249999	134	nonIBD
chr1	75250000	75299999	99	nonIBD
chr1	75300000	75349999	125	nonIBD
chr1	75350000	75399999	120	nonIBD
chr1	75400000	75449999	50	nonIBD
chr1	75450000	75499999	58	nonIBD
chr1	75500000	75549999	45	nonIBD
chr1	75550000	75599999	4	IBD
chr1	75600000	75649999	6	IBD
chr1	75650000	75699999	148	IBD
chr1	75700000	75749999	18	IBD
chr1	75750000	75799999	5	IBD
chr1	75800000	75849999	2	IBD
chr1	75850000	75899999	11	IBD
chr1	75900000	75949999	5	IBD
chr1	75950000	75999999	56	nonIBD
chr1	76000000	76049999	265	nonIBD
chr1	76050000	76099999	132	nonIBD
chr1	76100000	76149999	147	nonIBD
chr1	76150000	76199999	96	nonIBD
chr1	76200000	76249999	12	nonIBD
chr1	76250000	76299999	11	nonIBD
chr1	76300000	76349999	17	nonIBD
chr1	76350000	76399999	34	nonIBD
chr1	76400000	76449999	127	nonIBD
chr1	76450000	76499999	216	nonIBD
chr1	76500000	76549999	371	nonIBD
chr1	76550000	76599999	198	nonIBD
chr1	76600000	76649999	41	nonIBD
chr1	76650000	76699999	20	nonIBD
chr1	76700000	76749999	13	nonIBD
chr1	76750000	76799999	12	nonIBD
chr1	76800000	76849999	18	nonIBD
chr1	76850000	76899999	65	nonIBD
chr1	76900000	76949999	216	nonIBD
chr1	76950000	76999999	171	nonIBD
chr1	77000000	77049999	314	nonIBD
chr1	77050000	77099999	85	nonIBD
chr1	77100000	77149999	156	nonIBD
chr1	77150000	77199999	301	nonIBD
chr1	77200000	77249999	182	nonIBD
chr1	77250000	77299999	186	nonIBD
chr1	77300000	77349999	144	nonIBD
chr1	77350000	77399999	196	nonIBD
chr1	77400000	77449999	108	nonIBD
chr1	77450000	77499999	100	nonIBD
chr1	77500000	77549999	97	nonIBD
chr1	77550000	77599999	242	nonIBD
chr1	77600000	77649999	115	nonIBD
chr1	77650000	77699999	206	nonIBD
chr1	77700000	77749999	277	nonIBD
chr1	77750000	77799999	116	nonIBD
chr1	77800000	77849999	281	nonIBD
chr1	77850000	77899999	108	nonIBD
chr1	77900000	77949999	59	nonIBD
chr1	77950000	77999999	96	nonIBD
chr1	78000000	78049999	81	nonIBD
chr1	78050000	78099999	101	nonIBD
chr1	78100000	78149999	100	nonIBD
chr1	78150000	78199999	129	nonIBD
chr1	78200000	78249999	181	nonIBD
chr1	78250000	78299999	56	nonIBD
chr1	78300000	78349999	66	nonIBD
chr1	78350000	78399999	171	nonIBD
chr1	78400000	78449999	228	nonIBD
chr1	78450000	78499999	164	nonIBD
chr1	78500000	78549999	349	nonIBD
chr1	78550000	78599999	477	nonIBD
chr1	78600000	78649999	214	nonIBD
chr1	78650000	78699999	116	nonIBD
chr1	78700000	78749999	216	nonIBD
chr1	78750000	78799999	120	nonIBD
chr1	78800000	78849999	268	nonIBD
chr1	78850000	78899999	224	nonIBD
chr1	78900000	78949999	153	nonIBD
chr1	78950000	78999999	207	nonIBD
chr1	79000000	79049999	330	nonIBD
chr1	79050000	79099999	357	nonIBD
chr1	79100000	79149999	248	nonIBD
chr1	79150000	79199999	176	nonIBD
chr1	79200000	79249999	519	nonIBD
chr1	79250000	79299999	152	nonIBD
chr1	79300000	79349999	140	nonIBD
chr1	79350000	79399999	73	nonIBD
chr1	79400000	79449999	292	nonIBD
chr1	79450000	79499999	269	nonIBD
chr1	79500000	79549999	181	nonIBD
chr1	79550000	79599999	137	nonIBD
chr1	79600000	79649999	349	nonIBD
chr1	79650000	79699999	110	nonIBD
chr1	79700000	79749999	87	nonIBD
chr1	79750000	79799999	267	nonIBD
chr1	79800000	79849999	15	nonIBD
chr1	79850000	79899999	323	nonIBD
chr1	79900000	79949999	168	nonIBD
chr1	79950000	79999999	28	nonIBD
chr1	80000000	80049999	4	nonIBD
chr1	80050000	80099999	53	nonIBD
chr1	80100000	80149999	173	nonIBD
chr1	80150000	80199999	116	nonIBD
chr1	80200000	80249999	127	nonIBD
chr1	80250000	80299999	39	nonIBD
chr1	80300000	80349999	95	nonIBD
chr1	80350000	80399999	84	nonIBD
chr1	80400000	80449999	74	nonIBD
chr1	80450000	80499999	305	nonIBD
chr1	80500000	80549999	316	nonIBD
chr1	80550000	80599999	208	nonIBD
chr1	80600000	80649999	316	nonIBD
chr1	80650000	80699999	401	nonIBD
chr1	80700000	80749999	258	nonIBD
chr1	80750000	80799999	104	nonIBD
chr1	80800000	80849999	159	nonIBD
chr1	80850000	80899999	240	nonIBD
chr1	80900000	80949999	255	nonIBD
chr1	80950000	80999999	108	nonIBD
chr1	81000000	81049999	111	nonIBD
chr1	81050000	81099999	106	nonIBD
chr1	81100000	81149999	73	nonIBD
chr1	81150000	81199999	194	nonIBD
chr1	81200000	81249999	332	nonIBD
chr1	81250000	81299999	44	nonIBD
chr1	81300000	81349999	150	nonIBD
chr1	81350000	81399999	422	nonIBD
chr1	81400000	81449999	49	nonIBD
chr1	81450000	81499999	86	nonIBD
chr1	81500000	81549999	48	nonIBD
chr1	81550000	81599999	16	nonIBD
chr1	81600000	81649999	33	nonIBD
chr1	81650000	81699999	321	nonIBD
chr1	81700000	81749999	493	nonIBD
chr1	81750000	81799999	148	nonIBD
chr1	81800000	81849999	58	nonIBD
chr1	81850000	81899999	152	nonIBD
chr1	81900000	81949999	38	nonIBD
chr1	81950000	81999999	56	nonIBD
chr1	82000000	82049999	102	nonIBD
chr1	82050000	82099999	62	nonIBD
chr1	82100000	82149999	148	nonIBD
chr1	82150000	82199999	88	nonIBD
chr1	82200000	82249999	65	nonIBD
chr1	82250000	82299999	58	nonIBD
chr1	82300000	82349999	81	nonIBD
chr1	82350000	82399999	11	nonIBD
chr1	82400000	82449999	72	nonIBD
chr1	82450000	82499999	45	nonIBD
chr1	82500000	82549999	42	nonIBD
chr1	82550000	82599999	122	nonIBD
chr1	82600000	82649999	319	nonIBD
chr1	82650000	82699999	80	nonIBD
chr1	82700000	82749999	147	nonIBD
chr1	82750000	82799999	69	nonIBD
chr1	82800000	82849999	122	nonIBD
chr1	82850000	82899999	72	nonIBD
chr1	82900000	82949999	138	nonIBD
chr1	82950000	82999999	158	nonIBD
chr1	83000000	83049999	282	nonIBD
chr1	83050000	83099999	281	nonIBD
chr1	83100000	83149999	11	nonIBD
chr1	83150000	83199999	9	nonIBD
chr1	83200000	83249999	61	nonIBD
chr1	83250000	83299999	8	nonIBD
chr1	83300000	83349999	19	nonIBD
chr1	83350000	83399999	147	nonIBD
chr1	83400000	83449999	500	nonIBD
chr1	83450000	83499999	287	nonIBD
chr1	83500000	83549999	461	nonIBD
chr1	83550000	83599999	111	nonIBD
chr1	83600000	83649999	336	nonIBD
chr1	83650000	83699999	83	nonIBD
chr1	83700000	83749999	59	nonIBD
chr1	83750000	83799999	345	nonIBD
chr1	83800000	83849999	231	nonIBD
chr1	83850000	83899999	319	nonIBD
chr1	83900000	83949999	94	nonIBD
chr1	83950000	83999999	13	nonIBD
chr1	84000000	84049999	16	nonIBD
chr1	84050000	84099999	108	nonIBD
chr1	84100000	84149999	43	nonIBD
chr1	84150000	84199999	14	nonIBD
chr1	84200000	84249999	131	nonIBD
chr1	84250000	84299999	304	nonIBD
chr1	84300000	84349999	308	nonIBD
chr1	84350000	84399999	186	nonIBD
chr1	84400000	84449999	239	nonIBD
chr1	84450000	84499999	219	nonIBD
chr1	84500000	84549999	70	nonIBD
chr1	84550000	84599999	30	nonIBD
chr1	84600000	84649999	216	nonIBD
chr1	84650000	84699999	240	nonIBD
chr1	84700000	84749999	57	nonIBD
chr1	84750000	84799999	50	nonIBD
chr1	84800000	84849999	161	nonIBD
chr1	84850000	84899999	66	nonIBD
chr1	84900000	84949999	61	nonIBD
chr1	84950000	84999999	119	nonIBD
chr1	85000000	85049999	98	nonIBD
chr1	85050000	85099999	126	nonIBD
chr1	85100000	85149999	156	nonIBD
chr1	85150000	85199999	137	nonIBD
chr1	85200000	85249999	104	nonIBD
chr1	85250000	85299999	157	nonIBD
chr1	85300000	85349999	71	nonIBD
chr1	85450000	85499999	35	nonIBD
chr1	85500000	85549999	84	nonIBD
chr1	85550000	85599999	54	nonIBD
chr1	85600000	85649999	165	nonIBD
chr1	85650000	85699999	144	nonIBD
chr1	85700000	85749999	240	nonIBD
chr1	85750000	85799999	50	nonIBD
chr1	85800000	85849999	60	nonIBD
chr1	85850000	85899999	33	nonIBD
chr1	85900000	85949999	85	nonIBD
chr1	85950000	85999999	215	nonIBD
chr1	86000000	86049999	34	nonIBD
chr1	86050000	86099999	25	nonIBD
chr1	86100000	86149999	32	nonIBD
chr1	86150000	86199999	170	nonIBD
chr1	86200000	86249999	32	nonIBD
chr1	86250000	86299999	81	nonIBD
chr1	86300000	86349999	168	nonIBD
chr1	86350000	86399999	103	nonIBD
chr1	86400000	86449999	114	nonIBD
chr1	86450000	86499999	54	nonIBD
chr1	86500000	86549999	48	nonIBD
chr1	86550000	86599999	52	nonIBD
chr1	86600000	86649999	172	nonIBD
chr1	86650000	86699999	68	nonIBD
chr1	86700000	86749999	58	nonIBD
chr1	86750000	86799999	49	nonIBD
chr1	86800000	86849999	67	nonIBD
chr1	86850000	86899999	49	nonIBD
chr1	86900000	86949999	49	nonIBD
chr1	86950000	86999999	39	nonIBD
chr1	87000000	87049999	47	nonIBD
chr1	87050000	87099999	10	nonIBD
chr1	87100000	87149999	79	nonIBD
chr1	87150000	87199999	75	nonIBD
chr1	87200000	87249999	88	nonIBD
chr1	87250000	87299999	43	nonIBD
chr1	87300000	87349999	87	nonIBD
chr1	87350000	87399999	47	nonIBD
chr1	87400000	87449999	45	nonIBD
chr1	87450000	87499999	63	nonIBD
chr1	87500000	87549999	54	nonIBD
chr1	87550000	87599999	65	nonIBD
chr1	87600000	87649999	14	nonIBD
chr1	87650000	87699999	60	nonIBD
chr1	87700000	87749999	48	nonIBD
chr1	87750000	87799999	68	nonIBD
chr1	87800000	87849999	168	nonIBD
chr1	87850000	87899999	75	nonIBD
chr1	87900000	87949999	64	nonIBD
chr1	87950000	87999999	89	nonIBD
chr1	88000000	88049999	231	nonIBD
chr1	88050000	88099999	195	nonIBD
chr1	88100000	88149999	177	nonIBD
chr1	88150000	88199999	22	nonIBD
chr1	88200000	88249999	44	nonIBD
chr1	88250000	88299999	28	nonIBD
chr1	88300000	88349999	172	nonIBD
chr1	88350000	88399999	155	nonIBD
chr1	88400000	88449999	23	nonIBD
chr1	88450000	88499999	281	nonIBD
chr1	88500000	88549999	209	nonIBD
chr1	88550000	88599999	310	nonIBD
chr1	88600000	88649999	64	nonIBD
chr1	88650000	88699999	255	nonIBD
chr1	88700000	88749999	196	nonIBD
chr1	88750000	88799999	323	nonIBD
chr1	88800000	88849999	243	nonIBD
chr1	88850000	88899999	223	nonIBD
chr1	88900000	88949999	279	nonIBD
chr1	88950000	88999999	167	nonIBD
chr1	89000000	89049999	122	nonIBD
chr1	89050000	89099999	60	nonIBD
chr1	89100000	89149999	164	nonIBD
chr1	89150000	89199999	153	nonIBD
chr1	89200000	89249999	220	nonIBD
chr1	89250000	89299999	95	nonIBD
chr1	89300000	89349999	208	nonIBD
chr1	89350000	89399999	47	nonIBD
chr1	89400000	89449999	169	nonIBD
chr1	89450000	89499999	181	nonIBD
chr1	89500000	89549999	207	nonIBD
chr1	89550000	89599999	86	nonIBD
chr1	89600000	89649999	186	nonIBD
chr1	89650000	89699999	70	nonIBD
chr1	89700000	89749999	61	nonIBD
chr1	89750000	89799999	67	nonIBD
chr1	89800000	89849999	47	nonIBD
chr1	89850000	89899999	3	IBD
chr1	89900000	89949999	2	IBD
chr1	89950000	89999999	7	IBD
chr1	90000000	90049999	227	nonIBD
chr1	90050000	90099999	126	nonIBD
chr1	90100000	90149999	132	nonIBD
chr1	90150000	90199999	136	nonIBD
chr1	90200000	90249999	226	nonIBD
chr1	90250000	90299999	289	nonIBD
chr1	90300000	90349999	313	nonIBD
chr1	90350000	90399999	305	nonIBD
chr1	90400000	90449999	290	nonIBD
chr1	90450000	90499999	225	nonIBD
chr1	90500000	90549999	169	nonIBD
chr1	90550000	90599999	309	nonIBD
chr1	90600000	90649999	313	nonIBD
chr1	90650000	90699999	33	nonIBD
chr1	90700000	90749999	5	nonIBD
chr1	90750000	90799999	61	nonIBD
chr1	90800000	90849999	314	nonIBD
chr1	90850000	90899999	98	nonIBD
chr1	90900000	90949999	111	nonIBD
chr1	90950000	90999999	177	nonIBD
chr1	91000000	91049999	71	nonIBD
chr1	91050000	91099999	279	nonIBD
chr1	91100000	91149999	299	nonIBD
chr1	91150000	91199999	296	nonIBD
chr1	91200000	91249999	98	nonIBD
chr1	91250000	91299999	109	nonIBD
chr1	91300000	91349999	206	nonIBD
chr1	91350000	91399999	362	nonIBD
chr1	91400000	91449999	120	nonIBD
chr1	91450000	91499999	134	nonIBD
chr1	91500000	91549999	87	nonIBD
chr1	91550000	91599999	160	nonIBD
chr1	91600000	91649999	137	nonIBD
chr1	91650000	91699999	121	nonIBD
chr1	91700000	91749999	186	nonIBD
chr1	91750000	91799999	35	nonIBD
chr1	91800000	91849999	142	nonIBD
chr1	91850000	91899999	113	nonIBD
chr1	91900000	91949999	88	nonIBD
chr1	91950000	91999999	153	nonIBD
chr1	92000000	92049999	178	nonIBD
chr1	92050000	92099999	67	nonIBD
chr1	92100000	92149999	38	nonIBD
chr1	92150000	92199999	39	nonIBD
chr1	92200000	92249999	153	nonIBD
chr1	92250000	92299999	148	nonIBD
chr1	92300000	92349999	48	nonIBD
chr1	92350000	92399999	124	nonIBD
chr1	92400000	92449999	2	IBD
chr1	92450000	92499999	6	IBD
chr1	92500000	92549999	7	IBD
chr1	92550000	92599999	16	IBD
chr1	92600000	92649999	11	IBD
chr1	92650000	92699999	3	IBD
chr1	92700000	92749999	61	nonIBD
chr1	92750000	92799999	152	nonIBD
chr1	92800000	92849999	64	nonIBD
chr1	92850000	92899999	7	IBD
chr1	92900000	92949999	4	IBD
chr1	92950000	92999999	8	IBD
chr1	93000000	93049999	8	IBD
chr1	93050000	93099999	10	IBD
chr1	93100000	93149999	68	IBD
chr1	93150000	93199999	4	IBD
chr1	93200000	93249999	58	nonIBD
chr1	93250000	93299999	19	nonIBD
chr1	93300000	93349999	61	nonIBD
chr1	93350000	93399999	87	nonIBD
chr1	93400000	93449999	45	nonIBD
chr1	93450000	93499999	61	nonIBD
chr1	93500000	93549999	40	nonIBD
chr1	93550000	93599999	17	nonIBD
chr1	93600000	93649999	7	nonIBD
chr1	93650000	93699999	109	nonIBD
chr1	93700000	93749999	135	nonIBD
chr1	93750000	93799999	35	nonIBD
chr1	93800000	93849999	87	nonIBD
chr1	93850000	93899999	129	nonIBD
chr1	93900000	93949999	128	nonIBD
chr1	93950000	93999999	115	nonIBD
chr1	94000000	94049999	152	nonIBD
chr1	94050000	94099999	324	nonIBD
chr1	94100000	94149999	241	nonIBD
chr1	94150000	94199999	107	nonIBD
chr1	94200000	94249999	139	nonIBD
chr1	94250000	94299999	150	nonIBD
chr1	94300000	94349999	383	nonIBD
chr1	94350000	94399999	365	nonIBD
chr1	94400000	94449999	195	nonIBD
chr1	94450000	94499999	104	nonIBD
chr1	94500000	94549999	155	nonIBD
chr1	94550000	94599999	121	nonIBD
chr1	94600000	94649999	74	nonIBD
chr1	94650000	94699999	85	nonIBD
chr1	94700000	94749999	133	nonIBD
chr1	94750000	94799999	126	nonIBD
chr1	94800000	94849999	8	nonIBD
chr1	94850000	94899999	22	nonIBD
chr1	94900000	94949999	86	nonIBD
chr1	94950000	94999999	129	nonIBD
chr1	95000000	95049999	171	nonIBD
chr1	95050000	95099999	72	nonIBD
chr1	95100000	95149999	56	nonIBD
chr1	95150000	95199999	119	nonIBD
chr1	95200000	95249999	53	nonIBD
chr1	95250000	95299999	166	nonIBD
chr1	95300000	95349999	215	nonIBD
chr1	95350000	95399999	162	nonIBD
chr1	95400000	95449999	114	nonIBD
chr1	95450000	95499999	143	nonIBD
chr1	95500000	95549999	189	nonIBD
chr1	95550000	95599999	46	nonIBD
chr1	95600000	95649999	142	nonIBD
chr1	95650000	95699999	50	nonIBD
chr1	95700000	95749999	68	nonIBD
chr1	95750000	95799999	112	nonIBD
chr1	95800000	95849999	404	nonIBD
chr1	95850000	95899999	439	nonIBD
chr1	95900000	95949999	322	nonIBD
chr1	95950000	95999999	67	nonIBD
chr1	96000000	96049999	20	nonIBD
chr1	96050000	96099999	21	nonIBD
chr1	96100000	96149999	56	nonIBD
chr1	96150000	96199999	80	nonIBD
chr1	96200000	96249999	87	nonIBD
chr1	96250000	96299999	123	nonIBD
chr1	96300000	96349999	121	nonIBD
chr1	96350000	96399999	269	nonIBD
chr1	96400000	96449999	337	nonIBD
chr1	96450000	96499999	451	nonIBD
chr1	96500000	96549999	529	nonIBD
chr1	96550000	96599999	592	nonIBD
chr1	96600000	96649999	424	nonIBD
chr1	96650000	96699999	561	nonIBD
chr1	96700000	96749999	520	nonIBD
chr1	96750000	96799999	575	nonIBD
chr1	96800000	96849999	575	nonIBD
chr1	96850000	96899999	468	nonIBD
chr1	96900000	96949999	251	nonIBD
chr1	96950000	96999999	165	nonIBD
chr1	97000000	97049999	180	nonIBD
chr1	97050000	97099999	194	nonIBD
chr1	97100000	97149999	329	nonIBD
chr1	97150000	97199999	179	nonIBD
chr1	97200000	97249999	187	nonIBD
chr1	97250000	97299999	269	nonIBD
chr1	97300000	97349999	127	nonIBD
chr1	97350000	97399999	239	nonIBD
chr1	97400000	97449999	161	nonIBD
chr1	97450000	97499999	165	nonIBD
chr1	97500000	97549999	212	nonIBD
chr1	97550000	97599999	410	nonIBD
chr1	97600000	97649999	289	nonIBD
chr1	97650000	97699999	328	nonIBD
chr1	97700000	97749999	240	nonIBD
chr1	97750000	97799999	267	nonIBD
chr1	97800000	97849999	576	nonIBD
chr1	97850000	97899999	318	nonIBD
chr1	97900000	97949999	326	nonIBD
chr1	97950000	97999999	355	nonIBD
chr1	98000000	98049999	405	nonIBD
chr1	98050000	98099999	402	nonIBD
chr1	98100000	98149999	350	nonIBD
chr1	98150000	98199999	316	nonIBD
chr1	98200000	98249999	495	nonIBD
chr1	98250000	98299999	492	nonIBD
chr1	98300000	98349999	201	nonIBD
chr1	98350000	98399999	203	nonIBD
chr1	98400000	98449999	253	nonIBD
chr1	98450000	98499999	176	nonIBD
chr1	98500000	98549999	532	nonIBD
chr1	98550000	98599999	545	nonIBD
chr1	98600000	98649999	402	nonIBD
chr1	98650000	98699999	593	nonIBD
chr1	98700000	98749999	462	nonIBD
chr1	98750000	98799999	477	nonIBD
chr1	98800000	98849999	578	nonIBD
chr1	98850000	98899999	566	nonIBD
chr1	98900000	98949999	605	nonIBD
chr1	98950000	98999999	692	nonIBD
chr1	99000000	99049999	554	nonIBD
chr1	99050000	99099999	946	nonIBD
chr1	99100000	99149999	762	nonIBD
chr1	99150000	99199999	720	nonIBD
chr1	99200000	99249999	491	nonIBD
chr1	99250000	99299999	566	nonIBD
chr1	99300000	99349999	776	nonIBD
chr1	99350000	99399999	528	nonIBD
chr1	99400000	99449999	350	nonIBD
chr1	99450000	99499999	474	nonIBD
chr1	99500000	99549999	856	nonIBD
chr1	99550000	99599999	386	nonIBD
chr1	99600000	99649999	686	nonIBD
chr1	99650000	99699999	850	nonIBD
chr1	99700000	99749999	560	nonIBD
chr1	99750000	99799999	564	nonIBD
chr1	99800000	99849999	506	nonIBD
chr1	99850000	99899999	116	nonIBD
chr1	99900000	99949999	3	IBD
chr1	99950000	99999999	7	IBD
chr1	100000000	100049999	3	IBD
chr1	100050000	100099999	4	IBD
chr1	100100000	100149999	3	IBD
chr1	100150000	100199999	10	IBD
chr1	100200000	100249999	9	IBD
chr1	100250000	100299999	4	IBD
chr1	100300000	100349999	3	IBD
chr1	100350000	100399999	5	IBD
chr1	100400000	100449999	10	IBD
chr1	100450000	100499999	6	IBD
chr1	100500000	100549999	7	IBD
chr1	100550000	100599999	3	IBD
chr1	100600000	100649999	8	IBD
chr1	100650000	100699999	2	IBD
chr1	100700000	100749999	7	IBD
chr1	100750000	100799999	1	IBD
chr1	100800000	100849999	4	IBD
chr1	100850000	100899999	3	IBD
chr1	100900000	100949999	3	IBD
chr1	100950000	100999999	6	IBD
chr1	101000000	101049999	3	IBD
chr1	101050000	101099999	5	IBD
chr1	101100000	101149999	7	IBD
chr1	101150000	101199999	7	IBD
chr1	101200000	101249999	10	IBD
chr1	101250000	101299999	4	IBD
chr1	101300000	101349999	4	IBD
chr1	101350000	101399999	8	IBD
chr1	101400000	101449999	5	IBD
chr1	101450000	101499999	7	IBD
chr1	101500000	101549999	2	IBD
chr1	101550000	101599999	8	IBD
chr1	101600000	101649999	5	IBD
chr1	101650000	101699999	9	IBD
chr1	101700000	101749999	7	IBD
chr1	101750000	101799999	1	IBD
chr1	101800000	101849999	8	IBD
chr1	101850000	101899999	8	IBD
chr1	101900000	101949999	10	IBD
chr1	101950000	101999999	2	IBD
chr1	102000000	102049999	10	IBD
chr1	102050000	102099999	6	IBD
chr1	102100000	102149999	4	IBD
chr1	102150000	102199999	5	IBD
chr1	102200000	102249999	11	IBD
chr1	102250000	102299999	3	IBD
chr1	102300000	102349999	3	IBD
chr1	102350000	102399999	4	IBD
chr1	102400000	102449999	12	IBD
chr1	102450000	102499999	7	IBD
chr1	102500000	102549999	8	IBD
chr1	102550000	102599999	9	IBD
chr1	102600000	102649999	3	IBD
chr1	102650000	102699999	6	IBD
chr1	102700000	102749999	8	IBD
chr1	102750000	102799999	15	IBD
chr1	102800000	102849999	7	IBD
chr1	102850000	102899999	8	IBD
chr1	102900000	102949999	5	IBD
chr1	102950000	102999999	10	IBD
[truncated: 49,347 more rows]
