# Supplementary material for: Using whole-genome sequences of the LG/J and SM/J inbred mouse strains to prioritize quantitative trait genes and nucleotides
Source: BMC Genomics. 2015 May 28;16(1):415. doi: 10.1186/s12864-015-1592-3 (PMC4445795; doi:10.1186/s12864-015-1592-3)
Supplement: Additional file 14: — QTL metrics and sequence integration. [file 12864_2015_1592_MOESM14_ESM.txt]

Additional File 14: QTL Metrics Including Whole-Genome Sequence Parameters
Chr	Start	Stop	Trait	QTL Peak	LOD	Generation	%IBD	SNV#	Bases covered by SVs	Functional AA Predictions*	SNVs in Reg Elements	SNVs in HI TFBS
chr1	42135463	46913916	FFA	42684351	3.2	F16	23	6872	192060	2	116	0
chr1	66264924	68510382	AUC_20wks	67947222	3.32	F16	0	7100	65448	2	81	0
chr1	75597770	78315951	Tibia	77326003	4.54	F34	13	8937	34632	0	156	0
chr1	76254111	78278860	bGLC_20wks	77736964	3.79	F16	0	7603	27266	0	121	0
chr1	76560971	78167590	Ing	77736965	4.43	F16	0	6018	13367	0	88	0
chr1	76560971	78204680	Gonadal	77904629	3.28	F16	0	6201	13367	0	117	0
chr1	76560971	78167590	TotFat	77904629	3.88	F16	0	6018	13367	0	88	0
chr1	76891069	78167590	NecWt	77904629	2.72	F16	0	5597	8693	0	87	0
chr1	78204680	79435347	Ing	78732629	5.14	F16	0	7218	57354	3	132	0
chr1	78204680	79435347	TotFat	78732629	4.73	F16	0	7218	57354	3	132	0
chr1	78204680	79435347	NecWt	78732629	2.92	F16	0	7218	57354	3	132	0
chr1	78241770	79764683	Gonadal	78687714	4.34	F16	0	8691	65456	3	180	0
chr1	151290246	155485363	Femur	151462412	4.2	F34	53	22974	74366	14	1688	2
chr1	168722734	171159141	TotFat	171050690	3.73	F16	0	6557	19591	4	535	3
chr1	169055299	171159141	Gonadal	171050690	4.7	F16	0	6036	19590	4	535	3
chr1	169055299	171592944	CHOL	171159141	8.06	F16	0	9958	43966	13	1122	3
chr1	169387864	171701395	CHOL	171159141	5.52	F16	0	9650	41185	14	1124	3
chr1	169942139	171267592	FFA	171050690	4.34	F16	0	5543	16754	5	578	2
chr1	175918311	178652118	CHOL	177191296	5.45	F16	26	8137	37165	2	361	3
chr1	187943714	189462053	AUC_10wks	188799289	3.35	F16	23	4959	21940	4	228	0
chr2	3462356	8319747	Mesen	6747049	3.09	F16	0	15064	116167	4	615	2
chr2	3462356	9362537	Gonadal	7533108	3.18	F16	0	17255	150185	4	627	2
chr2	3462356	9688252	Ing	7533108	3.72	F16	1	19053	150237	4	640	2
chr2	3462356	9579680	TotFat	7533108	3.25	F16	0	18545	150231	4	640	2
chr2	58677402	61749779	AUC_10wks	59418709	4.06	F16	67	4912	30551	1	163	0
chr2	68120091	70496960	INS	69357840	4.13	F16	56	4535	2283	2	180	0
chr2	69247247	72014051	TotFat	71044408	3.59	F16	29	8204	9306	6	539	1
chr2	70496960	72014051	Gonadal	71409374	3.93	F16	34	4373	7773	4	376	1
chr2	71894195	76456851	nGLC	73971284	3.3	F16	3	18022	24045	3	975	7
chr2	81786751	88346299	Mesen	85907591	4.22	F16	28	17240	323200	24	341	0
chr2	81786751	92459816	LIVER	87610476	2.86	F16	20	31069	471800	54	612	2
chr2	82550102	90845728	LIVER	87610476	4.11	F16	13	27385	450750	49	447	1
chr2	93452568	99978986	nGLC	99217001	3.38	F16	25	25488	270536	1	282	0
chr2	100971963	107985743	LIVER	102453176	2.94	F16	9	34861	99429	10	1383	10
chr2	100971963	105197149	LIVER	102563990	3.4	F16	13	28470	66358	9	1216	10
chr2	102453176	107386758	NecWt	103450500	3.47	F16	11	17322	73671	8	721	5
chr2	102785617	105197149	Mesen	103450500	5.88	F16	23	7837	40598	6	464	5
chr2	102896431	106787774	INS	103867443	3.6	F16	12	12523	64576	7	600	5
chr2	102896431	105197149	Gonadal	103867443	4.94	F16	20	7685	40598	6	456	5
chr2	124640854	127689495	Tibia,Humerus	126340224	6.74	F34	48	5292	17203	7	259	1
chr2	137464331	139826491	Femur	139069537	4.04	F34	3	8876	84429	1	50	0
chr2	145181410	147428729	AUC_20wks	145886599	4.18	F16	19	8156	41999	4	373	1
chr2	150999280	153919158	SPLEEN	153354244	2.81	F16	53	7052	155799	5	579	1
chr3	5904283	10568993	KIDNEY	8371358	3.59	F16	4	18514	179261	0	746	3
chr3	14265564	16597192	AUC_20wks	15209754	3.55	F16	6	12707	303692	13	210	0
chr3	19130385	20994860	NecWt	20565583	3	F16	19	6593	107438	0	108	1
chr3	19572652	20994860	Gonadal	20458264	4.45	F16	25	4951	77424	0	65	0
chr3	19572652	20887541	TotFat	20458264	3.88	F16	27	3777	77424	0	63	0
chr3	19572652	20887541	Renal	20565583	4.16	F16	27	3777	77424	0	63	0
chr3	59636427	66266609	AUC_10wks	61268248	5.61	F16	76	6582	181841	1	245	0
chr3	89224837	96340711	CHOL	94032730	3.06	F16	65	8179	713944	6	620	0
chr3	108383010	112943889	Mesen	111312725	4.05	F16	0	13046	134695	2	155	1
chr3	133858328	136156507	INS	135795489	3.57	F16	43	4401	56844	0	117	0
chr3	139954249	143087921	KIDNEY	141396802	4.26	F16	27	19308	62791	13	350	1
chr3	148405736	149912669	KIDNEY	148945673	2.93	F16	0	5751	12619	0	172	0
chr4	38203570	44110494	Gonadal	39212157	2.83	F16	28	18463	76945	32	893	6
chr4	55322447	60368306	AUC_20wks	55322447	3.58	F16	27	11188	393750	7	579	1
chr4	66237291	71607833	Humerus	68629584	4.48	F34	25	16005	253913	0	126	5
chr4	117495626	118900801	Femur	117749808	3.55	F34	0	6395	22630	8	457	0
chr4	133489223	134929518	Femur	134179504	3.87	F34	0	6906	42051	8	966	1
chr4	134079503	135329525	Ulna	134729514	4.78	F34	0	5910	31715	0	806	1
chr4	135817613	140133574	Ulna	138548119	3.77	F34	3	15418	129212	13	1852	7
chr4	151111403	153561051	AUC_20wks	152254572	3.8	F16	94	2247	27974	0	155	2
chr4	155271133	156089440	TG	155680287	3.28	F16	0	5632	23732	7	641	0
chr5	100063045	106664765	CHOL	103624149	3.27	F16	94	5071	66800	1	288	0
chr5	122964240	125710002	HEART	124141970	2.88	F16	4	8247	54788	4	822	1
chr5	139074308	142730809	AUC_10wks	141064716	11.89	F16	86	5378	111200	2	544	1
chr6	3847192	8682587	TG	3847192	2.89	F16	12	14725	94061	5	559	1
chr6	20650821	23746386	Tibia	22897237	3.96	F34	23	9912	60562	4	228	0
chr6	45940176	50537038	Mesen	47615399	2.89	F16	76	5689	73708	15	680	2
chr6	48072278	51622740	AUC_20wks	48986036	3.24	F16	69	4776	59521	9	283	1
chr6	77260457	79786516	T0_2	78048663	2.86	F16	43	8487	105850	0	38	0
chr6	84325993	91860050	AUC_20wks	88587087	7.32	F16	55	13471	227841	12	898	0
chr6	87535085	91751415	LIVER	90882338	2.86	F16	66	5763	203300	5	331	0
chr6	91099607	92620493	NecWt	91642781	3.28	F16	95	815	2	0	15	0
chr6	91099607	92620493	Gonadal	91751415	3.84	F16	95	815	2	0	15	0
chr6	93974343	99503010	Gonadal	97120812	3.79	F16	83	9279	10930	0	412	1
chr6	94084724	99069883	NecWt	95821431	3.38	F16	84	8004	10746	0	352	1
chr6	100802390	115484587	INS	107065267	8.85	F16	29	44520	295415	8	1101	1
chr6	100802390	115484587	nGLC	107065267	3.19	F16	29	44520	295415	8	1101	1
chr6	100802390	115484587	AUC_20wks	107263319	3.43	F16	29	44520	295415	8	1101	1
chr6	109587126	111535387	LIVER	110626162	4.81	F16	0	8515	61370	0	31	0
chr6	109587126	111980728	LIVER	110756041	3.42	F16	0	10840	73574	0	63	0
chr6	110496282	112587357	Renal	111312717	3.72	F16	17	7504	53188	0	55	0
chr6	114838167	117608928	Renal	116927168	2.97	F16	11	9614	62224	5	481	4
chr6	126165884	130485874	LIVER	127001143	3.61	F16	14	26790	272606	50	832	1
chr6	144989450	146395523	Ulna	146070425	4.36	F34	0	18451	62119	7	1191	3
chr6	145020320	145849825	HEART	145295815	2.88	F16	0	11042	50603	5	781	3
chr6	145799512	147047164	Tibia,Femur	146124608	7.51	F34	0	15569	47582	11	995	0
chr7	24465189	25813781	INS	25395759	2.75	F16	0	4645	2433	6	563	1
chr7	41233481	51068875	AUC_10wks	44865739	3.01	F16	63	13734	543671	41	782	3
chr7	41233481	51068875	AUC_20wks	48759178	3.65	F16	63	13734	543671	41	782	3
chr7	53887254	65445286	LIVER	58949638	4.27	F16	16	33751	754939	3	568	0
chr7	56259481	60035093	Mesen	58827767	2.9	F16	11	12001	196248	1	127	0
chr7	56541982	59193381	Gonadal	58584024	2.76	F16	15	8245	124348	0	104	0
chr7	56541982	59437124	Renal	58584024	3	F16	14	8970	143817	0	108	0
chr7	56541982	59193381	Ing	58584024	3.11	F16	15	8245	124348	0	104	0
chr7	56541982	59558995	NecWt	58705896	3.41	F16	13	9370	143817	0	108	0
chr7	56824484	59315252	TotFat	58584024	2.93	F16	16	7774	129226	0	106	0
chr7	58705896	66619342	bGLC_10wks	62550478	2.87	F16	3	28016	623466	2	759	1
chr7	58705896	66619342	INS	65236285	2.76	F16	3	28016	623466	2	759	1
chr7	65839992	68051959	Tibia	67633504	3.95	F34	14	9401	10013	4	458	1
chr7	70989181	72993881	AUC_20wks	71853465	4.9	F16	12	6276	33619	0	54	0
chr7	71092209	75134180	Renal	73301498	3.33	F16	9	14603	69506	2	483	1
chr7	72686265	76287673	TotFat	73301498	2.97	F16	3	15137	95618	4	595	2
chr7	72788804	75298965	Gonadal	73198959	4.34	F16	4	10884	57421	2	446	1
chr7	73096420	78656573	Gonadal	75628534	3.09	F16	6	22974	106454	4	632	2
chr7	73609114	78656573	TotFat	75628534	3.13	F16	6	20702	96452	4	456	2
chr7	74175898	79119915	NecWt	75793319	3.84	F16	6	20700	86450	6	394	1
chr7	80093996	83004188	Gonadal	80709919	3.88	F16	2	13521	13323	13	978	1
chr7	80093996	83726276	Renal	81331920	2.77	F16	2	16032	79682	13	1009	1
chr7	80196143	83726276	TotFat	81725871	3.27	F16	0	15832	79472	13	983	1
chr7	80196143	84087319	NecWt	81912489	3.47	F16	0	17242	81343	13	1096	1
chr7	80917253	84087319	CHOL	81725871	4.41	F16	0	13500	79042	6	663	0
chr7	80917253	84087319	CHOL	82099107	4.28	F16	0	13500	79042	6	663	0
chr7	81912489	86630506	KIDNEY	83365232	4.53	F16	0	17989	236638	7	556	0
chr7	82282101	86882343	KIDNEY	84087319	5.8	F16	0	18174	229284	15	472	0
chr7	86126831	96954001	HEART	89407895	2.84	F16	13	41251	418958	18	604	1
chr7	91453650	101769676	KIDNEY	97549637	3.76	F16	33	32738	228427	7	1046	0
chr7	91799279	99682646	KIDNEY	98145272	3.86	F16	38	25263	206415	5	716	0
chr7	100028749	105355636	TG	104232976	3	F16	18	28840	258762	114	1270	4
chr7	118174308	124452376	KIDNEY	120694360	3.1	F16	75	7852	34537	1	191	0
chr7	119734340	126448762	KIDNEY	124276784	2.89	F16	53	14623	57450	2	516	0
chr8	10237684	16432866	KIDNEY	14940884	3.33	F16	33	38885	152231	9	2906	8
chr8	20899022	38012876	AUC_10wks	28247859	4.26	F16	37	26797	448887	9	711	4
chr8	58895875	61297173	Ulna	59478113	3.5	F34	21	7547	144720	0	124	0
chr8	61454869	65871973	Ing	62503743	2.68	F16	26	12356	167469	7	294	0
chr8	62503743	72979359	AUC_10wks	68709687	4.11	F16	29	23732	680021	13	758	3
chr8	80391083	84915488	Mesen	83446929	2.81	F16	3	40560	123184	13	2387	5
chr8	82839349	84600264	CHOL	83795520	2.83	F16	0	18873	39776	7	1699	5
chr8	97637729	105547304	FFA	101896731	3.73	F16	69	5623	144039	3	54	0
chr9	6100822	15832068	SPLEEN	10868667	3.42	F16	83	9885	438219	0	383	1
chr9	15314972	18211499	AUC_10wks	15832068	3.66	F16	72	2283	146119	3	30	0
chr9	22130560	27431754	KIDNEY	26046481	3.17	F16	77	7502	117609	1	195	1
chr9	24090091	27019050	Mesen	26606347	3.23	F16	60	6478	73816	1	142	1
chr9	24370024	27019050	Gonadal	26606347	3.26	F16	66	5265	47289	1	132	1
chr9	52312796	56650756	AUC_20wks	54574899	3.02	F16	29	12139	99122	11	507	1
chr9	69100089	70999586	Humerus	70389067	4.78	F34	45	3997	3928	0	199	0
chr9	94741349	99338387	Tibia	96991667	3.54	F34	0	52822	103271	15	2338	3
chr9	95002534	99546071	Femur	98279234	3.56	F34	0	50909	97706	14	2390	3
chr9	118220386	119692525	FFA	118748227	2.89	F16	17	9067	49042	6	744	4
chr9	118371198	119548909	FFA	118899038	3.85	F16	21	6682	46301	6	593	4
chr10	24291777	32731046	AUC_20wks	28350817	2.96	F16	61	15857	186951	2	392	1
chr10	73630111	79648903	CHOL	75116074	2.78	F16	100	1429	180004	0	63	0
chr10	85872583	89196324	KIDNEY	86873952	2.7	F16	5	11317	69229	9	514	0
chr10	93754826	104297418	NecWt	97095223	2.88	F16	51	41255	188830	29	1219	4
chr10	95425080	101763278	TG	99242550	2.71	F16	65	22803	109172	23	524	1
chr10	97095223	101967316	SPLEEN	100114798	5.34	F16	58	21359	91579	23	410	1
chr10	97287261	101675833	Tibia,Femur	100743090	3.48	F34	53	21260	91579	23	410	1
chr10	97572407	101763278	SPLEEN	100114798	4.29	F16	51	21180	91579	23	409	1
chr10	105512356	108301548	INS	106000594	2.7	F16	75	5611	25996	1	127	0
chr10	107484127	111812414	SPLEEN	111694101	4.32	F16	41	28898	78293	4	1300	6
chr10	108301548	111812414	LIVER	111294251	3.05	F16	33	28349	76012	4	1295	6
chr10	108301548	111788751	LIVER	111560818	2.73	F16	33	28288	76012	4	1295	6
chr10	109834253	111788751	KIDNEY	111694101	3.42	F16	0	24295	73736	3	1238	6
chr10	111883401	114873874	Renal	113698132	2.85	F16	69	4856	142831	0	100	0
chr10	112316673	114592969	Gonadal	113548992	2.94	F16	86	1216	7013	0	6	0
chr10	112316673	115078834	TotFat	113548992	2.81	F16	74	5019	27825	0	47	0
chr10	112533309	116743497	NecWt	114145550	2.84	F16	59	17780	62276	6	790	2
chr10	113183217	116632520	LIVER	115633722	2.7	F16	53	15906	62100	6	690	2
chr10	113183217	116632520	LIVER	115633722	3.43	F16	53	15906	62100	6	690	2
chr10	113399853	116995993	Mesen	114443829	2.75	F16	44	21401	64510	7	1029	2
chr10	113399853	117742321	SPLEEN	115855677	3.18	F16	37	30268	85404	8	2572	7
chr10	115855677	117551695	TotFat	116854475	2.74	F16	20	16785	33963	3	1425	3
chr10	116299587	117551695	Ing	116854475	3.42	F16	0	15860	32011	3	1349	1
chr11	6557314	7946750	INS	7415078	4.98	F16	18	2829	57559	1	93	0
chr11	11610950	13870710	INS	12622889	8.15	F16	0	7997	142312	2	218	1
chr11	44367450	46951077	TG	45907925	3.81	F16	39	5823	84957	0	357	0
chr11	47161094	48247801	TotFat	47630455	2.79	F16	23	2890	26162	0	24	0
chr11	47266102	48247801	Gonadal	47630455	3.92	F16	25	2654	23043	0	24	0
chr11	80198461	81788259	AUC_20wks	80871591	2.88	F16	15	3602	11941	0	230	0
chr11	81214762	82731720	Humerus	81715269	3.74	F34	25	4939	13421	2	248	0
chr11	93058504	97820095	SPLEEN	96525431	6.36	F16	19	33512	135232	22	2918	12
chr11	93655750	97496429	SPLEEN	96525431	5.58	F16	16	26862	113233	22	2810	12
chr11	97820095	101997765	NecWt	99737379	2.76	F16	21	12171	200685	18	1154	1
chr11	99052104	101336354	TotFat	99737379	3.41	F16	4	7860	71612	13	617	0
chr11	99052104	101107929	Gonadal	99851592	4.21	F16	5	7045	71248	12	506	0
chr11	104572469	106526891	AUC_20wks	105266062	3.15	F16	20	4033	37646	0	337	0
chr11	107750767	109396049	AUC_20wks	108519914	3.03	F16	0	5731	2991	1	232	0
chr12	48530185	53919899	nGLC	51390355	2.98	F16	0	19430	189515	6	559	0
chr12	54017339	55978362	nGLC	54601978	2.93	F16	46	3655	10761	1	216	0
chr12	54698921	56973538	Tibia	56732519	3.57	F34	26	6232	21117	1	215	1
chr12	54874611	56973538	Humerus	56756621	4.68	F34	29	5859	11694	1	190	1
chr12	56684315	58678705	Ulna	57498951	4.66	F34	0	7438	91178	4	125	0
chr12	57325622	58852964	Tibia	58651896	3.55	F34	0	5277	96820	4	73	0
chr12	57383398	58692110	Humerus	57672279	6.41	F34	0	4929	86820	4	73	0
chr12	68100473	69504193	Humerus	68192143	4.61	F34	0	6460	41450	2	250	0
chr12	68108112	72376544	Tibia	69006164	3.89	F34	0	19618	71810	10	920	1
chr12	69912575	71765234	AUC_20wks	70993292	3.5	F16	0	9040	12873	5	443	1
chr12	72455347	74106157	Humerus	73660980	5.29	F34	0	5717	5884	2	321	0
chr12	72573552	74206829	Tibia	73971929	5.79	F34	7	5063	5731	2	292	0
chr12	73498424	74240386	Ulna	73971929	3.56	F34	19	1831	578	0	102	0
chr12	75892667	78210635	AUC_20wks	76299101	2.68	F16	76	3667	9848	5	433	3
chr12	76013451	79739864	Tibia,Femur,Ulna	76235238	5.51	F34	82	5342	21327	5	510	3
chr12	101759667	102893597	AUC_20wks	102528501	2.78	F16	30	2728	17845	7	202	0
chr13	6841965	11099640	LIVER	9017313	2.71	F16	0	43324	144003	6	936	8
chr13	21823310	33267276	AUC_20wks	29574853	3.06	F16	71	33775	533177	20	2421	6
chr13	31964068	36560197	FFA	35873692	2.72	F16	78	5355	117060	3	202	2
chr13	39320483	41730157	bGLC_10wks	40415656	2.7	F16	61	3994	23456	0	114	1
chr13	42912172	44935630	Gonadal	43825043	2.7	F16	17	5645	15186	3	453	0
chr13	57799609	62884652	bGLC_10wks	60930522	2.73	F16	13	28834	300863	24	1388	3
chr13	67709386	73193698	INS	68776581	4.56	F16	7	36908	175403	7	719	2
chr13	86323224	88254966	AUC_20wks	86963165	3.24	F16	29	4858	81934	0	32	0
chr13	92399669	96938125	AUC_20wks	95384345	3.83	F16	33	12806	83473	19	505	1
chr13	101160464	103834624	Tibia	102517418	4.02	F34	64	5456	31283	0	220	0
chr13	103834623	106303241	bGLC_10wks	104634703	3.07	F16	67	7616	44749	6	272	1
chr13	104166162	105795842	Tibia,Femur,Humerus	104388293	4.66	F34	70	4209	27792	3	104	0
chr13	112081464	118330676	AUC_10wks	113909955	4.75	F16	26	21866	141339	2	706	1
chr13	112081464	118330676	AUC_20wks	115816883	2.91	F16	26	21866	141339	2	706	1
chr14	22288485	32522705	NecWt	26821507	2.48	F16	100	5269	60753	1	174	0
chr14	22422544	28666012	AUC_10wks	22958778	4.02	F16	100	3219	55847	0	97	0
chr14	22511916	31516611	Gonadal	23126460	2.6	F16	100	4846	60732	1	168	0
chr14	27492236	33864163	INS	30845881	3.09	F16	100	3037	9718	1	99	0
chr14	39565259	47853892	KIDNEY	44302367	3.19	F16	3	20864	1165615	23	827	0
chr14	54646347	55754418	Femur	55059994	3.37	F34	0	4030	44158	5	321	1
chr14	55639935	57540719	KIDNEY	56167329	4.33	F16	63	3828	77775	6	220	0
chr14	111476760	113711132	KIDNEY	112561264	2.6	F16	9	10312	61105	0	89	0
chr15	10614760	16010433	HEART	13553295	3.26	F16	61	13033	43144	0	198	0
chr15	22012036	23677719	AUC_10wks	22012036	3.43	F16	0	3968	29427	0	30	0
chr15	30896770	32696186	AUC_10wks	31542523	3.63	F16	0	7138	33674	2	255	1
chr15	31542524	35102197	INS	34331232	3.47	F16	32	9549	240757	3	298	1
chr15	54664072	55536389	Ulna	54815078	4.7	F34	27	1498	6957	2	38	0
chr15	66171655	69018602	AUC_10wks	67006502	5.3	F16	2	13166	58524	4	244	0
chr15	66589079	69973676	Mesen	67877139	2.69	F16	13	13966	78728	4	256	0
chr15	87193705	91689642	KIDNEY	88077713	2.9	F16	32	15084	164208	4	348	0
chr15	87414707	89054481	KIDNEY	88432901	3.95	F16	64	3090	90269	3	66	0
chr15	97257091	101119312	Renal	97839575	2.9	F16	14	15368	208250	13	1941	0
chr16	3987017	8326199	AUC_10wks	5283046	2.85	F16	14	7559	76673	5	334	0
chr16	49000543	50367518	INS	50298614	2.58	F16	58	2668	7769	0	98	0
chr16	50436423	58539147	INS	51056562	2.6	F16	13	44880	359686	15	1435	1
chr16	50436423	58539147	AUC_20wks	51263275	3.4	F16	13	44880	359686	15	1435	1
chr16	53030712	55682125	KIDNEY	54656251	4.39	F16	4	10578	97913	0	61	0
chr16	53437097	59521807	INS	56024083	3.44	F16	2	47951	362672	43	1637	1
chr16	71099719	75924719	LIVER	74604062	2.9	F16	17	12503	79177	1	157	0
chr16	83829085	88227177	TG	85097188	2.68	F16	46	9275	38275	0	259	0
chr17	9494578	10111813	Femur	9607613	3.79	F34	2	1700	7974	0	46	0
chr17	10206451	12113606	AUC_20wks	10724549	2.56	F16	47	8699	30951	0	318	0
chr17	11343175	12823950	Femur	11705986	3.41	F34	0	10762	40410	0	499	0
chr17	18070052	23582434	Tibia,Femur,Humerus	23515608	4.31	F34	7	20984	510965	80	427	0
chr17	23674961	25764636	AUC_10wks	25343290	2.85	F16	1	12169	61151	17	998	0
chr17	25343290	25659299	KIDNEY	25343290	2.86	F16	0	2559	683	2	181	0
chr17	26075156	28661336	Femur,Humerus	27482596	5.63	F34	16	20230	73838	13	2425	9
chr17	28307714	31806044	Gonadal	30725244	2.69	F16	24	12275	12815	6	1556	6
chr17	29181910	31423403	NecWt	30655428	3.39	F16	18	9264	5915	2	1130	5
chr17	29181910	32325624	TotFat	30934692	3.26	F16	13	12806	32176	5	1522	8
chr17	29181910	32845204	Mesen	31353587	2.82	F16	11	16043	36680	13	1719	8
chr17	31213955	35055233	CHOL	31632851	2.84	F16	0	24278	229923	117	2476	5
chr17	33018397	43530474	Mesen	35834132	2.6	F16	3	58009	747002	200	3609	4
chr17	42847869	44923910	Tibia,Femur	43280051	6.55	F34	0	10485	40979	2	430	0
chr17	43236313	48410171	TotFat	46756032	2.83	F16	23	18012	117355	17	1488	5
chr17	44557485	48136460	Gonadal	46756032	3.39	F16	30	10652	77950	12	1176	5
chr17	44557485	58128834	NecWt	47584290	2.54	F16	57	21674	373312	19	1671	5
chr17	67124184	69619906	SPLEEN	68539335	3.12	F16	29	8189	43276	0	212	0
chr17	70401947	73999187	Gonadal	73340530	2.57	F16	11	12943	41480	5	543	4
chr17	75752485	77039330	TotFat	76161955	3.43	F16	0	6752	36928	0	25	0
chr17	75752485	78136048	Gonadal	76600642	3.1	F16	0	19977	81594	0	114	0
chr18	14019972	15204896	Tibia	14731047	4.02	F34	49	2380	8485	1	63	0
chr18	31165802	35044760	AUC_10wks	33795956	5.15	F16	14	10577	36756	8	533	0
chr18	56740363	58581413	bGLC_20wks	57514136	3.19	F16	17	4986	14327	1	101	0
chr18	71264628	72488483	TotFat	71644614	2.79	F16	29	3761	17660	0	31	0
chr18	71264628	74079621	CHOL	72488483	2.77	F16	12	12011	73504	0	222	0
chr19	5509283	10565783	Ulna	8151916	3.07	F34	61	7403	552552	3	622	1
chr19	11218509	15247632	Gonadal	13629312	3.38	F16	80	3753	202267	1	95	1
chr19	11322224	15073761	TotFat	13629312	3.27	F16	81	3413	202267	1	80	1
chr19	11322224	15595375	Renal	14090729	2.4	F16	76	4508	202267	1	84	1
chr19	11552933	17389504	LIVER	16055174	2.57	F16	56	8992	224134	2	240	1
chr19	12245059	15595375	NecWt	14552147	4.1	F16	72	4146	142267	1	71	1
chr19	13629312	15864555	KIDNEY	15073761	2.92	F16	46	4471	49499	1	80	1
chr19	17008267	19930893	nGLC	18500972	2.67	F16	10	9135	47659	0	159	0
chr19	27645022	29718490	TG	28434802	2.72	F16	35	4666	1950	4	313	0
chr19	27860417	29978857	FFA	29197756	2.49	F16	45	4529	2105	4	305	0
chr19	57773752	59647563	SPLEEN	58711364	2.53	F16	13	6887	8901	0	271	0
All coordinates are in GRCm38/mm10; #SNV = SNPs and Indels; *Predicted to have functional consequences by at least one algorithm
